# Supplementary material for: How does digital transformation affect the ESG performance of Chinese manufacturing state-owned enterprises?—Based on the mediating mechanism of dynamic capabilities and the moderating mechanism of the institutional environment
Source: PLoS One. 2024 May 14;19(5):e0301864. doi: 10.1371/journal.pone.0301864 (PMC11093376; doi:10.1371/journal.pone.0301864)
Supplement: S1 Data — (ZIP) [file pone.0301864.s001.zip]

Archive with 8 entries (7 files):
- research data/
- __MACOSX/._research data
- research data/DTmda data.xlsx
- __MACOSX/research data/._DTmda data.xlsx
- research data/.DS_Store
- __MACOSX/research data/._.DS_Store
- research data/primary variable data.xlsx
- __MACOSX/research data/._primary variable data.xlsx
