# Supplementary material for: How does digital transformation affect the ESG performance of Chinese manufacturing state-owned enterprises?—Based on the mediating mechanism of dynamic capabilities and the moderating mechanism of the institutional environment
Source: PLoS One. 2024 May 14;19(5):e0301864. doi: 10.1371/journal.pone.0301864 (PMC11093376; doi:10.1371/journal.pone.0301864)
Supplement: S1 Data — (ZIP) [file pone.0301864.s001.zip › research data/DTmda data.xlsx]

## Sheet: Sheet1
id	name	year	精确词频	总词数	总词数不含数字	dig	Dig
1	平安银行	2001	1	1324	1283	0.000755287	0.0755287
1	平安银行	2002	1	1187	1151	0.00084246	0.084246
1	平安银行	2003	0	1281	1228	0	0
1	平安银行	2004	0	1682	1638	0	0
1	平安银行	2005	1	1561	1513	0.000640615	0.0640615
1	平安银行	2006	13	3277	3138	0.00396704	0.396704
1	平安银行	2007	7	3042	2945	0.00230112	0.230112
1	平安银行	2008	13	4830	4667	0.00269151	0.269151
1	平安银行	2009	18	4586	4446	0.00392499	0.392499
1	平安银行	2010	13	6393	6143	0.00203347	0.203347
1	平安银行	2011	0	178	170	0	0
1	平安银行	2012	48	8146	7938	0.00589246	0.589246
1	平安银行	2013	44	9870	9621	0.00445795	0.445795
1	平安银行	2014	69	12817	12566	0.00538348	0.538348
1	平安银行	2015	101	11623	11382	0.00868967	0.868967
1	平安银行	2016	73	8840	8633	0.00825792	0.825792
1	平安银行	2017	101	9587	9357	0.0105351	1.05351
1	平安银行	2018	256	15125	14732	0.0169256	1.69256
1	平安银行	2019	314	18170	17584	0.0172812	1.72812
1	平安银行	2020	380	22800	22119	0.0166667	1.66667
2	万科A	2002	3	2785	2713	0.0010772	0.10772
2	万科A	2003	2	3124	3024	0.000640205	0.0640205
2	万科A	2004	2	3441	3330	0.000581226	0.0581226
2	万科A	2005	7	3719	3610	0.00188223	0.188223
2	万科A	2006	1	4538	4420	0.000220361	0.0220361
2	万科A	2007	4	4808	4681	0.000831947	0.0831947
2	万科A	2008	3	4989	4844	0.000601323	0.0601323
2	万科A	2009	2	5022	4838	0.000398248	0.0398248
2	万科A	2010	2	5029	4875	0.000397693	0.0397693
2	万科A	2011	5	3841	3689	0.00130174	0.130174
2	万科A	2012	2	4577	4426	0.000436967	0.0436967
2	万科A	2013	4	3789	3636	0.00105569	0.105569
2	万科A	2014	10	4661	4488	0.00214546	0.214546
2	万科A	2015	15	5812	5598	0.00258087	0.258087
2	万科A	2016	18	6087	5868	0.00295712	0.295712
2	万科A	2017	28	6840	6631	0.00409357	0.409357
2	万科A	2018	8	6477	6259	0.00123514	0.123514
2	万科A	2019	16	5316	5116	0.00300978	0.300978
2	万科A	2020	25	6225	6011	0.00401606	0.401606
2	万 科Ａ	2021	66	17295	16685	0.00395565	0.395565
3	PT 金田A	2001	0	496	478	0	0
4	国农科技	2001	3	1310	1273	0.00229008	0.229008
4	国农科技	2003	4	1039	998	0.00384986	0.384986
4	国农科技	2004	3	1313	1268	0.00228484	0.228484
4	国农科技	2005	3	2128	2047	0.00140977	0.140977
4	国农科技	2006	3	2451	2358	0.00122399	0.122399
4	国农科技	2007	3	1515	1437	0.0019802	0.19802
4	国农科技	2008	3	1665	1612	0.0018018	0.18018
4	国农科技	2009	7	1646	1590	0.00425273	0.425273
4	国农科技	2010	5	1684	1628	0.00296912	0.296912
4	国农科技	2011	4	1762	1696	0.00227015	0.227015
4	国农科技	2012	4	1543	1497	0.00259235	0.259235
4	国农科技	2013	4	1727	1675	0.00231616	0.231616
4	国农科技	2014	6	1958	1930	0.00306435	0.306435
4	国农科技	2015	2	1210	1160	0.00165289	0.165289
4	国农科技	2016	6	1505	1450	0.00398671	0.398671
4	国农科技	2017	8	1876	1815	0.00426439	0.426439
4	国农科技	2018	22	1753	1695	0.0125499	1.25499
4	国农科技	2019	94	2458	2379	0.0382425	3.82425
4	国华网安	2020	132	3428	3353	0.0385064	3.85064
4	国华网安	2021	716	10329	10190	0.070265	7.0265
5	世纪星源	2001	4	861	808	0.00464576	0.464576
5	世纪星源	2002	5	790	747	0.00632911	0.632911
5	世纪星源	2003	4	925	875	0.00432432	0.432432
5	世纪星源	2004	2	1159	1106	0.00172563	0.172563
5	世纪星源	2006	0	1253	1194	0	0
5	世纪星源	2007	0	956	907	0	0
5	世纪星源	2008	1	1303	1253	0.00076746	0.076746
5	世纪星源	2009	3	2086	2042	0.00143816	0.143816
5	世纪星源	2010	1	1877	1813	0.000532765	0.0532765
5	世纪星源	2011	1	1864	1786	0.000536481	0.0536481
5	世纪星源	2012	3	1993	1948	0.00150527	0.150527
5	世纪星源	2013	3	3704	3612	0.000809935	0.0809935
5	世纪星源	2014	6	6871	6740	0.000873235	0.0873235
5	世纪星源	2015	11	5545	5441	0.00198377	0.198377
5	世纪星源	2016	14	5365	5244	0.00260951	0.260951
5	世纪星源	2017	5	3301	3205	0.00151469	0.151469
5	世纪星源	2018	10	4741	4629	0.00210926	0.210926
5	世纪星源	2019	6	4528	4414	0.00132509	0.132509
5	世纪星源	2020	6	3759	3635	0.00159617	0.159617
5	ST星源	2021	10	5475	5301	0.00188644	0.188644
6	深振业A	2001	0	1447	1392	0	0
6	深振业A	2002	0	982	945	0	0
6	深振业A	2003	0	1403	1362	0	0
6	深振业A	2004	0	1123	1080	0	0
6	深振业A	2005	0	1070	1042	0	0
6	深振业A	2006	2	2105	2059	0.000950119	0.0950119
6	深振业A	2007	4	2045	2003	0.00195599	0.195599
6	深振业A	2008	5	2614	2521	0.00191278	0.191278
6	深振业A	2009	5	2529	2466	0.00197707	0.197707
6	深振业A	2010	2	2437	2373	0.000820681	0.0820681
6	深振业A	2011	9	2244	2185	0.0040107	0.401069
6	深振业A	2012	4	1617	1574	0.00247372	0.247372
6	深振业A	2013	2	1683	1634	0.00118835	0.118835
6	深振业A	2014	5	2162	2085	0.00231267	0.231267
6	深振业A	2015	3	1822	1759	0.00164654	0.164654
6	深振业A	2016	6	2437	2359	0.00246204	0.246204
6	深振业A	2017	13	2105	2029	0.00617577	0.617577
6	深振业A	2018	12	2518	2429	0.00476569	0.476569
6	深振业A	2019	8	2605	2523	0.00307102	0.307102
6	深振业A	2020	12	2710	2620	0.00442804	0.442804
6	深振业Ａ	2021	30	7480	7326	0.004095	0.4095
7	全新好	2001	2	988	945	0.00202429	0.202429
7	全新好	2002	0	1282	1235	0	0
7	全新好	2003	0	1552	1484	0	0
7	全新好	2004	0	1222	1179	0	0
7	全新好	2005	0	1889	1800	0	0
7	全新好	2006	0	2232	2134	0	0
7	全新好	2007	0	4313	4159	0	0
7	全新好	2008	0	4711	4530	0	0
7	全新好	2009	0	4264	4109	0	0
7	全新好	2010	1	5051	4896	0.000197981	0.0197981
7	全新好	2011	2	5271	5119	0.000379435	0.0379435
7	全新好	2012	4	2507	2445	0.00159553	0.159553
7	全新好	2013	5	2639	2562	0.00189466	0.189466
7	全新好	2014	7	3310	3222	0.0021148	0.21148
7	全新好	2015	13	1755	1711	0.00740741	0.740741
7	全新好	2016	25	1845	1798	0.0135501	1.35501
7	全新好	2017	27	2383	2332	0.0113303	1.13303
7	全新好	2018	7	1220	1176	0.0057377	0.57377
7	全新好	2019	7	1104	1061	0.00634058	0.634058
7	*ST 全新	2020	4	1070	1031	0.00373832	0.373832
7	*ST全新	2021	7	3753	3678	0.00190321	0.190321
8	神州高铁	2001	0	806	773	0	0
8	神州高铁	2002	0	513	507	0	0
8	神州高铁	2003	0	264	250	0	0
8	神州高铁	2004	0	502	484	0	0
8	神州高铁	2005	0	300	294	0	0
8	神州高铁	2006	1	196	192	0.00510204	0.510204
8	神州高铁	2007	0	136	133	0	0
8	神州高铁	2008	0	555	541	0	0
8	神州高铁	2009	0	555	543	0	0
8	神州高铁	2010	0	149	145	0	0
8	神州高铁	2011	0	193	190	0	0
8	神州高铁	2012	5	1473	1414	0.00339443	0.339443
8	神州高铁	2013	3	1801	1726	0.00166574	0.166574
8	神州高铁	2014	4	1679	1624	0.00238237	0.238237
8	神州高铁	2015	41	3574	3485	0.0114717	1.14717
8	神州高铁	2016	69	4307	4216	0.0160204	1.60204
8	神州高铁	2017	127	4130	4013	0.0307506	3.07506
8	神州高铁	2018	210	9193	9033	0.0228435	2.28435
8	神州高铁	2019	140	6203	6049	0.0225697	2.25697
8	神州高铁	2020	86	4001	3883	0.0214946	2.14946
8	神州高铁	2021	147	7976	7767	0.0189262	1.89262
9	中国宝安	2001	10	964	941	0.0103734	1.03734
9	中国宝安	2002	3	1508	1472	0.00198939	0.198939
9	中国宝安	2003	8	2269	2196	0.00352578	0.352578
9	中国宝安	2004	2	2516	2442	0.000794913	0.0794913
9	中国宝安	2005	0	2407	2315	0	0
9	中国宝安	2006	1	3055	2974	0.000327332	0.0327332
9	中国宝安	2007	8	2531	2458	0.00316081	0.316081
9	中国宝安	2008	13	2542	2495	0.00511408	0.511408
9	中国宝安	2009	9	2651	2600	0.00339495	0.339495
9	中国宝安	2010	13	3090	3047	0.00420712	0.420712
9	中国宝安	2011	12	2948	2894	0.00407056	0.407056
9	中国宝安	2012	32	3834	3730	0.00834637	0.834637
9	中国宝安	2013	36	4047	3942	0.00889548	0.889548
9	中国宝安	2014	21	3613	3525	0.00581234	0.581234
9	中国宝安	2015	18	1791	1723	0.0100503	1.00503
9	中国宝安	2016	26	2245	2179	0.0115813	1.15813
9	中国宝安	2017	17	1829	1769	0.0092947	0.92947
9	中国宝安	2018	19	3010	2897	0.00631229	0.631229
9	中国宝安	2019	19	3078	2962	0.00617284	0.617284
9	中国宝安	2020	26	3036	2932	0.0085639	0.85639
9	中国宝安	2021	88	7690	7520	0.0117021	1.17021
10	美丽生态	2001	0	414	401	0	0
10	美丽生态	2002	19	1794	1723	0.0105909	1.05909
10	美丽生态	2003	10	1331	1276	0.00751315	0.751315
10	美丽生态	2004	10	1467	1403	0.00681663	0.681663
10	美丽生态	2005	7	1485	1425	0.0047138	0.471381
10	美丽生态	2006	5	1451	1400	0.0034459	0.34459
10	美丽生态	2007	7	2410	2305	0.00290456	0.290456
10	美丽生态	2008	6	1425	1385	0.00421053	0.421053
10	美丽生态	2009	5	1426	1374	0.00350631	0.350631
10	美丽生态	2010	1	2134	2047	0.000468604	0.0468604
10	美丽生态	2011	2	2073	1988	0.000964785	0.0964785
10	美丽生态	2012	14	2476	2373	0.00565428	0.565428
10	美丽生态	2013	3	2469	2379	0.00121507	0.121507
10	美丽生态	2014	4	1902	1828	0.00210305	0.210305
10	美丽生态	2015	6	2541	2438	0.00236128	0.236127
10	美丽生态	2016	4	2400	2304	0.00166667	0.166667
10	美丽生态	2017	6	2147	2062	0.0027946	0.27946
10	美丽生态	2018	3	2377	2298	0.0012621	0.12621
10	美丽生态	2019	11	3721	3604	0.00295619	0.295619
10	美丽生态	2020	4	1529	1476	0.00261609	0.261609
10	美丽生态	2021	15	5954	5867	0.00255667	0.255667
11	深物业A	2001	0	1005	970	0	0
11	深物业A	2002	0	1135	1067	0	0
11	深物业A	2003	1	1221	1174	0.000819001	0.0819001
11	深物业A	2004	0	1100	1047	0	0
11	深物业A	2005	0	1537	1492	0	0
11	深物业A	2006	0	2382	2262	0	0
11	深物业A	2007	4	2364	2239	0.00169205	0.169205
11	深物业A	2008	1	2976	2862	0.000336022	0.0336022
11	深物业A	2009	1	2380	2289	0.000420168	0.0420168
11	深物业A	2010	2	2596	2486	0.000770416	0.0770416
11	深物业A	2011	2	2507	2402	0.000797766	0.0797766
11	深物业A	2012	2	1662	1614	0.00120337	0.120337
11	深物业A	2013	4	1381	1339	0.00289645	0.289645
11	深物业A	2014	8	1869	1798	0.00428036	0.428036
11	深物业A	2015	19	1558	1500	0.0121951	1.21951
11	深物业A	2016	5	2217	2151	0.0022553	0.22553
11	深物业A	2017	6	2743	2666	0.00218739	0.218739
11	深物业A	2018	6	4180	4082	0.00143541	0.143541
11	深物业A	2019	9	4694	4577	0.00191734	0.191734
11	深物业A	2020	10	3861	3743	0.00259	0.259
11	深物业A	2021	36	10670	10496	0.00342988	0.342988
12	南玻A	2001	1	1917	1828	0.000521648	0.0521648
12	南玻A	2002	1	1754	1676	0.000570125	0.0570125
12	南玻A	2012	16	2368	2296	0.00675676	0.675676
12	南玻A	2013	14	2018	1952	0.00693756	0.693756
12	南玻A	2014	14	3022	2942	0.00463269	0.463269
12	南玻A	2015	9	2613	2529	0.00344432	0.344432
12	南玻A	2016	12	2343	2274	0.00512164	0.512164
12	南玻A	2017	14	2347	2277	0.00596506	0.596506
12	南玻A	2018	24	3761	3674	0.00638128	0.638128
12	南玻A	2019	24	3373	3292	0.00711533	0.711533
12	南玻A	2020	26	5007	4895	0.00519273	0.519273
12	南 玻Ａ	2021	151	10870	10682	0.0141359	1.41359
13	*ST 石化A	2001	0	700	685	0	0
13	*ST 石化A	2002	0	870	858	0	0
13	*ST 石化A	2003	0	1003	991	0	0
14	沙河股份	2001	1	461	449	0.0021692	0.21692
14	沙河股份	2002	1	684	651	0.00146199	0.146199
14	沙河股份	2003	0	868	832	0	0
14	沙河股份	2004	3	1819	1738	0.00164926	0.164926
14	沙河股份	2005	0	1390	1302	0	0
14	沙河股份	2006	2	2513	2389	0.000795862	0.0795862
14	沙河股份	2007	2	2105	1969	0.000950119	0.0950119
14	沙河股份	2008	2	2435	2320	0.000821355	0.0821355
14	沙河股份	2009	0	2608	2545	0	0
14	沙河股份	2010	0	1258	1187	0	0
14	沙河股份	2011	1	2088	1998	0.000478927	0.0478927
14	沙河股份	2012	8	2063	2029	0.00387785	0.387785
14	沙河股份	2013	9	2139	2114	0.00420757	0.420757
14	沙河股份	2014	12	2383	2312	0.00503567	0.503567
14	沙河股份	2015	7	2317	2223	0.00302115	0.302115
14	沙河股份	2016	5	2404	2307	0.00207987	0.207987
14	沙河股份	2017	6	2326	2232	0.00257954	0.257954
14	沙河股份	2018	4	2267	2162	0.00176445	0.176445
14	沙河股份	2019	4	2122	2024	0.00188501	0.188501
14	沙河股份	2020	7	2207	2118	0.00317173	0.317173
14	沙河股份	2021	12	5057	4955	0.0024218	0.24218
16	深康佳A	2001	11	1787	1710	0.00615557	0.615557
16	深康佳A	2002	4	1213	1142	0.00329761	0.329761
16	深康佳A	2003	4	801	747	0.00499376	0.499376
16	深康佳A	2004	18	2392	2306	0.00752508	0.752508
16	深康佳A	2005	19	2609	2502	0.00728248	0.728248
16	深康佳A	2006	18	3124	3026	0.00576184	0.576184
16	深康佳A	2007	19	4529	4392	0.00419519	0.419519
16	深康佳A	2008	17	5893	5719	0.00288478	0.288478
16	深康佳A	2009	8	2279	2195	0.00351031	0.351031
16	深康佳A	2010	11	3309	3146	0.00332427	0.332427
16	深康佳A	2011	36	4364	4179	0.00824931	0.824931
16	深康佳A	2012	42	3592	3509	0.0116927	1.16927
16	深康佳A	2013	64	4170	4036	0.0153477	1.53477
16	深康佳A	2014	38	2425	2369	0.0156701	1.56701
16	深康佳A	2015	24	2388	2308	0.0100503	1.00503
16	深康佳A	2016	24	2119	2060	0.0113261	1.13261
16	深康佳A	2017	47	3164	3053	0.0148546	1.48546
16	深康佳A	2018	43	3036	2941	0.0141634	1.41634
16	深康佳A	2019	59	2547	2487	0.0231645	2.31645
16	深康佳A	2020	57	2344	2266	0.0243174	2.43174
16	深康佳Ａ	2021	133	8421	8269	0.0160842	1.60842
17	*ST 中华A	2001	3	935	914	0.00320856	0.320856
17	*ST 中华A	2002	9	521	507	0.0172745	1.72745
17	*ST 中华A	2003	4	408	381	0.00980392	0.980392
17	*ST 中华A	2004	3	524	509	0.00572519	0.572519
17	*ST 中华A	2005	7	1152	1106	0.00607639	0.607639
17	*ST 中华A	2006	7	1215	1164	0.00576132	0.576132
17	*ST 中华A	2007	8	2028	1972	0.00394477	0.394477
17	*ST 中华A	2008	8	1693	1645	0.00472534	0.472534
17	*ST 中华A	2009	8	1698	1647	0.00471143	0.471143
17	*ST 中华A	2010	10	1849	1804	0.00540833	0.540833
17	*ST 中华A	2011	12	1866	1819	0.00643087	0.643087
17	*ST 中华A	2012	10	1458	1413	0.00685871	0.685871
17	*ST 中华A	2013	9	1477	1439	0.00609343	0.609343
17	*ST 中华A	2014	18	1857	1791	0.00969305	0.969305
17	*ST 中华A	2015	26	1386	1339	0.018759	1.8759
17	*ST 中华A	2016	39	1971	1919	0.0197869	1.97869
17	*ST 中华A	2017	39	1967	1916	0.0198271	1.98271
17	*ST 中华A	2018	55	2116	2065	0.0259924	2.59924
17	*ST 中华A	2019	64	2443	2383	0.0261973	2.61973
17	*ST 中华A	2020	48	2839	2764	0.0169074	1.69074
17	深中华A	2021	92	6699	6570	0.014003	1.4003
18	神城A退	2001	9	2170	2124	0.00414747	0.414747
18	神城A退	2002	4	1017	993	0.00393314	0.393314
18	神城A退	2003	0	1059	1027	0	0
18	神城A退	2004	0	989	966	0	0
18	神城A退	2005	0	1134	1094	0	0
18	神城A退	2006	0	1549	1468	0	0
18	神城A退	2007	0	2199	2112	0	0
18	神城A退	2008	0	1553	1491	0	0
18	神城A退	2009	0	1368	1314	0	0
18	神城A退	2010	0	1347	1298	0	0
18	神城A退	2011	0	1242	1196	0	0
18	神城A退	2012	3	1138	1093	0.0026362	0.26362
18	神城A退	2013	3	1323	1282	0.00226757	0.226757
18	神城A退	2014	3	1274	1225	0.00235479	0.235479
18	神城A退	2015	4	1980	1927	0.0020202	0.20202
18	神城A退	2016	3	2542	2482	0.00118017	0.118017
18	神城A退	2017	3	3019	2964	0.000993707	0.0993707
18	神城A退	2018	5	3462	3397	0.00144425	0.144425
19	深粮控股	2001	1	2079	1950	0.000481	0.0481001
19	深粮控股	2002	2	2511	2341	0.000796495	0.0796495
19	深粮控股	2003	3	3505	3323	0.00085592	0.085592
19	深粮控股	2004	2	3686	3498	0.000542594	0.0542594
19	深粮控股	2005	9	2740	2642	0.00328467	0.328467
19	深粮控股	2006	8	3936	3787	0.00203252	0.203252
19	深粮控股	2007	13	6119	5953	0.00212453	0.212453
19	深粮控股	2008	15	4363	4244	0.003438	0.3438
19	深粮控股	2009	9	5699	5565	0.00157922	0.157922
19	深粮控股	2010	13	5306	5184	0.00245006	0.245006
19	深粮控股	2011	6	5397	5267	0.00111173	0.111173
19	深粮控股	2012	14	2649	2567	0.00528501	0.528501
19	深粮控股	2013	26	3412	3337	0.00762016	0.762016
19	深粮控股	2014	47	4224	4108	0.0111269	1.11269
19	深粮控股	2015	27	2677	2585	0.0100859	1.00859
19	深粮控股	2016	21	2726	2608	0.00770359	0.77036
19	深粮控股	2017	22	2272	2166	0.0096831	0.96831
19	深粮控股	2018	32	3325	3212	0.00962406	0.962406
19	深粮控股	2019	46	2584	2507	0.0178019	1.78019
19	深粮控股	2020	68	3301	3202	0.0205998	2.05998
19	深粮控股	2021	170	8018	7883	0.0215654	2.15654
20	深华发A	2001	1	1059	1014	0.000944287	0.0944287
20	深华发A	2002	1	657	626	0.00152207	0.152207
20	深华发A	2003	1	612	583	0.00163399	0.163399
20	深华发A	2004	1	471	447	0.00212314	0.212314
20	深华发A	2005	4	902	863	0.00443459	0.443459
20	深华发A	2006	1	920	878	0.00108696	0.108696
20	深华发A	2007	5	2036	1979	0.0024558	0.24558
20	深华发A	2008	5	2052	2008	0.00243665	0.243665
20	深华发A	2009	7	2067	2017	0.00338655	0.338655
20	深华发A	2010	6	1847	1795	0.00324851	0.324851
20	深华发A	2011	4	1492	1454	0.00268097	0.268097
20	深华发A	2012	10	1820	1784	0.00549451	0.549451
20	深华发A	2013	9	1586	1554	0.00567465	0.567465
20	深华发A	2014	16	2075	2042	0.00771084	0.771084
20	深华发A	2015	11	1418	1375	0.0077574	0.775741
20	深华发A	2016	6	1436	1389	0.00417827	0.417827
20	深华发A	2017	7	1202	1157	0.00582363	0.582363
20	深华发A	2018	6	976	919	0.00614754	0.614754
20	深华发A	2019	7	951	900	0.00736067	0.736067
20	深华发A	2020	6	1040	991	0.00576923	0.576923
20	深华发Ａ	2021	16	2810	2739	0.00584155	0.584155
21	深科技	2001	5	977	945	0.00511771	0.511771
21	深科技	2002	20	1797	1708	0.0111297	1.11297
21	深科技	2003	14	1893	1796	0.00739567	0.739567
21	深科技	2004	24	2060	1965	0.0116505	1.16505
21	深科技	2006	32	3285	3183	0.00974125	0.974125
21	深科技	2007	18	2662	2573	0.00676183	0.676183
21	深科技	2008	28	3184	3068	0.00879397	0.879397
21	深科技	2009	20	3004	2882	0.00665779	0.665779
21	深科技	2010	20	2957	2849	0.00676361	0.676361
21	深科技	2011	48	3752	3656	0.0127932	1.27932
21	深科技	2012	35	2356	2258	0.0148557	1.48557
21	深科技	2013	32	2296	2204	0.0139373	1.39373
21	深科技	2014	49	2969	2868	0.0165039	1.65039
21	深科技	2015	45	2790	2705	0.016129	1.6129
21	深科技	2016	41	2719	2627	0.0150791	1.50791
21	深科技	2017	99	4308	4189	0.0229805	2.29805
21	深科技	2018	122	4978	4854	0.0245078	2.45078
21	深科技	2019	73	3276	3179	0.0222833	2.22833
21	深科技	2020	47	3049	2959	0.0154149	1.54149
21	深科技	2021	213	8976	8787	0.0242404	2.42404
22	深赤湾A	2001	1	1370	1289	0.000729927	0.0729927
22	深赤湾A	2002	0	2115	1989	0	0
22	深赤湾A	2011	1	1938	1839	0.000515996	0.0515996
22	深赤湾A	2012	1	1256	1198	0.000796178	0.0796178
22	深赤湾A	2013	0	1424	1373	0	0
22	深赤湾A	2014	1	2000	1935	0.0005	0.05
22	深赤湾A	2015	28	2034	1964	0.013766	1.3766
22	深赤湾A	2016	26	1872	1806	0.0138889	1.38889
22	深赤湾A	2017	22	2250	2170	0.00977778	0.977778
23	深天地A	2001	9	2178	2112	0.00413223	0.413223
23	深天地A	2002	3	3328	3214	0.000901442	0.0901442
23	深天地A	2003	3	1670	1605	0.00179641	0.179641
23	深天地A	2009	6	4279	4137	0.0014022	0.14022
23	深天地A	2011	6	5201	5062	0.00115362	0.115362
23	深天地A	2012	8	3976	3868	0.00201207	0.201207
23	深天地A	2013	9	3614	3486	0.00249032	0.249032
23	深天地A	2014	10	3751	3611	0.00266596	0.266596
23	深天地A	2015	8	3387	3262	0.00236197	0.236197
23	深天地A	2016	8	3679	3524	0.0021745	0.21745
23	深天地A	2017	9	3943	3789	0.00228253	0.228253
23	深天地A	2018	10	4284	4120	0.00233427	0.233427
23	深天地A	2019	15	5152	4969	0.00291149	0.291149
23	深天地A	2020	34	4868	4680	0.00698439	0.698439
23	深天地Ａ	2021	46	9144	8909	0.00516332	0.516332
24	招商地产	2001	0	1910	1828	0	0
24	招商地产	2002	2	1945	1871	0.00102828	0.102828
24	招商地产	2003	0	2044	1984	0	0
24	招商地产	2004	0	1665	1615	0	0
24	招商地产	2005	0	2104	2048	0	0
24	招商地产	2006	2	2475	2388	0.000808081	0.0808081
24	招商地产	2007	1	2287	2245	0.000437254	0.0437254
24	招商地产	2008	3	3049	2991	0.000983929	0.0983929
24	招商地产	2009	6	3224	3177	0.00186104	0.186104
24	招商地产	2010	10	2548	2506	0.00392465	0.392465
24	招商地产	2011	7	2390	2356	0.00292887	0.292887
24	招商地产	2012	4	3221	3172	0.00124185	0.124185
24	招商地产	2013	10	3921	3825	0.00255037	0.255037
24	招商地产	2014	4	3679	3588	0.00108725	0.108725
25	特力A	2001	1	999	983	0.001001	0.1001
25	特力A	2002	0	922	893	0	0
25	特力A	2003	1	861	831	0.00116144	0.116144
25	特力A	2004	0	769	738	0	0
25	特力A	2005	1	1337	1302	0.000747943	0.0747943
25	特力A	2006	1	1423	1371	0.000702741	0.0702741
25	特力A	2007	1	1326	1272	0.000754148	0.0754148
25	特力A	2008	0	1926	1863	0	0
25	特力A	2009	4	1705	1661	0.00234604	0.234604
25	特力A	2010	0	1885	1823	0	0
25	特力A	2011	0	1542	1489	0	0
25	特力A	2012	5	1822	1768	0.00274424	0.274424
25	特力A	2013	5	1544	1503	0.00323834	0.323834
25	特力A	2014	13	2014	1957	0.00645482	0.645482
25	特力A	2015	24	1961	1896	0.0122387	1.22387
25	特力A	2016	22	2741	2676	0.00802627	0.802627
25	特力A	2017	30	2772	2705	0.0108225	1.08225
25	特力A	2018	36	4186	4072	0.0086001	0.86001
25	特力A	2019	44	2887	2795	0.0152407	1.52407
25	特力A	2020	13	1951	1878	0.00666325	0.666325
25	特 力Ａ	2021	30	5003	4871	0.0061589	0.61589
26	飞亚达	2001	2	1277	1219	0.00156617	0.156617
26	飞亚达	2002	2	1981	1901	0.00100959	0.100959
26	飞亚达	2003	6	2076	1987	0.00289017	0.289017
26	飞亚达	2004	3	1898	1823	0.00158061	0.158061
26	飞亚达	2005	2	1936	1885	0.00103306	0.103306
26	飞亚达	2006	2	2471	2391	0.000809389	0.0809389
26	飞亚达	2007	5	3393	3294	0.00147362	0.147362
26	飞亚达	2008	1	2199	2148	0.000454752	0.0454752
26	飞亚达	2009	4	2556	2519	0.00156495	0.156495
26	飞亚达	2010	3	2253	2205	0.00133156	0.133156
26	飞亚达	2011	2	2522	2474	0.000793021	0.0793021
26	飞亚达	2012	5	1886	1822	0.00265111	0.265111
26	飞亚达	2013	15	1861	1801	0.00806018	0.806018
26	飞亚达	2014	11	2033	1958	0.00541072	0.541072
26	飞亚达	2015	13	1761	1692	0.00738217	0.738217
26	飞亚达	2016	17	1796	1715	0.00946548	0.946548
26	飞亚达	2017	14	1636	1573	0.00855746	0.855746
26	飞亚达	2018	29	2298	2208	0.0126197	1.26197
26	飞亚达	2019	36	2202	2119	0.0163488	1.63488
26	飞亚达	2020	24	2281	2208	0.0105217	1.05217
26	飞亚达	2021	51	6622	6460	0.00789474	0.789474
27	深圳能源	2001	1	1861	1812	0.000537346	0.0537346
27	深圳能源	2002	1	1337	1293	0.000747943	0.0747943
27	深圳能源	2003	0	2045	1955	0	0
27	深圳能源	2004	0	2249	2150	0	0
27	深圳能源	2005	2	2161	2099	0.000925497	0.0925497
27	深圳能源	2006	0	2523	2433	0	0
27	深圳能源	2007	1	2710	2566	0.000369004	0.0369004
27	深圳能源	2008	1	2004	1908	0.000499002	0.0499002
27	深圳能源	2009	1	2367	2235	0.000422476	0.0422476
27	深圳能源	2010	4	2336	2230	0.00171233	0.171233
27	深圳能源	2011	5	2166	2063	0.0023084	0.23084
27	深圳能源	2012	3	1685	1622	0.00178042	0.178042
27	深圳能源	2013	3	1940	1868	0.00154639	0.154639
27	深圳能源	2014	4	2222	2148	0.00180018	0.180018
27	深圳能源	2015	8	1907	1829	0.00419507	0.419507
27	深圳能源	2016	7	1878	1806	0.00372737	0.372737
27	深圳能源	2017	7	1948	1871	0.00359343	0.359343
27	深圳能源	2018	33	5166	5029	0.00638792	0.638792
27	深圳能源	2019	7	2012	1918	0.00347913	0.347913
27	深圳能源	2020	8	2574	2462	0.003108	0.3108
27	深圳能源	2021	26	7359	7184	0.00361915	0.361915
28	国药一致	2001	3	1550	1497	0.00193548	0.193548
28	国药一致	2002	4	851	830	0.00470035	0.470035
28	国药一致	2003	8	2437	2370	0.00328272	0.328272
28	国药一致	2004	1	1971	1913	0.000507357	0.0507357
28	国药一致	2005	1	1686	1634	0.00059312	0.059312
28	国药一致	2006	1	3238	3111	0.000308833	0.0308833
28	国药一致	2007	8	3530	3396	0.00226629	0.226629
28	国药一致	2008	18	5154	4901	0.00349243	0.349243
28	国药一致	2009	14	4792	4602	0.00292154	0.292154
28	国药一致	2010	20	4803	4580	0.00416406	0.416406
28	国药一致	2011	16	4612	4388	0.00346921	0.346921
28	国药一致	2012	16	2511	2390	0.00637196	0.637196
28	国药一致	2013	25	2680	2572	0.00932836	0.932836
28	国药一致	2014	23	2625	2500	0.00876191	0.876191
28	国药一致	2015	17	1985	1857	0.00856423	0.856423
28	国药一致	2016	23	3755	3617	0.00612517	0.612517
28	国药一致	2017	37	2823	2676	0.0131066	1.31066
28	国药一致	2018	54	3851	3690	0.0140223	1.40223
28	国药一致	2019	50	3666	3482	0.0136388	1.36388
28	国药一致	2020	51	4284	4044	0.0119048	1.19048
28	国药一致	2021	142	11747	11349	0.0125121	1.25121
29	深深房A	2001	0	601	577	0	0
29	深深房A	2002	0	486	471	0	0
29	深深房A	2003	0	1525	1463	0	0
29	深深房A	2004	0	1296	1235	0	0
29	深深房A	2005	0	1445	1366	0	0
29	深深房A	2006	0	2081	1995	0	0
29	深深房A	2007	1	1222	1179	0.000818331	0.0818331
29	深深房A	2008	1	1044	995	0.000957854	0.0957854
29	深深房A	2009	2	1202	1148	0.00166389	0.166389
29	深深房A	2010	1	1131	1085	0.000884173	0.0884173
29	深深房A	2011	0	932	892	0	0
29	深深房A	2012	3	1270	1222	0.0023622	0.23622
29	深深房A	2013	5	1604	1526	0.00311721	0.311721
29	深深房A	2014	5	2423	2335	0.00206356	0.206356
29	深深房A	2015	4	1168	1095	0.00342466	0.342466
29	深深房A	2016	5	1643	1588	0.00304321	0.304321
29	深深房A	2017	5	1979	1910	0.00252653	0.252653
29	深深房A	2018	5	1935	1860	0.00258398	0.258398
29	深深房A	2019	5	2266	2187	0.00220653	0.220653
29	深深房A	2020	4	1817	1741	0.00220143	0.220143
29	深深房Ａ	2021	7	5078	4932	0.0014193	0.14193
30	富奥股份	2001	0	870	837	0	0
30	富奥股份	2002	0	1100	1055	0	0
30	富奥股份	2003	1	1073	1049	0.000931966	0.0931966
30	富奥股份	2004	1	646	629	0.00154799	0.154799
30	富奥股份	2005	0	657	641	0	0
30	富奥股份	2006	0	386	380	0	0
30	富奥股份	2007	0	398	395	0	0
30	富奥股份	2008	0	368	363	0	0
30	富奥股份	2009	0	438	431	0	0
30	富奥股份	2010	0	794	777	0	0
30	富奥股份	2011	0	1048	1033	0	0
30	富奥股份	2012	3	1017	972	0.00294985	0.294985
30	富奥股份	2013	12	2174	2106	0.00551978	0.551978
30	富奥股份	2014	9	2330	2244	0.00386266	0.386266
30	富奥股份	2015	6	1896	1828	0.00316456	0.316456
30	富奥股份	2016	8	1396	1342	0.00573066	0.573066
30	富奥股份	2017	17	1626	1578	0.0104551	1.04551
30	富奥股份	2018	41	2529	2459	0.0162119	1.62119
30	富奥股份	2019	38	2718	2648	0.0139809	1.39809
30	富奥股份	2020	63	3169	3079	0.0198801	1.98801
30	富奥股份	2021	194	8356	8198	0.0236643	2.36643
31	大悦城	2001	0	1451	1388	0	0
31	大悦城	2002	0	1422	1332	0	0
31	大悦城	2003	1	1221	1139	0.000819001	0.0819001
31	大悦城	2004	0	1336	1250	0	0
31	大悦城	2005	0	3337	3203	0	0
31	大悦城	2006	2	3652	3461	0.000547645	0.0547645
31	大悦城	2007	1	3097	2933	0.000322893	0.0322893
31	大悦城	2008	1	3245	3085	0.000308166	0.0308166
31	大悦城	2009	2	3923	3772	0.000509814	0.0509814
31	大悦城	2010	3	5246	5045	0.000571864	0.0571864
31	大悦城	2011	2	4075	3973	0.000490798	0.0490798
31	大悦城	2012	0	3755	3661	0	0
31	大悦城	2013	3	4043	3945	0.000742023	0.0742023
31	大悦城	2014	3	4801	4677	0.00062487	0.062487
31	大悦城	2015	12	3651	3515	0.00328677	0.328677
31	大悦城	2016	21	4048	3927	0.00518775	0.518775
31	大悦城	2017	17	3675	3555	0.00462585	0.462585
31	大悦城	2018	15	4234	4119	0.00354275	0.354275
31	大悦城	2019	14	5181	5046	0.00270218	0.270218
31	大悦城	2020	21	4666	4511	0.00450064	0.450064
31	大悦城	2021	13	9167	8953	0.00145203	0.145203
32	深桑达A	2001	6	762	739	0.00787402	0.787402
32	深桑达A	2002	17	1053	1015	0.0161444	1.61443
32	深桑达A	2003	17	1679	1624	0.0101251	1.01251
32	深桑达A	2004	12	1302	1271	0.00921659	0.921659
32	深桑达A	2005	12	1427	1389	0.00840925	0.840925
32	深桑达A	2006	11	1921	1879	0.00572618	0.572618
32	深桑达A	2007	23	2746	2646	0.00837582	0.837582
32	深桑达A	2008	17	3065	2981	0.00554649	0.554649
32	深桑达A	2009	13	2541	2466	0.0051161	0.51161
32	深桑达A	2010	18	2907	2808	0.00619195	0.619195
32	深桑达A	2011	12	2582	2485	0.00464756	0.464756
32	深桑达A	2012	38	2664	2598	0.0142643	1.42643
32	深桑达A	2013	65	3603	3520	0.0180405	1.80405
32	深桑达A	2014	53	4008	3903	0.0132236	1.32236
32	深桑达A	2015	38	3105	3019	0.0122383	1.22383
32	深桑达A	2016	43	3816	3721	0.0112683	1.12683
32	深桑达A	2017	47	4965	4841	0.00946626	0.946626
32	深桑达A	2018	60	4443	4336	0.0135044	1.35044
32	深桑达A	2019	90	4312	4221	0.020872	2.0872
32	深桑达A	2020	84	4566	4473	0.0183968	1.83968
32	深桑达Ａ	2021	837	13386	13176	0.0635246	6.35246
33	新都退	2001	0	480	461	0	0
33	新都退	2004	0	1741	1680	0	0
33	新都退	2005	0	2286	2219	0	0
33	新都退	2006	0	2959	2842	0	0
33	新都退	2007	0	3456	3299	0	0
33	新都退	2008	1	3650	3524	0.000273973	0.0273973
33	新都退	2009	0	2562	2463	0	0
33	新都退	2010	5	3956	3835	0.0012639	0.12639
33	新都退	2011	12	3508	3408	0.00342075	0.342075
33	新都退	2012	3	1799	1752	0.00166759	0.166759
33	新都退	2013	4	2930	2851	0.00136519	0.136519
33	新都退	2014	11	3151	3056	0.00349096	0.349096
33	新都退	2015	13	1433	1365	0.00907188	0.907188
33	新都退	2016	40	2364	2290	0.0169205	1.69205
34	神州数码	2001	8	1945	1874	0.00411311	0.411311
34	神州数码	2002	11	1344	1296	0.00818452	0.818452
34	神州数码	2003	10	1252	1210	0.00798722	0.798722
34	神州数码	2004	9	2274	2207	0.00395778	0.395778
34	神州数码	2005	21	2425	2349	0.00865979	0.865979
34	神州数码	2006	10	2810	2718	0.00355872	0.355872
34	神州数码	2010	8	3676	3566	0.00217628	0.217628
34	神州数码	2011	2	1703	1658	0.0011744	0.11744
34	神州数码	2012	6	1132	1083	0.00530035	0.530035
34	神州数码	2013	7	1502	1430	0.00466045	0.466045
34	神州数码	2014	8	1327	1260	0.00602864	0.602864
34	神州数码	2015	6	1138	1075	0.00527241	0.527241
34	神州数码	2016	119	3731	3638	0.0318949	3.18949
34	神州数码	2017	85	2696	2603	0.0315282	3.15282
34	神州数码	2018	190	4705	4581	0.0403826	4.03826
34	神州数码	2019	174	4376	4262	0.0397623	3.97623
34	神州数码	2020	190	4650	4557	0.0408602	4.08602
34	神州数码	2021	603	11842	11641	0.0517997	5.17997
35	中国天楹	2001	17	2605	2529	0.00652591	0.652591
35	中国天楹	2002	19	2898	2809	0.00655625	0.655625
35	中国天楹	2003	11	2362	2272	0.00465707	0.465707
35	中国天楹	2004	24	5030	4820	0.00477137	0.477137
35	中国天楹	2005	2	2126	2064	0.000940734	0.0940734
35	中国天楹	2006	1	2139	2067	0.000467508	0.0467508
35	中国天楹	2007	3	1265	1204	0.00237154	0.237154
35	中国天楹	2008	2	690	655	0.00289855	0.289855
35	中国天楹	2009	6	631	602	0.00950872	0.950872
35	中国天楹	2010	5	664	635	0.00753012	0.753012
35	中国天楹	2011	6	708	673	0.00847458	0.847458
35	中国天楹	2012	5	1364	1326	0.00366569	0.366569
35	中国天楹	2013	2	1522	1478	0.00131406	0.131406
35	中国天楹	2014	9	2958	2859	0.0030426	0.30426
35	中国天楹	2015	6	2589	2521	0.0023175	0.23175
35	中国天楹	2016	8	3424	3290	0.00233645	0.233645
35	中国天楹	2017	21	4524	4345	0.00464191	0.464191
35	中国天楹	2018	14	4669	4524	0.0029985	0.29985
35	中国天楹	2019	18	4108	3958	0.00438169	0.438169
35	中国天楹	2020	6	3244	3137	0.00184957	0.184957
36	华联控股	2001	3	1833	1784	0.00163666	0.163666
36	华联控股	2002	12	3649	3575	0.00328857	0.328857
36	华联控股	2003	4	3704	3607	0.00107991	0.107991
36	华联控股	2004	6	4753	4633	0.00126236	0.126236
36	华联控股	2005	2	4333	4224	0.000461574	0.0461574
36	华联控股	2006	0	4371	4263	0	0
36	华联控股	2007	0	3296	3233	0	0
36	华联控股	2008	0	5056	4981	0	0
36	华联控股	2009	0	5251	5169	0	0
36	华联控股	2010	0	3884	3822	0	0
36	华联控股	2011	1	3893	3835	0.000256871	0.0256871
36	华联控股	2013	3	3884	3795	0.0007724	0.07724
36	华联控股	2014	5	4472	4351	0.00111807	0.111807
36	华联控股	2015	17	4018	3915	0.00423096	0.423096
36	华联控股	2016	14	4828	4696	0.00289975	0.289975
36	华联控股	2017	16	4640	4519	0.00344828	0.344828
36	华联控股	2018	6	2794	2726	0.00214746	0.214746
36	华联控股	2019	4	2453	2386	0.00163066	0.163066
36	华联控股	2020	14	2824	2762	0.00495751	0.495751
36	华联控股	2021	23	4454	4352	0.00528493	0.528493
37	深南电A	2001	3	1389	1353	0.00215983	0.215983
37	深南电A	2002	4	1582	1526	0.00252845	0.252845
37	深南电A	2003	0	1526	1470	0	0
37	深南电A	2004	5	2037	1973	0.00245459	0.245459
37	深南电A	2005	1	2324	2228	0.000430293	0.0430293
37	深南电A	2006	3	2163	2050	0.00138696	0.138696
37	深南电A	2007	2	2643	2520	0.000756716	0.0756716
37	深南电A	2008	3	2239	2133	0.00133988	0.133988
37	深南电A	2009	4	2598	2477	0.00153965	0.153965
37	深南电A	2010	5	2793	2662	0.00179019	0.179019
37	深南电A	2011	3	2088	1978	0.00143678	0.143678
37	深南电A	2012	5	1692	1635	0.00295508	0.295508
37	深南电A	2013	6	1548	1491	0.00387597	0.387597
37	深南电A	2014	4	1744	1672	0.00229358	0.229358
37	深南电A	2015	4	2774	2680	0.00144196	0.144196
37	深南电A	2016	4	3322	3220	0.00120409	0.120409
37	深南电A	2017	4	2946	2857	0.00135777	0.135777
37	深南电A	2018	10	3242	3152	0.00308452	0.308452
37	深南电A	2019	7	2912	2827	0.00240385	0.240385
37	深南电A	2020	8	3012	2918	0.00265604	0.265604
37	深南电A	2021	29	8699	8532	0.00339897	0.339897
38	深大通	2001	0	705	684	0	0
38	深大通	2002	12	1114	1088	0.010772	1.0772
38	深大通	2003	3	642	620	0.0046729	0.46729
38	深大通	2004	2	591	564	0.00338409	0.338409
38	深大通	2005	1	1323	1289	0.000755858	0.0755858
38	深大通	2006	0	2111	2036	0	0
38	深大通	2007	0	1489	1448	0	0
38	深大通	2008	0	1417	1382	0	0
38	深大通	2009	5	2397	2336	0.00208594	0.208594
38	深大通	2010	5	2502	2446	0.0019984	0.19984
38	深大通	2011	1	1155	1132	0.000865801	0.0865801
38	深大通	2012	4	1885	1832	0.00212202	0.212202
38	深大通	2013	3	1173	1121	0.00255754	0.255754
38	深大通	2014	4	844	787	0.00473934	0.473934
38	深大通	2015	13	1177	1113	0.011045	1.1045
38	深大通	2016	26	1511	1434	0.0172071	1.72071
38	深大通	2017	28	2166	2071	0.0129271	1.29271
38	深大通	2018	17	1106	1044	0.0153707	1.53707
38	深大通	2019	17	1591	1516	0.0106851	1.06851
38	深大通	2020	23	2562	2479	0.00897736	0.897736
38	深大通	2021	172	6609	6465	0.0266048	2.66048
39	中集集团	2002	6	4484	4369	0.00133809	0.133809
39	中集集团	2004	8	3197	3093	0.00250235	0.250235
39	中集集团	2005	10	4362	4270	0.00229253	0.229253
39	中集集团	2006	15	4444	4332	0.00337534	0.337534
39	中集集团	2007	6	4588	4459	0.00130776	0.130776
39	中集集团	2008	7	5387	5259	0.00129942	0.129942
39	中集集团	2009	8	6884	6717	0.00116212	0.116212
39	中集集团	2010	10	8000	7805	0.00125	0.125
39	中集集团	2011	12	8072	7915	0.00148662	0.148662
39	中集集团	2012	29	7735	7578	0.00374919	0.374919
39	中集集团	2013	1	1456	1418	0.000686813	0.0686813
39	中集集团	2014	1	1795	1748	0.000557103	0.0557103
39	中集集团	2016	15	3004	2908	0.00499334	0.499334
39	中集集团	2017	16	3123	3017	0.00512328	0.512328
39	中集集团	2018	84	13497	13231	0.00622361	0.622361
39	中集集团	2019	97	13274	13010	0.00730752	0.730752
39	中集集团	2020	110	13794	13459	0.00797448	0.797448
39	中集集团	2021	180	14404	14059	0.0128032	1.28032
40	东旭蓝天	2001	0	909	882	0	0
40	东旭蓝天	2002	0	1322	1269	0	0
40	东旭蓝天	2003	0	1120	1055	0	0
40	东旭蓝天	2004	0	1359	1268	0	0
40	东旭蓝天	2005	0	1536	1472	0	0
40	东旭蓝天	2006	1	2663	2556	0.000375516	0.0375516
40	东旭蓝天	2007	0	3106	2980	0	0
40	东旭蓝天	2008	0	2575	2454	0	0
40	东旭蓝天	2009	0	2352	2229	0	0
40	东旭蓝天	2010	0	1945	1870	0	0
40	东旭蓝天	2011	0	1683	1617	0	0
40	东旭蓝天	2012	5	1295	1243	0.003861	0.3861
40	东旭蓝天	2013	4	1791	1728	0.00223339	0.223339
40	东旭蓝天	2014	5	1720	1662	0.00290698	0.290698
40	东旭蓝天	2015	11	3098	3015	0.00355068	0.355068
40	东旭蓝天	2016	21	3209	3135	0.00654409	0.654409
40	东旭蓝天	2017	21	3581	3519	0.00586428	0.586428
40	东旭蓝天	2018	29	5813	5702	0.00498882	0.498882
40	东旭蓝天	2020	4	2957	2883	0.00135272	0.135272
40	东旭蓝天	2021	119	7683	7542	0.0157783	1.57783
42	中洲控股	2001	0	833	788	0	0
42	中洲控股	2002	0	1572	1494	0	0
42	中洲控股	2003	0	1661	1597	0	0
42	中洲控股	2004	0	2053	1967	0	0
42	中洲控股	2005	0	1586	1525	0	0
42	中洲控股	2006	2	2138	2091	0.000935454	0.0935454
42	中洲控股	2007	4	2375	2321	0.00168421	0.168421
42	中洲控股	2008	0	2928	2866	0	0
42	中洲控股	2009	0	1982	1933	0	0
42	中洲控股	2010	5	1993	1948	0.00250878	0.250878
42	中洲控股	2011	2	2412	2370	0.000829187	0.0829187
42	中洲控股	2012	3	2455	2398	0.001222	0.1222
42	中洲控股	2013	2	1678	1600	0.0011919	0.11919
42	中洲控股	2014	7	3024	2875	0.00231481	0.231481
42	中洲控股	2015	8	2774	2676	0.00288392	0.288392
42	中洲控股	2016	6	2669	2577	0.00224803	0.224803
42	中洲控股	2017	5	2369	2291	0.0021106	0.21106
42	中洲控股	2018	5	2885	2793	0.0017331	0.17331
42	中洲控股	2020	5	2836	2755	0.00176305	0.176305
42	中洲控股	2021	10	5059	4932	0.00202757	0.202757
43	中航善达	2001	0	894	874	0	0
43	中航善达	2002	0	820	798	0	0
43	中航善达	2003	0	777	753	0	0
43	中航善达	2004	0	799	764	0	0
43	中航善达	2005	0	1871	1793	0	0
43	中航善达	2006	0	2478	2382	0	0
43	中航善达	2007	0	1999	1927	0	0
43	中航善达	2008	2	2625	2535	0.000761905	0.0761905
43	中航善达	2009	0	3809	3691	0	0
43	中航善达	2010	0	3569	3468	0	0
43	中航善达	2011	5	5362	5195	0.000932488	0.0932488
43	中航善达	2012	7	6680	6517	0.0010479	0.10479
43	中航善达	2013	8	5931	5741	0.00134885	0.134885
43	中航善达	2014	9	5372	5206	0.00167535	0.167535
43	中航善达	2015	12	6223	6023	0.00192833	0.192833
43	中航善达	2016	19	7790	7532	0.00243902	0.243902
43	中航善达	2017	25	4718	4549	0.00529886	0.529886
43	中航善达	2018	29	6065	5873	0.00478153	0.478153
45	深纺织A	2002	1	841	810	0.00118906	0.118906
45	深纺织A	2003	0	966	919	0	0
45	深纺织A	2004	2	1206	1162	0.00165837	0.165837
45	深纺织A	2005	2	1168	1121	0.00171233	0.171233
45	深纺织A	2006	1	1924	1836	0.000519751	0.0519751
45	深纺织A	2007	2	1325	1270	0.00150943	0.150943
45	深纺织A	2008	1	1839	1763	0.000543774	0.0543774
45	深纺织A	2009	2	2066	1969	0.000968054	0.0968054
45	深纺织A	2010	6	2569	2472	0.00233554	0.233554
45	深纺织A	2011	6	2586	2445	0.00232019	0.232019
45	深纺织A	2012	9	2756	2635	0.0032656	0.32656
45	深纺织A	2013	16	3235	3118	0.0049459	0.49459
45	深纺织A	2014	16	3528	3415	0.00453515	0.453515
45	深纺织A	2015	9	2568	2462	0.00350467	0.350467
45	深纺织A	2016	8	2308	2215	0.0034662	0.34662
45	深纺织A	2017	12	2988	2890	0.00401606	0.401606
45	深纺织A	2018	13	3339	3205	0.00389338	0.389338
45	深纺织A	2019	12	2961	2843	0.00405269	0.405269
45	深纺织A	2020	18	2815	2712	0.00639432	0.639432
45	深纺织Ａ	2021	50	7744	7544	0.00662778	0.662778
46	泛海控股	2001	2	2170	2105	0.000921659	0.0921659
46	泛海控股	2002	2	1379	1350	0.00145033	0.145033
46	泛海控股	2003	0	1111	1081	0	0
46	泛海控股	2004	0	1363	1331	0	0
46	泛海控股	2005	0	1469	1419	0	0
46	泛海控股	2006	0	2532	2453	0	0
46	泛海控股	2008	1	2994	2871	0.000334001	0.0334001
46	泛海控股	2010	1	2839	2747	0.000352237	0.0352237
46	泛海控股	2011	1	2366	2296	0.000422654	0.0422654
46	泛海控股	2012	6	3487	3393	0.00172068	0.172068
46	泛海控股	2013	14	4124	4009	0.00339476	0.339476
46	泛海控股	2014	19	4500	4382	0.00422222	0.422222
46	泛海控股	2015	26	4996	4920	0.00520416	0.520416
46	泛海控股	2016	15	5408	5293	0.00277367	0.277367
46	泛海控股	2017	11	4944	4860	0.00222492	0.222492
46	泛海控股	2018	12	4753	4669	0.00252472	0.252472
46	泛海控股	2019	6	3630	3557	0.00165289	0.165289
46	泛海控股	2020	6	3097	3028	0.00193736	0.193736
46	泛海控股	2021	19	8759	8584	0.00221342	0.221342
47	ST 中侨	2001	0	726	712	0	0
48	京基智农	2001	0	1159	1108	0	0
48	京基智农	2002	0	958	914	0	0
48	京基智农	2003	0	539	518	0	0
48	京基智农	2004	2	556	540	0.00359712	0.359712
48	京基智农	2005	0	902	879	0	0
48	京基智农	2006	0	2381	2323	0	0
48	京基智农	2007	3	2127	2084	0.00141044	0.141044
48	京基智农	2008	3	2577	2537	0.00116414	0.116414
48	京基智农	2009	1	1639	1597	0.000610128	0.0610128
48	京基智农	2010	1	2237	2182	0.000447027	0.0447027
48	京基智农	2011	1	2414	2367	0.00041425	0.041425
48	京基智农	2012	10	2789	2714	0.00358551	0.358551
48	京基智农	2013	17	2988	2935	0.00568942	0.568942
48	京基智农	2014	24	3674	3599	0.00653239	0.653239
48	京基智农	2015	22	2478	2419	0.00887813	0.887813
48	京基智农	2016	20	2955	2885	0.00676819	0.676819
48	京基智农	2017	19	4158	4080	0.0045695	0.45695
48	京基智农	2018	31	3907	3810	0.00793448	0.793448
48	京基智农	2019	14	3044	2962	0.00459921	0.459921
48	京基智农	2020	14	3200	3121	0.004375	0.4375
48	京基智农	2021	25	9671	9495	0.00263296	0.263296
49	德赛电池	2001	0	528	506	0	0
49	德赛电池	2002	1	872	843	0.00114679	0.114679
49	德赛电池	2003	0	701	673	0	0
49	德赛电池	2004	4	1434	1391	0.0027894	0.27894
49	德赛电池	2005	10	2304	2219	0.00434028	0.434028
49	德赛电池	2006	5	2632	2533	0.0018997	0.18997
49	德赛电池	2007	4	2744	2660	0.00145773	0.145773
49	德赛电池	2008	8	2294	2234	0.00348736	0.348736
49	德赛电池	2009	5	1900	1853	0.00263158	0.263158
49	德赛电池	2010	6	3731	3637	0.00160815	0.160815
49	德赛电池	2011	11	3353	3267	0.00328064	0.328064
49	德赛电池	2012	15	1976	1908	0.00759109	0.759109
49	德赛电池	2013	21	1658	1604	0.0126659	1.26659
49	德赛电池	2014	28	2076	2012	0.0134875	1.34875
49	德赛电池	2015	21	1581	1529	0.0132827	1.32827
49	德赛电池	2016	31	1602	1544	0.0193508	1.93508
49	德赛电池	2017	23	1513	1448	0.0152016	1.52016
49	德赛电池	2018	34	1802	1750	0.0188679	1.88679
49	德赛电池	2019	45	1873	1818	0.0240256	2.40256
49	德赛电池	2020	49	1793	1728	0.0273285	2.73285
49	德赛电池	2021	170	5061	4931	0.0344758	3.44758
50	深天马A	2002	1	1916	1837	0.000521921	0.0521921
50	深天马A	2003	0	1588	1524	0	0
50	深天马A	2004	0	833	801	0	0
50	深天马A	2005	1	921	878	0.00108578	0.108578
50	深天马A	2006	0	952	909	0	0
50	深天马A	2007	0	1452	1364	0	0
50	深天马A	2008	2	1470	1396	0.00136054	0.136054
50	深天马A	2009	2	1494	1433	0.00133869	0.133869
50	深天马A	2010	8	1866	1797	0.00428725	0.428725
50	深天马A	2011	14	1921	1863	0.00728787	0.728787
50	深天马A	2012	17	2759	2649	0.00616165	0.616165
50	深天马A	2013	22	2851	2708	0.00771659	0.771659
50	深天马A	2014	18	3774	3661	0.00476948	0.476948
50	深天马A	2015	36	3105	3008	0.0115942	1.15942
50	深天马A	2016	36	3458	3362	0.0104106	1.04106
50	深天马A	2017	48	3757	3679	0.0127762	1.27762
50	深天马A	2018	67	4042	3969	0.016576	1.6576
50	深天马A	2019	80	4264	4196	0.0187617	1.87617
50	深天马A	2020	52	3984	3913	0.0130522	1.30522
50	深天马Ａ	2021	166	9759	9615	0.0172647	1.72647
55	方大集团	2001	12	2363	2302	0.00507829	0.507829
55	方大集团	2002	14	2788	2706	0.00502152	0.502152
55	方大集团	2003	16	3020	2924	0.00529801	0.529801
55	方大集团	2004	16	3007	2927	0.00532092	0.532092
55	方大集团	2005	14	2503	2450	0.00559329	0.559329
55	方大集团	2006	7	2793	2741	0.00250627	0.250627
55	方大集团	2007	7	2618	2555	0.0026738	0.26738
55	方大集团	2008	9	1953	1899	0.00460829	0.460829
55	方大集团	2009	8	2471	2398	0.00323756	0.323756
55	方大集团	2010	9	2129	2071	0.00422734	0.422734
55	方大集团	2011	8	2361	2294	0.00338839	0.338839
55	方大集团	2012	7	2458	2377	0.00284784	0.284784
55	方大集团	2013	15	3032	2945	0.00494723	0.494723
55	方大集团	2014	13	4030	3937	0.00322581	0.322581
55	方大集团	2015	12	2721	2649	0.00441014	0.441014
55	方大集团	2016	14	4154	4037	0.00337025	0.337025
55	方大集团	2017	19	4017	3879	0.0047299	0.47299
55	方大集团	2018	20	3857	3734	0.00518538	0.518538
55	方大集团	2019	31	4394	4235	0.00705507	0.705508
55	方大集团	2020	42	4371	4224	0.00960879	0.960879
55	方大集团	2021	104	8989	8772	0.0118559	1.18559
56	皇庭国际	2002	0	830	788	0	0
56	皇庭国际	2003	0	916	860	0	0
56	皇庭国际	2004	2	1177	1122	0.00169924	0.169924
56	皇庭国际	2005	3	1169	1129	0.0025663	0.25663
56	皇庭国际	2006	1	931	897	0.00107411	0.107411
56	皇庭国际	2007	2	1083	1025	0.00184672	0.184672
56	皇庭国际	2008	3	1362	1313	0.00220264	0.220264
56	皇庭国际	2009	6	1743	1676	0.00344234	0.344234
56	皇庭国际	2010	3	2829	2737	0.00106045	0.106045
56	皇庭国际	2011	2	2602	2509	0.000768639	0.076864
56	皇庭国际	2012	6	2956	2871	0.00202977	0.202977
56	皇庭国际	2013	8	2262	2211	0.00353669	0.353669
56	皇庭国际	2014	8	2111	2054	0.00378967	0.378967
56	皇庭国际	2015	6	1672	1604	0.00358852	0.358852
56	皇庭国际	2016	5	1721	1662	0.00290529	0.290529
56	皇庭国际	2017	13	2065	2004	0.0062954	0.62954
56	皇庭国际	2018	18	1972	1893	0.00912779	0.912779
56	皇庭国际	2019	17	2041	1966	0.00832925	0.832925
56	皇庭国际	2020	19	2449	2357	0.00775827	0.775827
56	皇庭国际	2021	20	5873	5765	0.00346921	0.346921
58	深赛格	2001	30	3831	3690	0.00783085	0.783085
58	深赛格	2002	16	2445	2315	0.00654397	0.654397
58	深赛格	2003	15	2158	2014	0.00695088	0.695088
58	深赛格	2004	14	2038	1897	0.00686948	0.686948
58	深赛格	2005	17	1842	1755	0.0092291	0.92291
58	深赛格	2006	12	2338	2224	0.00513259	0.513259
58	深赛格	2007	19	2107	2019	0.00901756	0.901756
58	深赛格	2008	17	2556	2441	0.00665102	0.665102
58	深赛格	2009	31	3114	3019	0.00995504	0.995504
58	深赛格	2010	27	3107	2992	0.00869005	0.869005
58	深赛格	2011	33	3506	3365	0.00941244	0.941244
58	深赛格	2012	21	3110	2988	0.00675241	0.675241
58	深赛格	2013	21	2400	2284	0.00875	0.875
58	深赛格	2014	45	2889	2753	0.0155763	1.55763
58	深赛格	2015	59	4095	3949	0.0144078	1.44078
58	深赛格	2016	71	5069	4891	0.0140067	1.40067
58	深赛格	2017	24	4964	4810	0.00483481	0.483481
58	深赛格	2018	12	4509	4350	0.00266134	0.266134
58	深赛格	2019	10	3789	3664	0.00263922	0.263922
58	深赛格	2020	11	3313	3219	0.00332025	0.332025
58	深 赛 格	2021	28	8193	8006	0.00349738	0.349738
59	华锦股份	2012	5	2620	2564	0.0019084	0.19084
59	华锦股份	2013	6	2183	2098	0.00274851	0.274851
59	华锦股份	2014	6	2165	2074	0.00277136	0.277136
59	华锦股份	2015	6	1680	1613	0.00357143	0.357143
59	华锦股份	2016	9	1788	1702	0.00503356	0.503356
59	华锦股份	2017	9	2012	1943	0.00447316	0.447316
59	华锦股份	2018	8	1931	1853	0.00414293	0.414293
59	华锦股份	2019	15	1848	1768	0.00811688	0.811688
59	华锦股份	2020	9	1687	1594	0.00533491	0.533491
59	华锦股份	2021	30	6223	6042	0.00496524	0.496524
60	中金岭南	2001	0	1268	1194	0	0
60	中金岭南	2002	0	928	869	0	0
60	中金岭南	2003	0	960	885	0	0
60	中金岭南	2004	0	994	922	0	0
60	中金岭南	2005	3	1553	1473	0.00193174	0.193174
60	中金岭南	2006	4	2868	2746	0.0013947	0.13947
60	中金岭南	2007	2	1751	1668	0.0011422	0.11422
60	中金岭南	2008	1	1623	1537	0.000616143	0.0616143
60	中金岭南	2009	1	2243	2125	0.000445831	0.0445831
60	中金岭南	2010	0	1888	1790	0	0
60	中金岭南	2011	1	2228	2145	0.000448833	0.0448833
60	中金岭南	2012	4	2317	2228	0.00172637	0.172637
60	中金岭南	2013	5	2118	2048	0.00236072	0.236072
60	中金岭南	2014	5	1903	1825	0.00262743	0.262743
60	中金岭南	2015	6	1752	1680	0.00342466	0.342466
60	中金岭南	2016	5	1694	1621	0.00295159	0.295159
60	中金岭南	2017	7	1643	1573	0.0042605	0.42605
60	中金岭南	2018	9	2639	2540	0.00341038	0.341038
60	中金岭南	2019	16	1848	1759	0.00865801	0.865801
60	中金岭南	2020	14	1859	1794	0.00753093	0.753093
60	中金岭南	2021	44	7319	7110	0.00618847	0.618847
61	农产品	2001	3	1675	1627	0.00179104	0.179104
61	农产品	2002	7	2750	2655	0.00254545	0.254545
61	农产品	2003	13	5026	4773	0.00258655	0.258655
61	农产品	2004	9	4105	3957	0.00219245	0.219245
61	农产品	2005	14	5128	4883	0.00273011	0.273011
61	农产品	2006	7	4556	4396	0.00153644	0.153644
61	农产品	2007	17	6846	6605	0.0024832	0.24832
61	农产品	2008	34	8507	8171	0.00399671	0.399671
61	农产品	2009	36	9415	9081	0.00382369	0.382369
61	农产品	2010	33	8011	7730	0.00411934	0.411934
61	农产品	2011	23	11958	11565	0.0019234	0.19234
61	农产品	2012	9	4367	4226	0.00206091	0.206091
61	农产品	2013	36	4383	4234	0.00821355	0.821355
61	农产品	2014	43	4275	4116	0.0100585	1.00585
61	农产品	2015	33	4762	4602	0.00692986	0.692986
61	农产品	2016	41	5198	5028	0.00788765	0.788765
61	农产品	2017	36	5943	5763	0.00605755	0.605755
61	农产品	2018	61	7434	7244	0.00820554	0.820554
61	农产品	2019	56	5864	5727	0.0095498	0.95498
61	农产品	2020	102	7261	7096	0.0140477	1.40477
61	农 产 品	2021	188	11137	10852	0.017324	1.7324
62	深圳华强	2001	36	1517	1467	0.023731	2.3731
62	深圳华强	2002	27	1051	1011	0.0256898	2.56898
62	深圳华强	2003	23	1041	997	0.0220941	2.20941
62	深圳华强	2004	21	1011	970	0.0207715	2.07715
62	深圳华强	2005	13	1141	1102	0.0113935	1.13935
62	深圳华强	2006	14	1692	1642	0.00827423	0.827423
62	深圳华强	2007	4	1466	1415	0.00272851	0.272851
62	深圳华强	2008	4	1682	1638	0.00237812	0.237812
62	深圳华强	2009	16	2297	2232	0.00696561	0.696561
62	深圳华强	2010	49	2769	2704	0.0176959	1.76959
62	深圳华强	2011	39	3402	3310	0.0114638	1.14638
62	深圳华强	2012	69	3418	3311	0.0201872	2.01872
62	深圳华强	2013	65	3221	3137	0.0201801	2.01801
62	深圳华强	2014	63	3329	3219	0.0189246	1.89246
62	深圳华强	2015	83	3731	3610	0.022246	2.2246
62	深圳华强	2016	58	3226	3137	0.0179789	1.79789
62	深圳华强	2017	81	4048	3966	0.0200099	2.00099
62	深圳华强	2018	102	6655	6542	0.0153268	1.53268
62	深圳华强	2019	148	5977	5897	0.0247616	2.47616
62	深圳华强	2020	146	7132	7027	0.0204711	2.04711
62	深圳华强	2021	659	14752	14540	0.0453232	4.53232
63	中兴通讯	2001	39	2390	2342	0.016318	1.6318
63	中兴通讯	2002	27	2669	2629	0.0101161	1.01161
63	中兴通讯	2003	34	3577	3522	0.00950517	0.950517
63	中兴通讯	2004	1	2061	2009	0.000485201	0.0485201
63	中兴通讯	2005	4	2073	2015	0.00192957	0.192957
63	中兴通讯	2006	2	1848	1791	0.00108225	0.108225
63	中兴通讯	2007	0	1710	1654	0	0
63	中兴通讯	2008	2	1250	1206	0.0016	0.16
63	中兴通讯	2009	58	3682	3598	0.0157523	1.57523
63	中兴通讯	2010	40	2970	2886	0.013468	1.3468
63	中兴通讯	2011	45	2737	2635	0.0164414	1.64414
63	中兴通讯	2012	41	2956	2842	0.0138701	1.38701
63	中兴通讯	2013	59	3930	3778	0.0150127	1.50127
63	中兴通讯	2014	53	3444	3316	0.0153891	1.53891
63	中兴通讯	2015	69	3959	3823	0.0174286	1.74286
63	中兴通讯	2016	60	3846	3722	0.0156006	1.56006
63	中兴通讯	2017	59	4077	3947	0.0144714	1.44714
63	中兴通讯	2018	45	3803	3677	0.0118328	1.18328
63	中兴通讯	2019	50	3972	3848	0.0125881	1.25881
63	中兴通讯	2020	68	3844	3729	0.0176899	1.76899
63	中兴通讯	2021	150	15015	14555	0.0103057	1.03057
65	北方国际	2001	5	3234	3107	0.00154607	0.154607
65	北方国际	2002	1	1679	1621	0.000595593	0.0595593
65	北方国际	2003	2	1772	1711	0.00112867	0.112867
65	北方国际	2006	1	1755	1685	0.000569801	0.0569801
65	北方国际	2007	1	2399	2269	0.00041684	0.041684
65	北方国际	2008	0	3269	3097	0	0
65	北方国际	2009	1	2557	2476	0.000391083	0.0391083
65	北方国际	2010	1	2467	2368	0.000405351	0.0405351
65	北方国际	2011	1	2157	2052	0.000463607	0.0463607
65	北方国际	2012	3	1772	1675	0.001693	0.1693
65	北方国际	2013	3	1335	1269	0.00224719	0.224719
65	北方国际	2014	4	2375	2290	0.00168421	0.168421
65	北方国际	2015	8	2857	2749	0.00280014	0.280014
65	北方国际	2016	9	3075	2956	0.00292683	0.292683
65	北方国际	2017	11	2054	1964	0.0053554	0.53554
65	北方国际	2018	9	3466	3315	0.00259665	0.259665
65	北方国际	2019	13	3077	2944	0.00422489	0.422489
65	北方国际	2020	15	3154	3035	0.00475587	0.475587
65	北方国际	2021	48	7582	7414	0.00647424	0.647424
66	中国长城	2001	14	1210	1174	0.0115702	1.15702
66	中国长城	2002	7	690	660	0.0101449	1.01449
66	中国长城	2004	23	2430	2301	0.00946502	0.946502
66	中国长城	2005	24	2034	1949	0.0117994	1.17994
66	中国长城	2006	16	2362	2293	0.00677392	0.677392
66	中国长城	2007	15	2025	1955	0.00740741	0.740741
66	中国长城	2008	33	2948	2853	0.011194	1.1194
66	中国长城	2009	61	3547	3435	0.0171976	1.71976
66	中国长城	2010	57	5911	5669	0.00964304	0.964304
66	中国长城	2011	44	3978	3857	0.0110608	1.10608
66	中国长城	2012	45	2942	2861	0.0152957	1.52957
66	中国长城	2013	87	3031	2957	0.0287034	2.87034
66	中国长城	2014	112	3732	3643	0.0300107	3.00107
66	中国长城	2015	111	3770	3659	0.029443	2.9443
66	中国长城	2016	108	4313	4185	0.0250406	2.50406
66	中国长城	2017	106	5209	5068	0.0203494	2.03494
66	中国长城	2018	152	6060	5882	0.0250825	2.50825
66	中国长城	2019	142	5047	4919	0.0281355	2.81355
66	中国长城	2020	131	5235	5097	0.0250239	2.50239
66	中国长城	2021	339	9890	9616	0.0352537	3.52537
68	华控赛格	2001	0	2753	2643	0	0
68	华控赛格	2002	0	625	576	0	0
68	华控赛格	2003	0	863	810	0	0
68	华控赛格	2004	0	777	733	0	0
68	华控赛格	2005	0	1006	961	0	0
68	华控赛格	2006	0	1160	1095	0	0
68	华控赛格	2007	0	1006	960	0	0
68	华控赛格	2008	0	812	766	0	0
68	华控赛格	2009	0	1789	1709	0	0
68	华控赛格	2010	0	1275	1229	0	0
68	华控赛格	2011	0	1302	1233	0	0
68	华控赛格	2012	4	1145	1092	0.00349345	0.349345
68	华控赛格	2013	3	1312	1262	0.00228659	0.228659
68	华控赛格	2014	3	1420	1357	0.00211268	0.211268
68	华控赛格	2015	3	1454	1404	0.00206327	0.206327
68	华控赛格	2016	11	2502	2437	0.00439648	0.439648
68	华控赛格	2017	6	2827	2762	0.00212239	0.212239
68	华控赛格	2018	11	2808	2741	0.00391738	0.391738
68	华控赛格	2019	8	2554	2487	0.00313234	0.313234
68	华控赛格	2020	7	2514	2450	0.00278441	0.278441
68	华控赛格	2021	67	7907	7790	0.00860077	0.860077
69	华侨城A	2001	0	1617	1572	0	0
69	华侨城A	2002	2	1520	1456	0.00131579	0.131579
69	华侨城A	2003	2	3257	3070	0.000614062	0.0614062
69	华侨城A	2004	1	3057	2906	0.000327118	0.0327118
69	华侨城A	2005	2	2627	2577	0.000761325	0.0761325
69	华侨城A	2006	0	2913	2868	0	0
69	华侨城A	2007	1	3978	3896	0.000251383	0.0251383
69	华侨城A	2008	1	2930	2869	0.000341297	0.0341297
69	华侨城A	2010	6	2644	2597	0.00226929	0.226929
69	华侨城A	2011	6	2634	2596	0.0022779	0.22779
69	华侨城A	2012	0	2253	2211	0	0
69	华侨城A	2013	16	2684	2624	0.00596125	0.596125
69	华侨城A	2014	18	3094	3040	0.00581771	0.581771
69	华侨城A	2015	22	2564	2484	0.00858034	0.858034
69	华侨城A	2016	12	2783	2700	0.00431189	0.431189
69	华侨城A	2017	17	2760	2697	0.00615942	0.615942
69	华侨城A	2018	9	4621	4453	0.00194763	0.194763
69	华侨城A	2019	23	5777	5584	0.00398131	0.398131
69	华侨城A	2020	31	6150	6023	0.00504065	0.504065
69	华侨城Ａ	2021	82	10186	9997	0.00820246	0.820246
70	特发信息	2001	6	720	700	0.00833333	0.833333
70	特发信息	2002	5	821	797	0.00609013	0.609013
70	特发信息	2003	8	855	833	0.00935673	0.935673
70	特发信息	2004	7	1520	1493	0.00460526	0.460526
70	特发信息	2005	9	941	918	0.00956429	0.956429
70	特发信息	2006	4	1547	1504	0.00258565	0.258565
70	特发信息	2007	7	2259	2184	0.00309872	0.309872
70	特发信息	2008	10	1647	1603	0.00607165	0.607165
70	特发信息	2009	18	2047	1987	0.00879336	0.879336
70	特发信息	2010	22	2076	2032	0.0105973	1.05973
70	特发信息	2011	35	2404	2348	0.0145591	1.45591
70	特发信息	2012	26	1988	1925	0.0130785	1.30785
70	特发信息	2013	27	2889	2798	0.00934579	0.934579
70	特发信息	2014	54	3548	3445	0.0152198	1.52198
70	特发信息	2015	58	3768	3669	0.0153928	1.53928
70	特发信息	2016	41	2533	2482	0.0161863	1.61863
70	特发信息	2017	54	2623	2561	0.0205871	2.05871
70	特发信息	2018	65	3138	3063	0.0207138	2.07138
70	特发信息	2019	75	3407	3326	0.0220135	2.20135
70	特发信息	2020	73	4081	4011	0.0178878	1.78878
70	特发信息	2021	403	10396	10185	0.039568	3.9568
78	海王生物	2002	0	571	545	0	0
78	海王生物	2003	4	2685	2582	0.00148976	0.148976
78	海王生物	2004	11	4298	4114	0.00255933	0.255933
78	海王生物	2005	4	4402	4279	0.000908678	0.0908678
78	海王生物	2008	15	6397	6178	0.00234485	0.234485
78	海王生物	2009	19	5641	5441	0.0033682	0.33682
78	海王生物	2012	10	2891	2766	0.00345901	0.345901
78	海王生物	2013	17	4192	4020	0.00405534	0.405534
78	海王生物	2014	34	4418	4252	0.00769579	0.769579
78	海王生物	2015	22	3935	3788	0.00559085	0.559085
78	海王生物	2016	10	4558	4367	0.00219394	0.219394
78	海王生物	2017	15	3021	2890	0.00496524	0.496524
78	海王生物	2018	25	3260	3123	0.00766871	0.766871
78	海王生物	2019	10	2152	2057	0.00464684	0.464684
78	海王生物	2020	18	2543	2466	0.00707825	0.707825
78	海王生物	2021	173	11371	11129	0.015545	1.5545
88	盐田港	2001	0	1509	1448	0	0
88	盐田港	2002	1	1930	1859	0.000518135	0.0518135
88	盐田港	2003	0	2018	1931	0	0
88	盐田港	2004	4	2337	2252	0.0017116	0.17116
88	盐田港	2005	1	3194	3040	0.000313087	0.0313087
88	盐田港	2006	1	3122	3005	0.000320308	0.0320308
88	盐田港	2007	1	2819	2711	0.000354736	0.0354736
88	盐田港	2008	4	2929	2831	0.00136565	0.136565
88	盐田港	2009	2	2379	2284	0.000840689	0.0840689
88	盐田港	2010	2	2446	2347	0.000817661	0.0817661
88	盐田港	2011	3	3022	2922	0.00099272	0.099272
88	盐田港	2012	3	1415	1364	0.00212014	0.212014
88	盐田港	2013	6	2252	2184	0.0026643	0.26643
88	盐田港	2014	5	2308	2228	0.00216638	0.216638
88	盐田港	2015	5	1745	1681	0.00286533	0.286533
88	盐田港	2016	6	1795	1732	0.00334262	0.334262
88	盐田港	2017	6	2347	2267	0.00255646	0.255646
88	盐田港	2018	6	2237	2171	0.00268216	0.268216
88	盐田港	2019	5	2548	2475	0.00196232	0.196232
88	盐田港	2020	9	2403	2325	0.00374532	0.374532
88	盐 田 港	2021	28	8915	8743	0.00320256	0.320256
89	深圳机场	2001	4	877	841	0.004561	0.4561
89	深圳机场	2002	1	1277	1226	0.000783085	0.0783085
89	深圳机场	2003	1	2104	2025	0.000475285	0.0475285
89	深圳机场	2004	1	2698	2587	0.000370645	0.0370645
89	深圳机场	2005	4	2616	2555	0.00152905	0.152905
89	深圳机场	2006	2	1916	1838	0.00104384	0.104384
89	深圳机场	2007	8	5136	4978	0.00155763	0.155763
89	深圳机场	2008	9	7305	7068	0.00123203	0.123203
89	深圳机场	2009	10	6582	6370	0.0015193	0.151929
89	深圳机场	2010	9	6461	6263	0.00139297	0.139297
89	深圳机场	2011	6	5803	5567	0.00103395	0.103395
89	深圳机场	2012	9	3800	3655	0.00236842	0.236842
89	深圳机场	2013	12	3719	3612	0.00322667	0.322667
89	深圳机场	2014	15	4284	4177	0.0035014	0.35014
89	深圳机场	2015	18	4011	3891	0.00448766	0.448766
89	深圳机场	2016	22	3638	3529	0.00604728	0.604728
89	深圳机场	2017	21	3263	3155	0.0064358	0.64358
89	深圳机场	2018	15	4563	4429	0.00328731	0.328731
89	深圳机场	2019	9	4900	4760	0.00183673	0.183673
89	深圳机场	2020	11	5236	5101	0.00210084	0.210084
89	深圳机场	2021	72	13156	12863	0.00559745	0.559745
90	天健集团	2001	0	1938	1864	0	0
90	天健集团	2002	0	3094	3013	0	0
90	天健集团	2003	3	3193	3105	0.000939555	0.0939555
90	天健集团	2004	0	1608	1559	0	0
90	天健集团	2005	0	2678	2603	0	0
90	天健集团	2006	0	2707	2623	0	0
90	天健集团	2007	0	3714	3593	0	0
90	天健集团	2008	2	4297	4152	0.000465441	0.0465441
90	天健集团	2009	1	2715	2608	0.000368324	0.0368324
90	天健集团	2010	1	2338	2240	0.000427716	0.0427716
90	天健集团	2011	3	2722	2640	0.00110213	0.110213
90	天健集团	2012	10	4070	3924	0.002457	0.2457
90	天健集团	2013	14	4991	4828	0.00280505	0.280505
90	天健集团	2014	15	4776	4614	0.0031407	0.31407
90	天健集团	2015	12	6183	5954	0.00194081	0.194081
90	天健集团	2016	28	7250	6985	0.00386207	0.386207
90	天健集团	2017	18	8335	8015	0.00215957	0.215957
90	天健集团	2018	14	4449	4288	0.00314677	0.314677
90	天健集团	2019	25	4889	4687	0.00511352	0.511352
90	天健集团	2020	22	4237	4078	0.00519235	0.519235
90	天健集团	2021	65	9428	9182	0.00707907	0.707907
96	广聚能源	2001	1	2311	2190	0.000432713	0.0432713
96	广聚能源	2002	0	1857	1779	0	0
96	广聚能源	2003	0	1890	1814	0	0
96	广聚能源	2004	0	1767	1698	0	0
96	广聚能源	2005	0	1606	1565	0	0
96	广聚能源	2006	0	2245	2171	0	0
96	广聚能源	2007	3	1692	1631	0.00177305	0.177305
96	广聚能源	2008	1	1804	1762	0.000554324	0.0554324
96	广聚能源	2009	0	1539	1481	0	0
96	广聚能源	2010	0	2111	2045	0	0
96	广聚能源	2011	3	2306	2237	0.00130095	0.130095
96	广聚能源	2012	8	1927	1844	0.00415153	0.415153
96	广聚能源	2013	6	1647	1578	0.00364299	0.364299
96	广聚能源	2014	4	1850	1769	0.00216216	0.216216
96	广聚能源	2015	5	1267	1203	0.00394633	0.394633
96	广聚能源	2016	6	1470	1398	0.00408163	0.408163
96	广聚能源	2017	7	1494	1420	0.00468541	0.468541
96	广聚能源	2018	8	1466	1385	0.00545703	0.545703
96	广聚能源	2019	10	1618	1539	0.00618047	0.618047
96	广聚能源	2020	11	1871	1816	0.00587921	0.587921
96	广聚能源	2021	31	4618	4528	0.00684629	0.684629
99	中信海直	2001	0	1009	961	0	0
99	中信海直	2002	0	1139	1070	0	0
99	中信海直	2003	1	1416	1300	0.000706215	0.0706215
99	中信海直	2004	1	1394	1313	0.00071736	0.071736
99	中信海直	2005	1	2827	2665	0.000353732	0.0353732
99	中信海直	2006	5	3426	3275	0.00145943	0.145943
99	中信海直	2007	0	3272	3074	0	0
99	中信海直	2008	1	3596	3384	0.000278087	0.0278087
99	中信海直	2009	1	4739	4498	0.000211015	0.0211015
99	中信海直	2010	1	4401	4194	0.000227221	0.0227221
99	中信海直	2011	3	4591	4351	0.000653452	0.0653452
99	中信海直	2012	7	3349	3229	0.00209018	0.209018
99	中信海直	2013	6	3110	2976	0.00192926	0.192926
99	中信海直	2014	7	2859	2743	0.00244841	0.244841
99	中信海直	2015	5	2009	1943	0.0024888	0.24888
99	中信海直	2016	4	2019	1947	0.00198118	0.198118
99	中信海直	2017	6	2187	2098	0.00274348	0.274348
99	中信海直	2018	8	2471	2380	0.00323756	0.323756
99	中信海直	2019	6	1888	1800	0.00317797	0.317797
99	中信海直	2020	9	2162	2076	0.00416281	0.416281
99	中信海直	2021	79	7142	6979	0.0113197	1.13197
100	TCL科技	2003	11	1119	1067	0.00983021	0.983021
100	TCL科技	2004	17	2672	2575	0.00636228	0.636228
100	TCL科技	2006	18	2835	2766	0.00634921	0.634921
100	TCL科技	2008	37	3663	3546	0.010101	1.0101
100	TCL科技	2009	49	3442	3336	0.0142359	1.42359
100	TCL科技	2010	48	3700	3565	0.012973	1.2973
100	TCL科技	2011	46	3687	3576	0.0124763	1.24763
100	TCL科技	2012	62	3923	3798	0.0158042	1.58042
100	TCL科技	2013	101	4190	4078	0.024105	2.4105
100	TCL科技	2014	284	7100	6941	0.04	4
100	TCL科技	2015	253	6230	6058	0.04061	4.061
100	TCL科技	2016	130	4128	4012	0.0314922	3.14922
100	TCL科技	2017	185	5394	5226	0.0342974	3.42974
100	TCL科技	2018	119	5612	5463	0.0212046	2.12046
100	TCL科技	2019	37	3349	3242	0.0110481	1.10481
100	TCL科技	2020	30	2904	2818	0.0103306	1.03306
150	宜华健康	2001	3	1542	1483	0.00194553	0.194553
150	宜华健康	2002	5	2065	1957	0.00242131	0.242131
150	宜华健康	2003	18	2557	2468	0.0070395	0.70395
150	宜华健康	2004	30	3510	3373	0.00854701	0.854701
150	宜华健康	2005	15	2073	1989	0.00723589	0.723589
150	宜华健康	2006	13	2175	2080	0.00597701	0.597701
150	宜华健康	2007	0	1720	1670	0	0
150	宜华健康	2008	1	1250	1214	0.0008	0.08
150	宜华健康	2009	1	1651	1605	0.000605693	0.0605693
150	宜华健康	2010	1	1544	1504	0.000647668	0.0647668
150	宜华健康	2011	1	1692	1644	0.000591017	0.0591017
150	宜华健康	2012	4	1620	1566	0.00246914	0.246914
150	宜华健康	2013	4	1616	1542	0.00247525	0.247525
150	宜华健康	2014	10	1797	1730	0.00556483	0.556483
150	宜华健康	2015	13	2951	2853	0.00440529	0.440529
150	宜华健康	2016	33	3582	3489	0.00921273	0.921273
150	宜华健康	2017	23	2801	2733	0.00821135	0.821135
150	宜华健康	2018	16	2704	2644	0.00591716	0.591716
150	宜华健康	2019	20	3394	3315	0.00589275	0.589275
150	宜华健康	2020	24	3753	3688	0.00639488	0.639488
150	宜华健康	2021	30	8716	8552	0.00350795	0.350795
151	中成股份	2001	5	2705	2640	0.00184843	0.184843
151	中成股份	2002	2	2016	1922	0.000992064	0.0992064
151	中成股份	2003	2	1489	1425	0.00134318	0.134318
151	中成股份	2004	2	1912	1845	0.00104603	0.104603
151	中成股份	2005	4	1395	1344	0.00286738	0.286738
151	中成股份	2006	2	1756	1687	0.00113895	0.113895
151	中成股份	2007	2	1608	1559	0.00124378	0.124378
151	中成股份	2008	3	1578	1543	0.00190114	0.190114
151	中成股份	2009	3	1755	1698	0.0017094	0.17094
151	中成股份	2010	2	1232	1196	0.00162338	0.162338
151	中成股份	2011	2	1225	1183	0.00163265	0.163265
151	中成股份	2012	4	1563	1509	0.00255918	0.255918
151	中成股份	2013	3	1925	1851	0.00155844	0.155844
151	中成股份	2014	1	2376	2285	0.000420875	0.0420875
151	中成股份	2015	3	1058	996	0.00283554	0.283554
151	中成股份	2016	5	1300	1229	0.00384615	0.384615
151	中成股份	2017	6	1572	1495	0.00381679	0.381679
151	中成股份	2018	4	1610	1551	0.00248447	0.248447
151	中成股份	2019	4	1393	1350	0.0028715	0.28715
151	中成股份	2020	6	1428	1388	0.00420168	0.420168
151	中成股份	2021	23	6181	5999	0.00383397	0.383397
153	丰原药业	2001	7	1975	1872	0.0035443	0.35443
153	丰原药业	2002	4	1492	1421	0.00268097	0.268097
153	丰原药业	2003	2	1525	1446	0.00131148	0.131148
153	丰原药业	2004	0	639	619	0	0
153	丰原药业	2005	1	1393	1334	0.000717875	0.0717875
153	丰原药业	2006	0	1195	1148	0	0
153	丰原药业	2007	3	2019	1952	0.00148588	0.148588
153	丰原药业	2008	4	1746	1688	0.00229095	0.229095
153	丰原药业	2009	2	1448	1394	0.00138122	0.138122
153	丰原药业	2010	2	1700	1633	0.00117647	0.117647
153	丰原药业	2011	3	2072	2009	0.00144788	0.144788
153	丰原药业	2012	4	1552	1497	0.00257732	0.257732
153	丰原药业	2013	5	1252	1169	0.00399361	0.399361
153	丰原药业	2014	5	1356	1278	0.00368732	0.368732
153	丰原药业	2015	6	1400	1335	0.00428571	0.428571
153	丰原药业	2016	9	1546	1467	0.00582147	0.582147
153	丰原药业	2017	7	1547	1464	0.00452489	0.452489
153	丰原药业	2018	9	2138	2044	0.00420954	0.420954
153	丰原药业	2019	7	1892	1809	0.00369979	0.369979
153	丰原药业	2020	7	2126	2032	0.00329257	0.329257
153	丰原药业	2021	20	5819	5649	0.00354045	0.354045
155	川能动力	2001	8	1229	1200	0.00650936	0.650936
155	川能动力	2002	6	965	928	0.00621762	0.621762
155	川能动力	2003	11	1874	1801	0.0058698	0.58698
155	川能动力	2004	9	3473	3378	0.00259142	0.259142
155	川能动力	2005	6	2548	2467	0.00235479	0.235479
155	川能动力	2006	7	2898	2814	0.00241546	0.241546
155	川能动力	2007	5	3718	3613	0.00134481	0.134481
155	川能动力	2008	4	4984	4838	0.000802568	0.0802568
155	川能动力	2009	2	3940	3842	0.000507614	0.0507614
155	川能动力	2010	2	3795	3686	0.000527009	0.0527009
155	川能动力	2011	1	2896	2802	0.000345304	0.0345304
155	川能动力	2012	14	2649	2561	0.00528501	0.528501
155	川能动力	2013	8	2043	1966	0.00391581	0.391581
155	川能动力	2014	6	2231	2154	0.00268938	0.268938
155	川能动力	2015	4	1020	976	0.00392157	0.392157
155	川能动力	2016	6	1984	1920	0.00302419	0.302419
155	川能动力	2017	15	3788	3699	0.00395987	0.395987
155	川能动力	2018	11	4416	4314	0.00249094	0.249094
155	川能动力	2019	21	4906	4778	0.00428047	0.428047
155	川能动力	2021	39	13396	13127	0.00297098	0.297098
156	华数传媒	2002	0	557	529	0	0
156	华数传媒	2003	0	745	711	0	0
156	华数传媒	2004	0	701	672	0	0
156	华数传媒	2005	4	2740	2671	0.00145985	0.145985
156	华数传媒	2006	2	2521	2442	0.000793336	0.0793336
156	华数传媒	2007	1	3817	3688	0.000261986	0.0261986
156	华数传媒	2008	1	2172	2124	0.000460405	0.0460405
156	华数传媒	2009	1	2057	2009	0.000486145	0.0486145
156	华数传媒	2010	1	2200	2130	0.000454545	0.0454545
156	华数传媒	2011	0	1797	1744	0	0
156	华数传媒	2012	108	3225	3153	0.0334884	3.34884
156	华数传媒	2013	136	3322	3234	0.0409392	4.09392
156	华数传媒	2014	125	3776	3654	0.0331038	3.31038
156	华数传媒	2015	112	3273	3158	0.0342194	3.42194
156	华数传媒	2016	117	4194	4059	0.027897	2.7897
156	华数传媒	2017	142	4632	4510	0.0306563	3.06563
156	华数传媒	2018	244	6702	6578	0.036407	3.6407
156	华数传媒	2019	263	6799	6650	0.0386822	3.86822
156	华数传媒	2020	365	9683	9521	0.0376949	3.76949
156	华数传媒	2021	468	10184	10035	0.0466368	4.66368
157	中联重科	2002	14	2433	2365	0.00575421	0.575421
157	中联重科	2003	11	2386	2318	0.00461023	0.461023
157	中联重科	2004	11	1970	1910	0.00558376	0.558376
157	中联重科	2005	9	1579	1537	0.00569981	0.569981
157	中联重科	2006	8	2782	2695	0.00287563	0.287563
157	中联重科	2007	13	4362	4241	0.00298028	0.298028
157	中联重科	2008	11	4527	4361	0.00242987	0.242987
157	中联重科	2009	7	2337	2275	0.00299529	0.299529
157	中联重科	2012	7	2613	2526	0.00267891	0.267891
157	中联重科	2013	12	2661	2591	0.00450958	0.450958
157	中联重科	2014	16	3193	3119	0.00501096	0.501096
157	中联重科	2015	47	2703	2626	0.0173881	1.73881
157	中联重科	2016	46	3112	3029	0.0147815	1.47815
157	中联重科	2017	67	3367	3246	0.019899	1.9899
157	中联重科	2018	97	3612	3497	0.0268549	2.68549
157	中联重科	2019	91	3559	3442	0.025569	2.5569
157	中联重科	2020	135	4152	4031	0.0325144	3.25144
157	中联重科	2021	353	11358	11129	0.0317189	3.17189
158	常山北明	2001	3	1113	1073	0.00269542	0.269542
158	常山北明	2003	10	2740	2651	0.00364964	0.364964
158	常山北明	2004	7	2835	2740	0.00246914	0.246914
158	常山北明	2007	6	3228	3138	0.00185874	0.185874
158	常山北明	2008	6	2777	2686	0.00216061	0.216061
158	常山北明	2009	5	2472	2381	0.00202265	0.202265
158	常山北明	2010	8	2713	2617	0.00294877	0.294877
158	常山北明	2011	3	2090	2015	0.00143541	0.143541
158	常山北明	2012	6	1895	1811	0.00316623	0.316623
158	常山北明	2013	5	1629	1550	0.00306937	0.306937
158	常山北明	2014	10	2394	2302	0.00417711	0.417711
158	常山北明	2015	84	3573	3483	0.0235097	2.35097
158	常山北明	2016	73	3908	3826	0.0186796	1.86796
158	常山北明	2017	175	4633	4559	0.0377725	3.77725
158	常山北明	2018	181	4488	4389	0.0403298	4.03298
158	常山北明	2019	306	7469	7359	0.0409693	4.09693
158	常山北明	2020	223	7077	6952	0.0315105	3.15105
158	常山北明	2021	603	9508	9368	0.0643681	6.43681
159	国际实业	2001	1	1485	1440	0.000673401	0.0673401
159	国际实业	2002	2	1716	1660	0.0011655	0.11655
159	国际实业	2003	2	1854	1786	0.00107875	0.107875
159	国际实业	2004	2	1498	1443	0.00133511	0.133511
159	国际实业	2005	7	2092	2017	0.00334608	0.334608
159	国际实业	2006	2	2572	2476	0.000777605	0.0777605
159	国际实业	2007	1	2464	2380	0.000405844	0.0405844
159	国际实业	2008	2	2236	2142	0.000894454	0.0894454
159	国际实业	2009	2	2369	2287	0.000844238	0.0844238
159	国际实业	2010	0	1948	1885	0	0
159	国际实业	2011	0	2426	2351	0	0
159	国际实业	2012	7	2801	2716	0.00249911	0.249911
159	国际实业	2013	11	2950	2876	0.00372881	0.372881
159	国际实业	2014	7	3295	3196	0.00212443	0.212443
159	国际实业	2015	5	2646	2564	0.00188964	0.188964
159	国际实业	2016	6	2717	2637	0.00220832	0.220832
159	国际实业	2017	6	3023	2933	0.00198478	0.198478
159	国际实业	2018	4	2576	2496	0.0015528	0.15528
159	国际实业	2019	5	2805	2735	0.00178253	0.178253
159	国际实业	2020	7	2342	2276	0.0029889	0.29889
159	国际实业	2021	26	7289	7153	0.00363484	0.363484
166	申万宏源	2014	30	6843	6597	0.00438404	0.438404
166	申万宏源	2015	24	11919	11553	0.00201359	0.201359
166	申万宏源	2016	15	7011	6798	0.00213949	0.21395
166	申万宏源	2017	10	5395	5240	0.00185357	0.185357
166	申万宏源	2018	15	6137	5957	0.00244419	0.244419
166	申万宏源	2019	17	7837	7629	0.0021692	0.21692
166	申万宏源	2020	21	8854	8622	0.00237181	0.237181
166	申万宏源	2021	48	27481	27069	0.00177325	0.177325
301	东方盛虹	2001	12	2690	2601	0.00446097	0.446097
301	东方盛虹	2002	1	2836	2700	0.000352609	0.0352609
301	东方盛虹	2003	1	2700	2564	0.00037037	0.037037
301	东方盛虹	2004	0	3341	3225	0	0
301	东方盛虹	2005	1	2579	2497	0.000387747	0.0387747
301	东方盛虹	2007	2	3031	2920	0.000659848	0.0659848
301	东方盛虹	2008	13	4676	4518	0.00278015	0.278015
301	东方盛虹	2009	10	4187	4063	0.00238834	0.238834
301	东方盛虹	2010	1	4181	4059	0.000239177	0.0239177
301	东方盛虹	2011	5	5112	4957	0.000978091	0.0978091
301	东方盛虹	2012	4	2306	2236	0.00173461	0.173461
301	东方盛虹	2013	5	1771	1732	0.00282326	0.282326
301	东方盛虹	2014	11	3115	3030	0.0035313	0.35313
301	东方盛虹	2015	23	2522	2454	0.00911975	0.911975
301	东方盛虹	2016	34	3332	3220	0.0102041	1.02041
301	东方盛虹	2017	33	2931	2841	0.011259	1.1259
301	东方盛虹	2018	36	2930	2859	0.0122867	1.22867
301	东方盛虹	2019	44	3205	3128	0.0137285	1.37285
301	东方盛虹	2020	29	4637	4559	0.00625404	0.625404
301	东方盛虹	2021	54	9595	9419	0.00573309	0.573309
333	美的集团	2013	119	5283	5158	0.0225251	2.25251
333	美的集团	2014	155	6394	6229	0.0242415	2.42415
333	美的集团	2015	116	4460	4342	0.026009	2.6009
333	美的集团	2016	85	3995	3899	0.0212766	2.12766
333	美的集团	2017	194	5823	5671	0.0333162	3.33162
333	美的集团	2018	227	7560	7390	0.0300265	3.00265
333	美的集团	2019	347	11055	10835	0.0313885	3.13885
333	美的集团	2020	453	16470	16133	0.0275046	2.75046
333	美的集团	2021	769	28227	27609	0.0278532	2.78532
338	潍柴动力	2007	3	1590	1541	0.00188679	0.188679
338	潍柴动力	2008	5	1923	1865	0.0026001	0.26001
338	潍柴动力	2009	3	1742	1684	0.00172216	0.172216
338	潍柴动力	2010	6	1824	1770	0.00328947	0.328947
338	潍柴动力	2011	17	2509	2438	0.00677561	0.677561
338	潍柴动力	2012	5	1613	1561	0.00309981	0.309981
338	潍柴动力	2013	8	2012	1945	0.00397614	0.397614
338	潍柴动力	2014	12	2510	2429	0.00478088	0.478088
338	潍柴动力	2015	19	3107	3004	0.00611522	0.611522
338	潍柴动力	2016	15	2669	2581	0.00562008	0.562008
338	潍柴动力	2017	22	2579	2483	0.00853044	0.853044
338	潍柴动力	2018	32	3644	3546	0.00878156	0.878156
338	潍柴动力	2019	40	2274	2223	0.0175902	1.75902
338	潍柴动力	2020	60	2984	2898	0.0201072	2.01072
338	潍柴动力	2021	123	8628	8428	0.0145942	1.45942
400	许继电气	2001	33	2205	2136	0.014966	1.4966
400	许继电气	2002	45	2902	2835	0.0155065	1.55065
400	许继电气	2003	17	1606	1548	0.0105853	1.05853
400	许继电气	2004	13	1375	1324	0.00945455	0.945455
400	许继电气	2005	14	1409	1357	0.00993613	0.993613
400	许继电气	2006	18	1908	1844	0.00943396	0.943396
400	许继电气	2007	17	1548	1504	0.0109819	1.09819
400	许继电气	2008	16	1364	1317	0.0117302	1.17302
400	许继电气	2009	35	1821	1779	0.0192202	1.92202
400	许继电气	2010	16	1775	1737	0.00901408	0.901408
400	许继电气	2011	19	1757	1713	0.0108139	1.08139
400	许继电气	2012	23	1718	1658	0.0133877	1.33877
400	许继电气	2013	29	1842	1770	0.0157438	1.57438
400	许继电气	2014	29	2492	2392	0.0116372	1.16372
400	许继电气	2015	21	1733	1667	0.0121177	1.21177
400	许继电气	2016	41	2018	1933	0.0203171	2.03171
400	许继电气	2017	39	2258	2175	0.0172719	1.72719
400	许继电气	2018	35	2310	2226	0.0151515	1.51515
400	许继电气	2019	28	2285	2202	0.0122538	1.22538
400	许继电气	2020	72	2823	2751	0.0255048	2.55048
400	许继电气	2021	205	7366	7218	0.0284012	2.84012
401	冀东水泥	2001	14	3239	3110	0.00432232	0.432232
401	冀东水泥	2002	3	2524	2370	0.00118859	0.118859
401	冀东水泥	2003	1	2395	2257	0.000417537	0.0417537
401	冀东水泥	2004	3	2425	2290	0.00123711	0.123711
401	冀东水泥	2005	0	2250	2144	0	0
401	冀东水泥	2006	0	2762	2660	0	0
401	冀东水泥	2007	2	3086	2972	0.000648088	0.0648088
401	冀东水泥	2008	2	3332	3211	0.00060024	0.060024
401	冀东水泥	2009	3	3450	3342	0.000869565	0.0869565
401	冀东水泥	2010	1	3533	3421	0.000283046	0.0283046
401	冀东水泥	2011	2	2921	2831	0.000684697	0.0684697
401	冀东水泥	2012	5	1251	1193	0.0039968	0.39968
401	冀东水泥	2013	5	1288	1227	0.00388199	0.388199
401	冀东水泥	2014	10	2295	2201	0.0043573	0.43573
401	冀东水泥	2015	8	1850	1751	0.00432432	0.432432
401	冀东水泥	2016	7	1654	1577	0.00423216	0.423216
401	冀东水泥	2017	6	1793	1722	0.00334635	0.334635
401	冀东水泥	2018	9	2319	2232	0.00388098	0.388098
401	冀东水泥	2019	13	2927	2836	0.00444141	0.444141
401	冀东水泥	2020	26	2590	2496	0.0100386	1.00386
401	冀东水泥	2021	55	10085	9849	0.00558432	0.558432
402	金融街	2001	2	3300	3221	0.000606061	0.0606061
402	金融街	2002	1	2283	2212	0.00043802	0.043802
402	金融街	2003	1	2478	2387	0.000403551	0.0403551
402	金融街	2004	1	3485	3372	0.000286944	0.0286944
402	金融街	2005	3	3927	3801	0.000763942	0.0763942
402	金融街	2006	3	4839	4683	0.000619963	0.0619963
402	金融街	2007	4	3595	3479	0.00111266	0.111266
402	金融街	2008	4	2833	2748	0.00141193	0.141193
402	金融街	2009	1	2964	2869	0.000337382	0.0337382
402	金融街	2010	2	2577	2500	0.000776096	0.0776096
402	金融街	2011	3	2398	2310	0.00125104	0.125104
402	金融街	2012	3	1659	1572	0.00180832	0.180832
402	金融街	2013	4	2118	2025	0.00188857	0.188857
402	金融街	2014	10	2856	2760	0.0035014	0.35014
402	金融街	2015	9	2106	2026	0.0042735	0.42735
402	金融街	2016	9	2303	2226	0.00390795	0.390795
402	金融街	2017	7	3309	3201	0.00211544	0.211544
402	金融街	2018	8	3636	3519	0.00220022	0.220022
402	金融街	2019	7	3596	3494	0.00194661	0.194661
402	金融街	2020	10	3355	3249	0.00298063	0.298063
402	金 融 街	2021	8	8883	8491	0.000942174	0.0942174
403	双林生物	2001	1	1321	1294	0.000757002	0.0757002
403	双林生物	2002	0	1055	1022	0	0
403	双林生物	2003	2	1034	1005	0.00193424	0.193424
403	双林生物	2004	0	665	626	0	0
403	双林生物	2005	1	1666	1591	0.00060024	0.060024
403	双林生物	2006	1	2237	2138	0.000447027	0.0447027
403	双林生物	2007	2	1135	1061	0.00176211	0.176211
403	双林生物	2008	0	1556	1490	0	0
403	双林生物	2009	3	2450	2373	0.00122449	0.122449
403	双林生物	2010	0	2936	2848	0	0
403	双林生物	2011	1	1749	1696	0.000571755	0.0571755
403	双林生物	2012	10	3196	3078	0.00312891	0.312891
403	双林生物	2013	10	5083	4946	0.00196734	0.196734
403	双林生物	2014	7	5121	4910	0.00136692	0.136692
403	双林生物	2015	6	2325	2220	0.00258065	0.258065
403	双林生物	2016	8	2962	2838	0.00270088	0.270088
403	双林生物	2017	6	1938	1830	0.00309598	0.309598
403	双林生物	2018	6	2802	2722	0.00214133	0.214133
403	双林生物	2019	8	2693	2625	0.00297066	0.297066
403	派林生物	2020	15	3796	3698	0.00395153	0.395153
403	派林生物	2021	38	10444	10217	0.00371929	0.371929
404	长虹华意	2001	0	1315	1238	0	0
404	长虹华意	2002	0	1443	1347	0	0
404	长虹华意	2003	0	962	907	0	0
404	长虹华意	2004	0	997	936	0	0
404	长虹华意	2005	1	1567	1497	0.000638162	0.0638162
404	长虹华意	2006	2	2405	2308	0.000831601	0.0831601
404	长虹华意	2012	8	3288	3170	0.00243309	0.243309
404	长虹华意	2013	12	3637	3504	0.00329942	0.329942
404	长虹华意	2014	17	5196	5059	0.00327175	0.327175
404	长虹华意	2015	19	3605	3506	0.00527046	0.527046
404	长虹华意	2016	18	4469	4335	0.00402775	0.402775
404	长虹华意	2017	19	3546	3423	0.00535815	0.535815
404	长虹华意	2018	59	5150	5000	0.0114563	1.14563
404	长虹华意	2019	37	3275	3181	0.0112977	1.12977
404	长虹华意	2020	46	2907	2803	0.0158239	1.58239
404	长虹华意	2021	146	6859	6697	0.0218008	2.18008
405	ST 鑫光	2001	0	1364	1296	0	0
405	ST 鑫光	2002	0	311	284	0	0
406	石油大明	2001	2	1835	1806	0.00108992	0.108992
406	石油大明	2002	3	1446	1428	0.00207469	0.207469
406	石油大明	2003	1	989	967	0.00101112	0.101112
406	石油大明	2004	1	1078	1061	0.000927644	0.0927644
406	石油大明	2005	1	1080	1063	0.000925926	0.0925926
407	胜利股份	2001	1	1157	1100	0.000864304	0.0864304
407	胜利股份	2002	2	1693	1616	0.00118133	0.118133
407	胜利股份	2003	4	1532	1472	0.00261097	0.261097
407	胜利股份	2004	2	1241	1196	0.0016116	0.16116
407	胜利股份	2005	1	1225	1190	0.000816327	0.0816327
407	胜利股份	2006	1	1291	1250	0.000774593	0.0774593
407	胜利股份	2007	1	1871	1822	0.000534474	0.0534474
407	胜利股份	2008	1	2127	2066	0.000470146	0.0470146
407	胜利股份	2009	3	2097	2010	0.00143062	0.143062
407	胜利股份	2010	2	2146	2035	0.000931966	0.0931966
407	胜利股份	2011	0	2617	2516	0	0
407	胜利股份	2012	7	3119	3008	0.00224431	0.224431
407	胜利股份	2013	5	2397	2309	0.00208594	0.208594
407	胜利股份	2014	6	2843	2732	0.00211045	0.211045
407	胜利股份	2015	2	2308	2205	0.000866551	0.0866551
407	胜利股份	2016	5	2872	2725	0.00174095	0.174095
407	胜利股份	2017	5	2311	2218	0.00216357	0.216357
407	胜利股份	2018	12	2662	2551	0.00450789	0.450789
407	胜利股份	2019	6	2294	2188	0.00261552	0.261552
407	胜利股份	2020	11	2441	2345	0.00450635	0.450635
407	胜利股份	2021	17	5626	5453	0.00311755	0.311755
408	*ST 藏格	2001	12	2094	2022	0.00573066	0.573066
408	*ST 藏格	2002	3	2796	2621	0.00107296	0.107296
408	*ST 藏格	2003	0	1175	1112	0	0
408	*ST 藏格	2004	1	1701	1626	0.000587889	0.0587889
408	*ST 藏格	2005	0	1068	1005	0	0
408	*ST 藏格	2006	3	834	786	0.00359712	0.359712
408	*ST 藏格	2007	0	800	761	0	0
408	*ST 藏格	2008	0	963	936	0	0
408	*ST 藏格	2009	0	965	928	0	0
408	*ST 藏格	2010	0	720	703	0	0
408	*ST 藏格	2011	0	990	970	0	0
408	*ST 藏格	2012	4	1228	1192	0.00325733	0.325733
408	*ST 藏格	2013	4	1511	1464	0.00264725	0.264725
408	*ST 藏格	2014	2	1230	1185	0.00162602	0.162602
408	*ST 藏格	2015	5	841	799	0.0059453	0.59453
408	*ST 藏格	2016	4	1924	1838	0.002079	0.2079
408	*ST 藏格	2017	6	1620	1558	0.0037037	0.37037
408	*ST 藏格	2018	8	2185	2123	0.00366133	0.366133
408	*ST 藏格	2019	10	2227	2155	0.00449035	0.449035
408	*ST 藏格	2020	14	2187	2115	0.00640146	0.640146
408	藏格矿业	2021	57	17203	16884	0.00337598	0.337598
409	ST 地矿	2001	4	2172	2074	0.00184162	0.184162
409	ST 地矿	2002	4	2516	2403	0.00158983	0.158983
409	ST 地矿	2003	5	2648	2532	0.00188822	0.188822
409	ST 地矿	2004	3	3378	3220	0.000888099	0.08881
409	ST 地矿	2005	2	1576	1525	0.00126904	0.126904
409	ST 地矿	2006	1	1739	1688	0.000575043	0.0575043
409	ST 地矿	2007	1	1986	1916	0.000503525	0.0503525
409	ST 地矿	2008	0	1217	1178	0	0
409	ST 地矿	2009	3	1259	1220	0.00238284	0.238284
409	ST 地矿	2010	0	1465	1420	0	0
409	ST 地矿	2011	0	732	712	0	0
409	ST 地矿	2012	5	1654	1608	0.00302297	0.302297
409	ST 地矿	2013	4	2623	2550	0.00152497	0.152497
409	ST 地矿	2014	4	2100	2038	0.00190476	0.190476
409	ST 地矿	2015	5	2217	2169	0.0022553	0.22553
409	ST 地矿	2016	6	2066	2017	0.00290416	0.290416
409	ST 地矿	2017	8	2436	2368	0.00328407	0.328407
409	ST 地矿	2018	4	2591	2519	0.00154381	0.154381
409	ST 地矿	2019	5	1916	1859	0.0026096	0.26096
409	山东地矿	2020	65	2499	2418	0.0260104	2.60104
409	云鼎科技	2021	360	7299	7176	0.0501672	5.01672
410	*ST 沈机	2002	1	666	659	0.0015015	0.15015
410	*ST 沈机	2003	0	572	553	0	0
410	*ST 沈机	2004	1	495	475	0.0020202	0.20202
410	*ST 沈机	2005	3	1133	1082	0.00264784	0.264784
410	*ST 沈机	2006	10	1341	1294	0.00745712	0.745712
410	*ST 沈机	2007	11	2730	2571	0.0040293	0.40293
410	*ST 沈机	2008	8	2218	2105	0.00360685	0.360685
410	*ST 沈机	2009	15	1842	1785	0.00814332	0.814332
410	*ST 沈机	2010	11	1806	1753	0.00609081	0.609081
410	*ST 沈机	2011	6	1565	1512	0.00383387	0.383387
410	*ST 沈机	2012	24	2280	2218	0.0105263	1.05263
410	*ST 沈机	2013	35	2205	2140	0.015873	1.5873
410	*ST 沈机	2014	30	2450	2401	0.0122449	1.22449
410	*ST 沈机	2015	53	2344	2285	0.0226109	2.26109
410	*ST 沈机	2016	65	2423	2332	0.0268262	2.68262
410	*ST 沈机	2017	77	2873	2775	0.0268013	2.68013
410	*ST 沈机	2018	65	3710	3610	0.0175202	1.75202
410	*ST 沈机	2019	60	4221	4095	0.0142146	1.42146
410	*ST 沈机	2020	43	3264	3187	0.013174	1.3174
410	ST沈机	2021	45	5244	5121	0.00878735	0.878735
411	英特集团	2001	1	2153	2073	0.000464468	0.0464468
411	英特集团	2003	1	1322	1244	0.00075643	0.075643
411	英特集团	2004	0	1024	961	0	0
411	英特集团	2005	3	1889	1794	0.00158814	0.158814
411	英特集团	2006	6	2106	2021	0.002849	0.2849
411	英特集团	2007	5	2516	2451	0.00198728	0.198728
411	英特集团	2008	10	2729	2628	0.00366435	0.366435
411	英特集团	2009	17	3581	3492	0.00474728	0.474728
411	英特集团	2010	22	3682	3585	0.00597501	0.597501
411	英特集团	2011	20	5187	5054	0.00385579	0.385579
411	英特集团	2012	26	3093	3005	0.00840608	0.840608
411	英特集团	2013	16	2560	2483	0.00625	0.625
411	英特集团	2014	25	2885	2792	0.00866551	0.866551
411	英特集团	2015	45	2624	2527	0.0171494	1.71494
411	英特集团	2016	24	2312	2221	0.0103806	1.03806
411	英特集团	2017	45	3226	3120	0.0139492	1.39492
411	英特集团	2018	46	3437	3309	0.0133838	1.33838
411	英特集团	2019	54	4031	3906	0.0133962	1.33962
411	英特集团	2020	61	4062	3975	0.0150172	1.50172
411	英特集团	2021	99	7288	7135	0.0138753	1.38753
412	ST 五环	2001	0	948	920	0	0
412	ST 五环	2002	0	582	560	0	0
413	东旭光电	2006	2	1457	1388	0.00137268	0.137268
413	东旭光电	2007	0	883	845	0	0
413	东旭光电	2008	1	921	881	0.00108578	0.108578
413	东旭光电	2009	0	795	755	0	0
413	东旭光电	2010	0	824	784	0	0
413	东旭光电	2011	8	1492	1449	0.00536193	0.536193
413	东旭光电	2012	7	1452	1403	0.00482094	0.482094
413	东旭光电	2013	9	2499	2426	0.00360144	0.360144
413	东旭光电	2014	10	2344	2265	0.00426621	0.426621
413	东旭光电	2015	22	3026	2937	0.00727032	0.727032
413	东旭光电	2016	7	2800	2727	0.0025	0.25
413	东旭光电	2017	13	3045	2953	0.00426929	0.426929
413	东旭光电	2018	33	3619	3509	0.00911854	0.911854
413	东旭光电	2020	24	3416	3324	0.00702576	0.702576
413	东旭光电	2021	62	10264	10030	0.00618146	0.618146
415	渤海租赁	2001	16	1220	1192	0.0131148	1.31148
415	渤海租赁	2002	1	1568	1526	0.000637755	0.0637755
415	渤海租赁	2003	0	1633	1596	0	0
415	渤海租赁	2004	1	2048	2004	0.000488281	0.0488281
415	渤海租赁	2005	0	2113	2066	0	0
415	渤海租赁	2006	1	2792	2716	0.000358166	0.0358166
415	渤海租赁	2007	1	2877	2827	0.000347584	0.0347584
415	渤海租赁	2008	4	2553	2496	0.00156678	0.156678
415	渤海租赁	2009	3	2337	2284	0.0012837	0.12837
415	渤海租赁	2010	0	1788	1735	0	0
415	渤海租赁	2011	0	1077	1033	0	0
415	渤海租赁	2012	3	1883	1821	0.0015932	0.15932
415	渤海租赁	2013	7	2181	2121	0.00320954	0.320954
415	渤海租赁	2014	10	2965	2879	0.00337268	0.337268
415	渤海租赁	2015	9	2067	2003	0.00435414	0.435414
415	渤海租赁	2016	12	2882	2796	0.00416378	0.416378
415	渤海租赁	2017	11	3701	3598	0.00297217	0.297217
415	渤海租赁	2018	12	5717	5570	0.002099	0.2099
415	渤海租赁	2019	10	4516	4381	0.00221435	0.221435
415	渤海租赁	2020	9	4219	4100	0.00213321	0.213321
415	渤海租赁	2021	31	10039	9788	0.00316714	0.316714
416	民生控股	2001	1	707	689	0.00141443	0.141443
416	民生控股	2002	1	1064	1032	0.00093985	0.093985
416	民生控股	2003	3	1109	1065	0.00270514	0.270514
416	民生控股	2004	1	475	445	0.00210526	0.210526
416	民生控股	2005	0	949	908	0	0
416	民生控股	2006	0	981	930	0	0
416	民生控股	2007	0	1043	995	0	0
416	民生控股	2008	0	927	885	0	0
416	民生控股	2009	0	900	855	0	0
416	民生控股	2010	1	830	792	0.00120482	0.120482
416	民生控股	2011	0	1360	1294	0	0
416	民生控股	2012	6	1191	1139	0.00503778	0.503778
416	民生控股	2013	5	1668	1586	0.0029976	0.29976
416	民生控股	2014	12	3048	2925	0.00393701	0.393701
416	民生控股	2015	4	2093	2029	0.00191113	0.191113
416	民生控股	2016	7	1848	1786	0.00378788	0.378788
416	民生控股	2017	4	1538	1471	0.00260078	0.260078
416	民生控股	2018	3	1380	1316	0.00217391	0.217391
416	民生控股	2019	12	2382	2313	0.00503778	0.503778
416	民生控股	2020	9	2239	2165	0.00401965	0.401965
416	民生控股	2021	34	5188	5079	0.00669423	0.669423
417	合肥百货	2001	10	1812	1765	0.00551876	0.551876
417	合肥百货	2002	7	1353	1297	0.00517369	0.517369
417	合肥百货	2003	2	1475	1415	0.00135593	0.135593
417	合肥百货	2004	5	1330	1278	0.0037594	0.37594
417	合肥百货	2005	10	2156	2090	0.00463822	0.463822
417	合肥百货	2006	8	3210	3105	0.00249221	0.249221
417	合肥百货	2007	6	3265	3168	0.00183767	0.183767
417	合肥百货	2008	4	2680	2584	0.00149254	0.149254
417	合肥百货	2009	5	2517	2429	0.00198649	0.198649
417	合肥百货	2010	7	3719	3632	0.00188223	0.188223
417	合肥百货	2011	10	3701	3603	0.00270197	0.270197
417	合肥百货	2012	16	2999	2912	0.00533511	0.533511
417	合肥百货	2013	30	3458	3377	0.00867554	0.867554
417	合肥百货	2014	30	3778	3680	0.00794071	0.794071
417	合肥百货	2015	26	3528	3454	0.00736961	0.736961
417	合肥百货	2016	37	4162	4081	0.00888996	0.888996
417	合肥百货	2017	30	5058	4962	0.0059312	0.59312
417	合肥百货	2018	45	4875	4769	0.00923077	0.923077
417	合肥百货	2019	35	4517	4424	0.00774851	0.774851
417	合肥百货	2020	56	4467	4375	0.0125364	1.25364
417	合肥百货	2021	81	9503	9297	0.00871249	0.871249
418	小天鹅A	2002	0	1249	1179	0	0
418	小天鹅A	2003	1	1351	1287	0.000740192	0.0740192
418	小天鹅A	2007	2	1639	1587	0.00122026	0.122026
418	小天鹅A	2009	3	1659	1596	0.00180832	0.180832
418	小天鹅A	2010	3	1479	1426	0.0020284	0.20284
418	小天鹅A	2011	2	1683	1641	0.00118835	0.118835
418	小天鹅A	2012	12	2765	2701	0.00433996	0.433996
418	小天鹅A	2013	30	2153	2097	0.013934	1.3934
418	小天鹅A	2014	50	2335	2277	0.0214133	2.14133
418	小天鹅A	2015	51	2302	2234	0.0221546	2.21546
418	小天鹅A	2016	33	2199	2130	0.0150068	1.50068
418	小天鹅A	2017	34	2146	2084	0.0158434	1.58434
418	小天鹅A	2018	23	2371	2301	0.00970055	0.970055
419	通程控股	2003	1	1178	1160	0.000848896	0.0848896
419	通程控股	2004	0	805	781	0	0
419	通程控股	2005	0	1240	1208	0	0
419	通程控股	2006	2	1374	1335	0.0014556	0.14556
419	通程控股	2007	4	1729	1665	0.00231348	0.231348
419	通程控股	2012	8	2486	2408	0.00321802	0.321802
419	通程控股	2013	26	3382	3303	0.00768776	0.768776
419	通程控股	2014	19	2818	2739	0.00674237	0.674237
419	通程控股	2015	24	2484	2422	0.00966184	0.966184
419	通程控股	2016	17	4020	3951	0.00422886	0.422886
419	通程控股	2017	6	2670	2607	0.00224719	0.224719
419	通程控股	2018	20	2677	2572	0.00747105	0.747105
419	通程控股	2019	24	3362	3261	0.00713861	0.713861
419	通程控股	2020	15	3188	3094	0.00470514	0.470514
419	通程控股	2021	14	8014	7855	0.0017823	0.17823
420	吉林化纤	2003	7	1413	1371	0.004954	0.4954
420	吉林化纤	2004	7	783	764	0.00893997	0.893997
420	吉林化纤	2005	4	1415	1376	0.00282686	0.282686
420	吉林化纤	2006	2	1802	1755	0.00110988	0.110988
420	吉林化纤	2007	6	1566	1521	0.00383142	0.383142
420	吉林化纤	2008	1	1658	1613	0.000603136	0.0603136
420	吉林化纤	2009	2	1513	1458	0.00132188	0.132188
420	吉林化纤	2010	4	1582	1532	0.00252845	0.252845
420	吉林化纤	2011	2	1623	1566	0.00123229	0.123229
420	吉林化纤	2012	9	1784	1701	0.00504484	0.504484
420	吉林化纤	2013	9	1384	1329	0.00650289	0.650289
420	吉林化纤	2014	3	781	747	0.00384123	0.384123
420	吉林化纤	2015	6	1210	1176	0.00495868	0.495868
420	吉林化纤	2016	5	1141	1079	0.00438212	0.438212
420	吉林化纤	2017	6	1156	1110	0.00519031	0.519031
420	吉林化纤	2018	7	1726	1661	0.00405562	0.405562
420	吉林化纤	2019	6	736	697	0.00815217	0.815217
420	吉林化纤	2020	7	1716	1666	0.00407925	0.407925
421	南京公用	2001	0	1502	1429	0	0
421	南京公用	2002	1	1372	1315	0.000728863	0.0728863
421	南京公用	2004	0	1095	1044	0	0
421	南京公用	2005	3	2675	2600	0.0011215	0.11215
421	南京公用	2006	0	2014	1950	0	0
421	南京公用	2007	2	2121	2065	0.000942951	0.0942951
421	南京公用	2008	0	2648	2599	0	0
421	南京公用	2009	0	2602	2555	0	0
421	南京公用	2010	1	1947	1905	0.000513611	0.0513611
421	南京公用	2011	3	2445	2383	0.00122699	0.122699
421	南京公用	2012	9	2242	2157	0.00401427	0.401427
421	南京公用	2013	13	2498	2373	0.00520416	0.520416
421	南京公用	2014	8	3468	3296	0.0023068	0.23068
421	南京公用	2015	9	2532	2408	0.0035545	0.35545
421	南京公用	2016	10	2305	2207	0.00433839	0.433839
421	南京公用	2017	8	2350	2249	0.00340426	0.340426
421	南京公用	2018	6	2677	2584	0.00224131	0.224131
421	南京公用	2019	8	2613	2529	0.00306161	0.306161
421	南京公用	2020	8	2274	2197	0.00351803	0.351803
421	南京公用	2021	79	6709	6562	0.012039	1.2039
422	ST 宜化	2001	1	371	352	0.00269542	0.269542
422	ST 宜化	2002	2	767	732	0.00260756	0.260756
422	ST 宜化	2003	2	821	788	0.00243605	0.243605
422	ST 宜化	2004	1	1946	1889	0.000513875	0.0513875
422	ST 宜化	2005	5	899	852	0.00556174	0.556174
422	ST 宜化	2006	3	1871	1798	0.00160342	0.160342
422	ST 宜化	2007	2	1754	1699	0.00114025	0.114025
422	ST 宜化	2008	2	1826	1782	0.00109529	0.109529
422	ST 宜化	2009	0	1459	1417	0	0
422	ST 宜化	2010	1	2073	2002	0.000482393	0.0482393
422	ST 宜化	2011	0	1736	1704	0	0
422	ST 宜化	2012	5	1895	1840	0.00263852	0.263852
422	ST 宜化	2013	6	1932	1849	0.00310559	0.310559
422	ST 宜化	2014	7	1675	1610	0.0041791	0.41791
422	ST 宜化	2015	5	1001	943	0.00499501	0.499501
422	ST 宜化	2016	5	1107	1041	0.00451671	0.451671
422	ST 宜化	2017	6	861	823	0.00696864	0.696864
422	ST 宜化	2018	8	1439	1362	0.00555942	0.555942
422	ST 宜化	2020	12	2102	2025	0.00570885	0.570885
422	湖北宜化	2021	36	12414	12134	0.00296687	0.296687
423	东阿阿胶	2001	7	2156	2064	0.00324675	0.324675
423	东阿阿胶	2002	8	3040	2926	0.00263158	0.263158
423	东阿阿胶	2003	10	1962	1903	0.00509684	0.509684
423	东阿阿胶	2004	4	1659	1597	0.00241109	0.241109
423	东阿阿胶	2005	2	1564	1488	0.00127877	0.127877
423	东阿阿胶	2006	6	1873	1779	0.00320342	0.320342
423	东阿阿胶	2007	5	1461	1402	0.00342231	0.342231
423	东阿阿胶	2008	2	947	908	0.00211193	0.211193
423	东阿阿胶	2009	0	1088	1022	0	0
423	东阿阿胶	2010	3	1686	1602	0.00177936	0.177936
423	东阿阿胶	2011	4	1228	1152	0.00325733	0.325733
423	东阿阿胶	2012	5	1416	1356	0.00353107	0.353107
423	东阿阿胶	2013	10	1283	1237	0.00779423	0.779423
423	东阿阿胶	2014	11	2519	2447	0.00436681	0.436681
423	东阿阿胶	2015	10	1584	1519	0.00631313	0.631313
423	东阿阿胶	2016	11	1343	1283	0.00819062	0.819062
423	东阿阿胶	2017	12	1716	1643	0.00699301	0.699301
423	东阿阿胶	2018	9	1766	1703	0.00509626	0.509626
423	东阿阿胶	2019	32	2849	2761	0.011232	1.1232
423	东阿阿胶	2020	23	1980	1909	0.0116162	1.16162
423	东阿阿胶	2021	49	5752	5591	0.00876409	0.876409
425	徐工机械	2001	5	1041	1012	0.00480307	0.480307
425	徐工机械	2002	4	1296	1224	0.00308642	0.308642
425	徐工机械	2003	7	1763	1680	0.0039705	0.39705
425	徐工机械	2004	7	2237	2134	0.00312919	0.312919
425	徐工机械	2005	14	3452	3324	0.00405562	0.405562
425	徐工机械	2006	11	2618	2524	0.00420168	0.420168
425	徐工机械	2007	12	3066	2991	0.00391389	0.391389
425	徐工机械	2008	11	3120	3038	0.00352564	0.352564
425	徐工机械	2009	4	2110	2049	0.00189573	0.189573
425	徐工机械	2010	16	2271	2195	0.00704535	0.704535
425	徐工机械	2011	15	2275	2212	0.00659341	0.659341
425	徐工机械	2012	8	1741	1679	0.00459506	0.459506
425	徐工机械	2013	11	1830	1778	0.00601093	0.601093
425	徐工机械	2014	11	2490	2414	0.00441767	0.441767
425	徐工机械	2015	13	2785	2696	0.00466786	0.466786
425	徐工机械	2016	31	3676	3567	0.00843308	0.843308
425	徐工机械	2017	86	4773	4603	0.018018	1.8018
425	徐工机械	2018	96	5843	5639	0.0164299	1.64299
425	徐工机械	2019	77	4483	4334	0.017176	1.7176
425	徐工机械	2020	87	4541	4435	0.0191588	1.91588
425	徐工机械	2021	256	9219	8964	0.0285587	2.85587
426	兴业矿业	2001	15	1309	1281	0.0114591	1.14591
426	兴业矿业	2002	5	1898	1770	0.00263435	0.263435
426	兴业矿业	2003	6	1651	1623	0.00363416	0.363416
426	兴业矿业	2004	0	1437	1378	0	0
426	兴业矿业	2005	1	1868	1807	0.000535332	0.0535332
426	兴业矿业	2006	0	1852	1782	0	0
426	兴业矿业	2007	2	1581	1515	0.00126502	0.126502
426	兴业矿业	2008	0	1249	1179	0	0
426	兴业矿业	2009	0	922	884	0	0
426	兴业矿业	2010	0	863	812	0	0
426	兴业矿业	2011	5	1951	1884	0.00256279	0.256279
426	兴业矿业	2012	7	1836	1781	0.00381264	0.381264
426	兴业矿业	2013	4	2898	2802	0.00138026	0.138026
426	兴业矿业	2014	5	2721	2623	0.00183756	0.183756
426	兴业矿业	2015	5	1093	1036	0.00457457	0.457457
426	兴业矿业	2016	5	1454	1385	0.00343879	0.343879
426	兴业矿业	2017	5	1339	1272	0.00373413	0.373413
426	兴业矿业	2018	7	2015	1939	0.00347395	0.347395
426	兴业矿业	2019	5	2113	2024	0.0023663	0.23663
426	兴业矿业	2020	7	1688	1619	0.00414692	0.414692
426	兴业矿业	2021	22	8309	8067	0.00272716	0.272716
428	华天酒店	2001	1	1106	1071	0.000904159	0.0904159
428	华天酒店	2002	4	1028	976	0.00389105	0.389105
428	华天酒店	2003	5	924	891	0.00541126	0.541126
428	华天酒店	2004	4	794	772	0.00503778	0.503778
428	华天酒店	2005	1	1229	1200	0.00081367	0.081367
428	华天酒店	2006	0	1221	1180	0	0
428	华天酒店	2007	1	2826	2741	0.000353857	0.0353857
428	华天酒店	2008	1	3218	3103	0.000310752	0.0310752
428	华天酒店	2009	2	3245	3148	0.000616333	0.0616333
428	华天酒店	2010	0	2956	2855	0	0
428	华天酒店	2011	2	3610	3495	0.000554017	0.0554017
428	华天酒店	2012	6	2248	2188	0.00266904	0.266904
428	华天酒店	2013	10	2557	2467	0.00391083	0.391083
428	华天酒店	2014	13	2782	2702	0.0046729	0.46729
428	华天酒店	2015	9	1442	1368	0.00624133	0.624133
428	华天酒店	2016	10	1876	1798	0.00533049	0.533049
428	华天酒店	2017	16	2492	2417	0.00642055	0.642055
428	华天酒店	2018	24	3320	3244	0.00722892	0.722892
428	华天酒店	2019	18	2537	2467	0.00709499	0.709499
428	华天酒店	2020	7	1623	1562	0.004313	0.4313
428	华天酒店	2021	71	7088	6935	0.0102379	1.02379
429	粤高速A	2007	0	2295	2150	0	0
429	粤高速A	2008	1	3018	2878	0.000331345	0.0331345
429	粤高速A	2009	1	3286	3142	0.000304321	0.0304321
429	粤高速A	2010	0	2981	2826	0	0
429	粤高速A	2011	1	3072	2939	0.000325521	0.0325521
429	粤高速A	2012	4	1916	1867	0.00208768	0.208768
429	粤高速A	2013	6	2324	2250	0.00258176	0.258176
429	粤高速A	2014	5	2172	2081	0.00230203	0.230203
429	粤高速A	2015	5	2013	1935	0.00248386	0.248386
429	粤高速A	2016	8	2961	2849	0.00270179	0.270179
429	粤高速A	2017	7	2013	1927	0.0034774	0.34774
429	粤高速A	2018	6	1835	1762	0.00326975	0.326975
429	粤高速A	2019	5	1888	1808	0.00264831	0.264831
429	粤高速A	2020	14	1842	1773	0.00760043	0.760043
429	粤高速Ａ	2021	74	5450	5360	0.013806	1.3806
430	张家界	2001	1	896	848	0.00111607	0.111607
430	张家界	2002	0	1025	981	0	0
430	张家界	2003	0	2589	2459	0	0
430	张家界	2004	0	1667	1618	0	0
430	张家界	2005	1	2991	2906	0.000334336	0.0334336
430	张家界	2006	0	3362	3232	0	0
430	张家界	2007	1	3882	3709	0.000257599	0.0257599
430	张家界	2008	1	3989	3867	0.000250689	0.0250689
430	张家界	2009	0	2450	2329	0	0
430	张家界	2010	2	4053	3890	0.000493462	0.0493462
430	张家界	2011	6	4070	3919	0.0014742	0.14742
430	张家界	2012	3	1561	1469	0.00192185	0.192185
430	张家界	2013	3	1688	1600	0.00177725	0.177725
430	张家界	2014	4	1556	1484	0.00257069	0.257069
430	张家界	2015	4	1581	1509	0.00253004	0.253004
430	张家界	2016	10	2476	2380	0.00403877	0.403877
430	张家界	2017	7	2368	2261	0.00295608	0.295608
430	张家界	2018	4	2487	2385	0.00160836	0.160836
430	张家界	2019	4	2232	2149	0.00179211	0.179211
430	张家界	2020	3	2278	2213	0.00131694	0.131694
430	张家界	2021	15	7210	7076	0.00211984	0.211984
488	晨鸣纸业	2001	3	1319	1264	0.00227445	0.227445
488	晨鸣纸业	2002	1	1787	1709	0.000559597	0.0559597
488	晨鸣纸业	2003	4	1676	1566	0.00238663	0.238663
488	晨鸣纸业	2004	0	1426	1362	0	0
488	晨鸣纸业	2005	1	2361	2303	0.000423549	0.0423549
488	晨鸣纸业	2006	3	3141	3029	0.00095511	0.095511
488	晨鸣纸业	2007	3	3718	3617	0.000806885	0.0806885
488	晨鸣纸业	2008	4	3686	3573	0.00108519	0.108519
488	晨鸣纸业	2009	5	2713	2617	0.00184298	0.184298
488	晨鸣纸业	2010	5	3139	3043	0.00159286	0.159286
488	晨鸣纸业	2011	3	2955	2847	0.00101523	0.101523
488	晨鸣纸业	2012	21	4795	4683	0.00437956	0.437956
488	晨鸣纸业	2013	24	5402	5292	0.0044428	0.44428
488	晨鸣纸业	2014	9	3760	3671	0.00239362	0.239362
488	晨鸣纸业	2015	10	3235	3175	0.00309119	0.309119
488	晨鸣纸业	2016	22	3330	3257	0.00660661	0.660661
488	晨鸣纸业	2017	22	3893	3772	0.00565117	0.565117
488	晨鸣纸业	2018	0	2419	2363	0	0
488	晨鸣纸业	2019	0	2171	2121	0	0
488	晨鸣纸业	2020	2	2897	2843	0.000690369	0.0690369
488	晨鸣纸业	2021	54	10941	10713	0.00504061	0.504061
498	山东路桥	2001	4	820	792	0.00487805	0.487805
498	山东路桥	2002	4	1069	1038	0.00374181	0.374181
498	山东路桥	2008	2	1780	1679	0.0011236	0.11236
498	山东路桥	2009	1	1179	1133	0.000848176	0.0848176
498	山东路桥	2010	1	810	769	0.00123457	0.123457
498	山东路桥	2011	1	553	530	0.00180832	0.180832
498	山东路桥	2012	9	4047	3931	0.00222387	0.222387
498	山东路桥	2013	6	3833	3704	0.00156535	0.156535
498	山东路桥	2014	7	3538	3423	0.00197852	0.197852
498	山东路桥	2015	16	2510	2416	0.0063745	0.63745
498	山东路桥	2016	10	2585	2490	0.00386847	0.386847
498	山东路桥	2017	6	2572	2486	0.00233281	0.233281
498	山东路桥	2018	10	3164	3066	0.00316056	0.316056
[truncated: 46,683 more rows]
