# Supplementary material for: How does digital transformation affect the ESG performance of Chinese manufacturing state-owned enterprises?—Based on the mediating mechanism of dynamic capabilities and the moderating mechanism of the institutional environment
Source: PLoS One. 2024 May 14;19(5):e0301864. doi: 10.1371/journal.pone.0301864 (PMC11093376; doi:10.1371/journal.pone.0301864)
Supplement: S1 Data — (ZIP) [file pone.0301864.s001.zip › research data/primary variable data.xlsx]

## Sheet: Sheet1
Scode	Year	DT	DC_Ad	DC_Ab	DC_In	DC_Ff	Sname	ESG	top_1	Province	ShortName	IndustryName	Industry	Market	Media	Media_positive	Media_neutral	Media_nagetive	性质	规模	行业代码	Lev	Roa	Roe	ATO	Cashflow	REC	INV	Fixed	Growth	Loss	Board	Indep	Dual	Top1	Top5	Top10	Balance1	Balance2	BM	TobinQ	Soe	ListAge	Age	Dturn	INST	Mshare	Mfee	Occupy
8	2016	2.48491	-0.386913	0.0729	0.41723	-0.229888	神州高铁	3.75	12.46	北京	神州高铁	铁路、船舶、航空航天和其它运输设备制造业	37	9.14	6.15273	4.94164	4.29046	4.5326	中央国有企业	大型	C37	0.246583	0.09006	0.116852	0.318453	-0.00685084	0.203377	0.0712086	0.0223164	0.448569	0	1.94591	0.428571	0	0.124596	0.297009	0.404339	0.550237	1.38378	0.312928	2.29995	0	3.21888	3.3322	-0.606107	0.468515	0.0894329	0.207211	0.010135
8	2017	3.21888	-0.542749	0.0882	0.617062	-0.539478	神州高铁	4	12.42	北京	神州高铁	铁路、船舶、航空航天和其它运输设备制造业	37	9.42	5.95842	4.54329	4.26268	4.38203	中央国有企业	大型	C37	0.326949	0.094283	0.13318	0.247039	-0.00495949	0.233441	0.065573	0.0229524	0.242497	0	1.94591	0.428571	0	0.124187	0.319365	0.433944	0.550237	1.57165	0.433015	2.16656	0	3.2581	3.3673	-0.129562	0.507771	0.0822524	0.199996	0.00567276
8	2018	3.97029	-0.355431	0.0947	0.613401	-0.252309	神州高铁	3.75	20	北京	神州高铁	铁路、船舶、航空航天和其它运输设备制造业	37	9.7	6.34564	4.94876	4.48864	4.85981	中央国有企业	大型	C37	0.29251	0.032338	0.04686	0.242605	-0.0564255	0.294764	0.0661918	0.0294123	0.100376	0	2.19722	0.333333	0	0.2	0.475354	0.531931	0.620925	1.37677	0.954673	1.30841	1	3.29584	3.4012	0.0845857	0.463069	0.0741217	0.140752	0.00729634
8	2019	3.55535	-0.258861	0.0839	0.59864	-0.618173	神州高铁	3.75	22.92	北京	神州高铁	铁路、船舶、航空航天和其它运输设备制造业	37	10	5.52146	4.20469	3.55535	3.73767	中央国有企业	大型	C37	0.370962	0.04064	0.061065	0.286096	0.000441634	0.300334	0.0709968	0.0368488	0.255465	0	2.19722	0.333333	0	0.22923	0.434457	0.479013	0.549058	0.895289	1.1932	1.19754	1	3.3322	3.43399	0.083153	0.452802	0.0553562	0.136936	0.014493
8	2020	2.3979	-0.0918162	0.1364	0.625443	-0.955647	神州高铁	4	25.62	北京	神州高铁	铁路、船舶、航空航天和其它运输设备制造业	37	10.3	5.61313	4.15888	3.61092	4.46591	中央国有企业	大型	C37	0.480167	-0.071722	-0.125232	0.154186	0.0405384	0.232047	0.084451	0.0351186	-0.404524	1	2.19722	0.333333	0	0.256192	0.448635	0.478704	0.49128	0.751167	1.81621	1.02948	1	3.3322	3.46574	-0.0501784	0.446257	0.0413194	0.184954	0.00917278
8	2021	2.3979	-0.258009	0.1146	0.305721	-0.832382	神州高铁	3.25	25.62	北京	神州高铁	铁路、船舶、航空航天和其它运输设备制造业	37	10.61	4.55388	3.04452	2.3979	3.2581	中央国有企业	大型	C37	0.568954	-0.109394	-0.229707	0.175724	0.0370591	0.225272	0.0901855	0.0333342	0.155036	1	2.19722	0.333333	1	0.256192	0.44857	0.478344	0.49128	0.750913	1.75267	1.2222	1	3.3673	3.49651	-0.0207997	0.430151	0.0413808	0.142892	0.00855345
16	2017	3.09104	-1.17758	0.0106	0.0821124	-0.664127	深康佳A	4	21.75	广东	深康佳A	计算机、通信和其他电子设备制造业	39	10.2	6.34914	4.94876	4.99721	5.00395	中央国有企业	大型	C39	0.652011	0.214149	0.39698	1.5307	-0.180198	0.146149	0.199092	0.0673708	0.538363	0	1.94591	0.428571	0	0.217508	0.361077	0.416059	0.347693	0.660063	2.43492	1.15252	1	3.2581	3.49651	-0.244055	0.340841	1.07976e-05	0.0249046	0.00774257
16	2018	3.85015	-1.00844	0.0086	0.0837304	-0.612773	深康佳A	4.25	21.75	广东	深康佳A	计算机、通信和其他电子设备制造业	39	10.56	6.41346	5.22575	4.52179	4.8828	中央国有企业	大型	C39	0.713465	0.02365	0.075766	1.63154	-0.0979178	0.135154	0.166366	0.0730702	0.477109	0	1.94591	0.428571	1	0.217508	0.360885	0.404475	0.347693	0.65918	6.37643	0.918139	1	3.29584	3.52636	-0.0328191	0.355262	1.07976e-05	0.0139158	0.0124542
16	2019	3.43399	-0.764093	0.0091	0.0838403	-0.652929	深康佳A	4	21.75	广东	深康佳A	计算机、通信和其他电子设备制造业	39	10.92	6.30445	5.32788	4.40672	4.56435	中央国有企业	大型	C39	0.766908	0.008864	0.034569	1.45872	-0.036254	0.103698	0.124886	0.0601418	0.194948	0	1.94591	0.428571	1	0.217508	0.360885	0.403791	0.347693	0.65918	6.10381	0.972553	1	3.3322	3.55535	0.0942835	0.354935	1.07976e-05	0.0155396	0.0416133
16	2020	3.98898	-0.955438	0.0136	0.0945745	-0.924094	深康佳A	4	21.75	广东	深康佳A	计算机、通信和其他电子设备制造业	39	11.3	6.61204	5.34233	4.94876	5.1299	中央国有企业	大型	C39	0.78505	0.011682	0.052313	1.08912	0.00358119	0.0782115	0.0906503	0.0637306	-0.086491	0	1.94591	0.428571	1	0.217508	0.365276	0.41442	0.347693	0.679368	4.72605	1.03046	1	3.3322	3.55535	1.00571	0.335401	1.07976e-05	0.0203167	0.0430212
16	2021	3.49651	-1.12496	0.0129	0.100311	-0.754175	深康佳A	4	21.75	广东	深康佳A	计算机、通信和其他电子设备制造业	39	11.69	5.87493	4.54329	4.30407	4.21951	中央国有企业	大型	C39	0.744174	0.017976	0.077116	1.09429	0.0202825	0.0852105	0.102034	0.100573	-0.024732	0	1.94591	0.428571	1	0.217508	0.386823	0.441334	0.343678	0.778431	3.77833	1.0457	1	3.3673	3.61092	-1.00828	0.332097	1.07976e-05	0.0195585	0.046081
21	2016	1.09861	-1.30488	0.0111	0.0157361	-0.375798	深科技	6	44.51	广东	深科技	计算机、通信和其他电子设备制造业	39	9.86	6.72022	5.75574	5.4161	5.40268	中央国有企业	大型	C39	0.547908	0.017175	0.042605	1.15673	0.0304282	0.191347	0.087043	0.216667	-0.01905	0	2.19722	0.333333	0	0.445088	0.544289	0.556565	0.162864	0.22288	0.844558	1.73124	1	3.13549	3.17805	-0.265967	0.559163	0.00130528	0.0330371	0.00362668
21	2017	2.48491	-1.36452	0.0112	0.0292719	-0.223357	深科技	6	44.51	广东	深科技	计算机、通信和其他电子设备制造业	39	10.2	6.73102	5.97381	5.39816	5.02388	中央国有企业	大型	C39	0.642835	0.040534	0.102243	1.00363	0.0433551	0.0979516	0.0992859	0.146887	-0.05703	0	2.19722	0.333333	0	0.445088	0.543298	0.556273	0.162864	0.220653	1.15956	1.50459	1	3.17805	3.21888	-0.167156	0.544298	0.00168318	0.0358673	0.00439864
21	2018	3.21888	-1.10162	0.0124	0.0341484	-0.160464	深科技	5.25	44.51	广东	深科技	计算机、通信和其他电子设备制造业	39	10.56	7.12125	6.56103	5.49306	5.39816	中央国有企业	大型	C39	0.576803	0.034689	0.089045	0.985449	0.0263034	0.0963752	0.137243	0.16049	0.130278	0	2.19722	0.333333	0	0.445088	0.546246	0.557223	0.162864	0.227276	1.89094	1.1055	1	3.21888	3.2581	0.0802772	0.549814	0.0016424	0.0257474	0.00928878
21	2019	2.30259	-1.20968	0.0157	0.0224642	-0.519583	深科技	5	43.51	广东	深科技	计算机、通信和其他电子设备制造业	39	10.92	6.72022	5.86079	5.22036	5.33272	中央国有企业	大型	C39	0.615132	0.025652	0.063705	0.767707	-0.0541997	0.0993578	0.12265	0.147366	-0.176651	0	2.19722	0.333333	0	0.435088	0.53945	0.563576	0.166606	0.239864	1.02977	1.58546	1	3.2581	3.29584	0.374414	0.532343	0.0016424	0.0332007	0.0234545
21	2020	2.07944	-1.3522	0.017	0.02236	-0.46798	深科技	5.75	36.61	广东	深科技	计算机、通信和其他电子设备制造业	39	11.3	6.78219	5.96871	5.01728	5.36129	中央国有企业	大型	C39	0.629761	0.04755	0.126136	0.746719	0.144328	0.135283	0.109424	0.154899	0.131839	0	2.07944	0.375	0	0.366053	0.48826	0.503614	0.198028	0.333851	0.773532	1.92216	1	3.29584	3.3322	0.142018	0.481812	0.000493171	0.0316537	0.00709992
21	2021	3.21888	-1.42888	0.0188	0.021716	-0.443161	深科技	6	34.51	广东	深科技	计算机、通信和其他电子设备制造业	39	11.69	6.33505	5.55683	4.77068	4.48864	中央国有企业	大型	C39	0.575808	0.034265	0.085616	0.677365	0.0320754	0.102484	0.131077	0.15746	0.101623	0	2.19722	0.333333	0	0.3451	0.448646	0.468444	0.198028	0.300046	0.967116	1.48952	1	3.3322	3.3673	-0.477701	0.475618	0.000477758	0.0380963	0.0320365
30	2016	0.693147	-0.529526	0.0214	0.139645	-0.441658	富奥股份	3	24.41	吉林	富奥股份	汽车制造业	36	6.7	5.20401	4.33073	3.52636	3.49651	地方国有企业	大型	C36	0.3635	0.078868	0.122135	0.682692	0.0662157	0.145713	0.071745	0.190878	0.352169	0	2.19722	0.333333	0	0.244122	0.65405	0.703691	0.628575	1.67919	0.84776	1.55875	1	3.17805	3.17805	-0.640624	0.77195	0.00706185	0.097512	0.0140498
30	2017	1.09861	-0.364079	0.0226	0.140732	-0.410324	富奥股份	3	24.41	吉林	富奥股份	汽车制造业	36	6.84	5.1299	3.63759	4.14313	3.85015	地方国有企业	大型	C36	0.389791	0.08426	0.135361	0.740149	0.0446624	0.154052	0.0611635	0.17111	0.228161	0	2.19722	0.333333	0	0.244122	0.65881	0.708451	0.637064	1.69869	1.01499	1.38934	1	3.21888	3.21888	-0.06039	0.744218	0.00706185	0.0879045	0.0130185
30	2018	1.09861	-0.584873	0.0272	0.136523	-0.369886	富奥股份	3	24.41	吉林	富奥股份	汽车制造业	36	6.98	4.95583	4.12713	3.21888	3.68888	地方国有企业	大型	C36	0.389844	0.079257	0.129891	0.712362	0.0292828	0.147208	0.0603536	0.190678	0.091651	0	2.19722	0.333333	0	0.244122	0.686647	0.725247	0.73416	1.81272	1.78633	0.96114	1	3.2581	3.2581	-0.0452476	0.749224	0.00451933	0.0687225	0.0334251
30	2019	1.60944	-0.516387	0.0212	0.140727	-0.642049	富奥股份	3	24.41	吉林	富奥股份	汽车制造业	36	7.13	5.02388	3.85015	2.77259	3.55535	地方国有企业	大型	C36	0.423117	0.0718	0.121144	0.818105	0.0283393	0.143279	0.0724729	0.181549	0.2816	0	2.19722	0.333333	0	0.244122	0.690514	0.729113	0.750019	1.82856	1.53989	1.08321	1	3.29584	3.29584	0.0101824	0.747508	0.00210052	0.0502682	0.0314235
30	2020	2.99573	-0.585038	0.0218	0.140729	-0.821634	富奥股份	3	24.41	吉林	富奥股份	汽车制造业	36	7.27	5.273	3.73767	3.85015	3.66356	地方国有企业	大型	C36	0.427812	0.066355	0.11552	0.81173	0.0412769	0.102208	0.071974	0.170371	0.104297	0	2.19722	0.333333	0	0.244122	0.705103	0.759862	0.750019	1.88832	1.11771	1.33169	1	3.3322	3.3322	0.13866	0.801094	0.00118911	0.0569144	0.033908
30	2021	3.52636	-0.602315	0.0296	0.137505	-0.499205	富奥股份	3	24.41	吉林	富奥股份	汽车制造业	36	7.43	4.70048	3.66356	2.3979	2.77259	地方国有企业	大型	C36	0.427218	0.053089	0.092734	0.874976	0.121686	0.131262	0.0768803	0.201325	0.154297	0	2.19722	0.333333	0	0.244122	0.685966	0.709845	0.750019	1.80993	1.14859	1.31665	1	3.3673	3.3673	-0.0593784	0.756983	0.00118911	0.054686	0.0102483
45	2016	0	-0.985299	0.0328	0.0913865	1.19169	深纺织A	4	46.21	广东	深纺织A	计算机、通信和其他电子设备制造业	39	9.86	6.02587	4.7185	3.95124	4.09434	地方国有企业	大型	C39	0.164936	-0.024621	-0.031087	0.338046	-0.0134151	0.0534573	0.0687864	0.175669	-0.02327	1	1.94591	0.428571	1	0.462111	0.519015	0.533855	0.0689071	0.123139	0.643758	1.79837	1	3.13549	3.13549	-0.135129	0.574924	0.000183605	0.0892186	0.0163299
45	2017	0	-1.32059	0.0265	0.110425	1.67273	深纺织A	4	45.78	广东	深纺织A	计算机、通信和其他电子设备制造业	39	10.2	5.23644	4.02535	3.4012	3.3322	地方国有企业	大型	C39	0.160336	0.017717	0.021158	0.354898	-0.00679705	0.0458805	0.0656892	0.156381	0.231468	0	2.19722	0.333333	0	0.457816	0.509447	0.520807	0.0689071	0.112777	0.931771	1.28986	1	3.17805	3.17805	-0.0561372	0.552304	0.00163122	0.0775012	0.00308074
45	2018	0	-1.42622	0.033	0.110229	0.463466	深纺织A	4	45.78	广东	深纺织A	计算机、通信和其他电子设备制造业	39	10.56	4.82831	3.7612	2.94444	3.17805	地方国有企业	大型	C39	0.251066	-0.014136	-0.017845	0.288682	-0.0996913	0.114404	0.095201	0.213863	-0.137704	1	2.19722	0.333333	0	0.457816	0.508921	0.521609	0.0689071	0.111628	1.72739	0.865684	1	3.21888	3.21888	-0.317969	0.556163	0.00164491	0.069627	0.00321417
45	2019	0	-1.45635	0.0246	0.11789	0.129734	深纺织A	3.5	45.96	广东	深纺织A	计算机、通信和其他电子设备制造业	39	10.92	4.75359	3.49651	3.04452	2.63906	地方国有企业	大型	C39	0.149354	-0.004049	-0.005066	0.471703	0.0845535	0.0806208	0.0864452	0.199327	0.69621	1	2.07944	0.375	0	0.459556	0.509871	0.523103	0.0689071	0.109486	1.32252	0.942106	1	3.2581	3.2581	0.151292	0.547789	0.00106825	0.0448853	0.00274546
45	2020	0	-1.35764	0.0318	0.133614	-0.462339	深纺织A	4	46.1	广东	深纺织A	计算机、通信和其他电子设备制造业	39	11.3	4.43082	3.04452	2.48491	2.94444	地方国有企业	大型	C39	0.215358	0.009156	0.01122	0.443948	0.000388553	0.110133	0.0967588	0.159005	-0.022806	0	2.19722	0.333333	0	0.460973	0.509589	0.527181	0.0689071	0.105464	1.51219	0.902737	1	3.29584	3.29584	-0.0170245	0.548231	0.000635521	0.0498325	0.00105945
45	2021	0	-1.12058	0.0451	0.114923	-0.458699	深纺织A	4	46.21	广东	深纺织A	计算机、通信和其他电子设备制造业	39	11.69	4.39445	3.17805	2.3979	2.07944	地方国有企业	大型	C39	0.278864	0.014354	0.019106	0.438316	-0.000807216	0.0873257	0.121431	0.441131	0.087618	0	2.19722	0.333333	0	0.462111	0.521249	0.543717	0.0689071	0.127974	1.67258	1.10068	1	3.3322	3.3322	-0.109263	0.561372	0.000189528	0.0532268	0.0255039
49	2016	2.48491	-0.537108	0.023	0.0966615	-0.794647	德赛电池	3.25	45.23	广东	德赛电池	电气机械及器材制造业	38	9.86	5.61313	4.31749	4.29046	3.8712	地方国有企业	大型	C38	0.708479	0.081814	0.259228	2.04119	0.0166277	0.473124	0.192668	0.0440996	0.034411	0	2.19722	0.333333	0	0.452277	0.532362	0.567882	0.0757094	0.177071	0.596233	2.38567	1	3.09104	3.09104	-0.0925002	0.676163	0	0.0377802	0.00959064
49	2017	2.56495	-0.553376	0.0279	0.0772942	-0.83162	德赛电池	3.75	45.23	广东	德赛电池	电气机械及器材制造业	38	10.2	5.22036	4.04305	3.85015	3.3673	地方国有企业	大型	C38	0.761753	0.056996	0.219447	1.9563	-0.0548167	0.477285	0.247957	0.0866833	0.431154	0	2.19722	0.333333	0	0.452277	0.516712	0.547435	0.0757094	0.142468	0.937662	1.82824	1	3.13549	3.13549	-0.316869	0.632667	0	0.040141	0.00549862
49	2018	2.94444	-0.491454	0.0178	0.0797529	-0.754364	德赛电池	4	45.23	广东	德赛电池	电气机械及器材制造业	38	10.56	4.29046	3.13549	2.3979	2.3979	地方国有企业	大型	C38	0.743297	0.063939	0.257663	2.09831	0.0138481	0.470596	0.289407	0.0778159	0.381489	0	2.19722	0.333333	0	0.452277	0.518657	0.548724	0.0757094	0.146768	1.49872	1.41053	1	3.17805	3.17805	-0.0987013	0.593508	0	0.0108444	0.0205803
49	2019	3.2581	-0.649572	0.0161	0.0988055	-0.817598	德赛电池	3.25	44.8	广东	德赛电池	电气机械及器材制造业	38	10.92	4.86753	3.78419	2.89037	2.94444	地方国有企业	大型	C38	0.673751	0.076152	0.261354	2.09669	0.181818	0.44753	0.22982	0.0980514	0.069189	0	2.19722	0.333333	0	0.448012	0.520379	0.548021	0.0757094	0.161529	1.03897	1.63025	1	3.21888	3.21888	0.351608	0.558382	0.000723946	0.01172	0.0182034
49	2020	3.52636	-0.763603	0.0181	0.0957798	-1.03389	德赛电池	3	44.8	广东	德赛电池	电气机械及器材制造业	38	11.3	4.96284	3.82864	2.70805	3.4012	地方国有企业	大型	C38	0.687771	0.083133	0.260497	2.17838	0.141843	0.440227	0.187993	0.102593	0.051789	0	2.19722	0.333333	0	0.448012	0.560977	0.624765	0.0757094	0.252147	0.645361	2.22562	1	3.2581	3.2581	-0.0632402	0.669761	0.000723946	0.0115578	0.0161521
49	2021	3.46574	-0.698495	0.0209	0.0957887	-0.992572	德赛电池	3.75	22.86	广东	德赛电池	电气机械及器材制造业	38	11.69	5.34711	4.17439	3.46574	3.21888	地方国有企业	大型	C38	0.681789	0.079954	0.253994	1.96081	0.0445776	0.454437	0.239685	0.0791009	0.003765	0	2.19722	0.333333	0	0.228591	0.496361	0.530543	0.960799	1.17139	0.76942	2.29905	1	3.29584	3.29584	0.118649	0.604373	0.000724278	0.0138619	0.0111781
50	2016	3.17805	-0.936483	0.1004	0.181908	-0.0908436	深天马A	4.25	20.81	广东	深天马A	计算机、通信和其他电子设备制造业	39	9.86	6.80793	6.18621	5.0689	4.8828	中央国有企业	大型	C39	0.365342	0.026285	0.04215	0.495832	0.0452323	0.0907134	0.0499128	0.289129	0.019635	0	2.19722	0.333333	0	0.208099	0.457594	0.58913	0.455063	1.19892	0.822162		1	3.09104	3.46574	-0.154717	0.585726	7.85812e-05	0.135742	0.00640357
50	2017	3.21888	-1.30758	0.0754	0.141873	-0.457162	深天马A	4.75	20.81	广东	深天马A	计算机、通信和其他电子设备制造业	39	10.2	6.84375	5.89164	5.46806	5.20401	中央国有企业	大型	C39	0.511848	0.031451	0.05718	0.54596	0.0647911	0.112312	0.054056	0.223326	0.305096	0	2.19722	0.333333	0	0.208099	0.442602	0.52633	0.431034	1.12688	1.07375	1.44314	1	3.13549	3.49651	-0.126208	0.551255	7.30855e-05	0.111534	0.0118485
50	2018	3.29584	-1.02029	0.0623	0.141615	-0.610213	深天马A	5	19.02	广东	深天马A	计算机、通信和其他电子设备制造业	39	10.56	6.49527	5.20949	4.8752	5.1299	中央国有企业	大型	C39	0.566855	0.017143	0.038973	0.503738	0.0593837	0.0994124	0.0520515	0.487196	1.06327	0	2.19722	0.333333	0	0.190228	0.563037	0.646282	0.748335	1.9598	2.98809	0.932635	1	3.17805	3.52636	-0.236321	0.552378	3.05646e-05	0.0265301	0.0010077
50	2019	3.3673	-1.2249	0.0613	0.175613	-0.793186	深天马A	4.25	19.02	广东	深天马A	计算机、通信和其他电子设备制造业	39	10.92	6.87213	5.82305	4.84419	5.57595	中央国有企业	大型	C39	0.591951	0.013218	0.031468	0.482627	0.0727362	0.0891174	0.0510077	0.431558	0.047401	0	2.19722	0.333333	0	0.190228	0.565625	0.647256	0.748335	1.97341	1.96173	1.09082	1	3.21888	3.55535	0.297901	0.645115	3.05646e-05	0.0360401	0.00186256
50	2020	2.94444	-1.24584	0.0707	0.206178	-0.862725	深天马A	4	15.85	广东	深天马A	计算机、通信和其他电子设备制造业	39	11.3	6.6695	5.54518	5.07517	5.43372	中央国有企业	大型	C39	0.543647	0.021215	0.048926	0.420588	0.0907705	0.0695647	0.0471575	0.363044	-0.034649	0	2.19722	0.333333	0	0.158523	0.500218	0.624097	0.748335	2.15549	2.03046	1.0269	1	3.2581	3.55535	-0.272406	0.634109	2.10762e-05	0.0337382	0.000729221
50	2021	3.29584	-1.04228	0.065	0.252398	-0.842188	深天马A	4	15.85	广东	深天马A	计算机、通信和其他电子设备制造业	39	11.69	6.06379	5.09375	4.26268	4.43082	中央国有企业	大型	C39	0.566435	0.020033	0.045074	0.413393	0.062823	0.0833775	0.0459324	0.302078	0.088821	0	2.3979	0.363636	0	0.158523	0.500218	0.627062	0.748335	2.15549	2.22022	0.966506	1	3.29584	3.61092	-0.0583706	0.611133	1.5502e-05	0.0317496	0.0017349
59	2016	0.693147	-1.00633	0.0027	0.0355255	-0.711275	华锦股份	3.75	32.16	辽宁	华锦股份	石油加工、炼焦及核燃料加工业	25	6.75	6.29895	4.96284	4.72739	4.58497	中央国有企业	大型	C25	0.646672	0.060307	0.18207	0.949699	0.134643	0.00551933	0.115495	0.457287	-0.058409	0	1.94591	0.333333	1	0.321623	0.500221	0.523459	0.478011	0.555302	1.64819	1.2218	1	2.99573	2.99573	-0.0947727	0.534787	2.881e-06	0.0548538	0.000169738
59	2017	0.693147	-0.710031	0.0027	0.0269711	-0.521572	华锦股份	4.25	32.16	辽宁	华锦股份	石油加工、炼焦及核燃料加工业	25	6.81	5.57973	4.09434	4.85203	3.73767	中央国有企业	大型	C25	0.591054	0.062278	0.163476	1.08163	0.0957436	0.0120672	0.131074	0.451586	0.158392	0	2.19722	0.333333	1	0.321623	0.488382	0.502794	0.400657	0.518492	2.03167	1.07288	1	3.04452	3.04452	0.0444148	0.441471	2.54339e-06	0.0481307	0.00030141
59	2018	0.693147	-0.619706	0.0024	0.0258874	0.0938727	华锦股份	4.75	32.16	辽宁	华锦股份	石油加工、炼焦及核燃料加工业	25	6.87	5.95842	4.55388	5.17048	3.95124	中央国有企业	大型	C25	0.576934	0.035433	0.08514	1.15668	0.0731085	0.0084686	0.129628	0.416288	0.08808	0	2.19722	0.333333	0	0.321623	0.506019	0.52456	0.308309	0.57333	3.41667	0.869618	1	3.09104	3.09104	-0.231736	0.496763	0	0.0447727	0.00100611
59	2019	0	-0.487269	0.0025	0.031735	-0.164283	华锦股份	5	32.16	辽宁	华锦股份	石油加工、炼焦及核燃料加工业	25	6.93	5.18178	3.29584	4.48864	3.58352	中央国有企业	大型	C25	0.51817	0.033002	0.075054	1.24612	0.0927639	0.00455124	0.127496	0.476198	0.079738	0	2.19722	0.333333	0	0.321623	0.512627	0.539445	0.308309	0.593875	3.0141	0.849944	1	3.13549	3.13549	-0.0279852	0.494997	0	0.0386317	0.00197867
59	2020	0	-0.485523	0.0037	0.0210187	-0.0872098	华锦股份	5	27.16	辽宁	华锦股份	石油加工、炼焦及核燃料加工业	25	6.99	5.52146	2.99573	5.18178	3.2581	中央国有企业	大型	C25	0.494189	0.01205	0.024417	1.06315	0.100884	0.00682695	0.101766	0.457726	-0.23154	0	2.19722	0.333333	0	0.271623	0.514922	0.543333	0.396762	0.895723	3.16003	0.810643	1	3.17805	3.17805	0.0417514	0.498583	2.75146e-05	0.0431982	0.000627742
59	2021	0	-0.472496	0.0032	0.00704851	0.370058	华锦股份	5	27.16	辽宁	华锦股份	石油加工、炼焦及核燃料加工业	25	7.05	3.78419	2.19722	2.30259	2.07944	中央国有企业	大型	C25	0.53655	0.031232	0.064643	1.28474	0.0873325	0.00513641	0.138992	0.376748	0.266608	0	2.19722	0.333333	0	0.271623	0.505171	0.554855	0.366609	0.859824	3.63757	0.89911	1	3.21888	3.21888	0.202549	0.591109	2.46336e-05	0.0429272	0.000101529
60	2016	0	-0.787985	0.013	0.0863431	-0.645803	中金岭南	5	29.58	广东	中金岭南	有色金属冶炼及压延加工业	32	9.86	6.13556	5.0814	3.97029	4.82028	地方国有企业	大型	C32	0.515829	0.020815	0.042458	0.916787	0.0828783	0.0311373	0.121456	0.29962	-0.110923	0	2.30259	0.4	0	0.295844	0.412364	0.45813	0.162206	0.393856	0.687821	1.96924	1	2.99573	3.13549	-0.310725	0.494965	0.000625864	0.0350035	0.00652856
60	2017	1.09861	-1.09407	0.0121	0.0913213	-0.472216	中金岭南	5	27.51	广东	中金岭南	有色金属冶炼及压延加工业	32	10.2	5.73657	4.51086	3.66356	4.33073	地方国有企业	大型	C32	0.448532	0.061028	0.117451	1.05846	0.130864	0.0259315	0.117798	0.287279	0.259476	0	2.19722	0.444444	1	0.275064	0.375394	0.421843	0.142292	0.364751	0.709828	1.79676	1	3.04452	3.17805	-0.171728	0.451032	0.000530885	0.0391135	0.00576909
60	2018	0	-1.09391	0.0095	0.0875232	-0.295911	中金岭南	5	27.51	广东	中金岭南	有色金属冶炼及压延加工业	32	10.56	5.47227	4.26268	4.46591	3.52636	地方国有企业	大型	C32	0.450591	0.047405	0.086124	1.04043	0.101084	0.0281719	0.112044	0.306365	0.052557	0	2.19722	0.333333	1	0.275064	0.3721	0.40952	0.142292	0.352776	1.37991	1.1752	1	3.09104	3.21888	-0.109887	0.413741	0.000480881	0.0236058	0.00714412
60	2019	1.09861	-1.15359	0.013	0.0938146	-0.512716	中金岭南	5	27.51	广东	中金岭南	有色金属冶炼及压延加工业	32	10.92	5.46383	4.30407	3.52636	4.02535	地方国有企业	大型	C32	0.440773	0.043759	0.078927	1.14498	0.109314	0.0267261	0.0838078	0.356061	0.142116	0	2.19722	0.333333	0	0.275064	0.375504	0.417192	0.142292	0.365151	1.32385	1.19608	1	3.13549	3.2581	-0.011943	0.430807	0.000301378	0.0233967	0.00673624
60	2020	1.09861	-1.29955	0.0104	0.0944562	-0.754945	中金岭南	5	27.51	广东	中金岭南	有色金属冶炼及压延加工业	32	11.3	5.55683	4.34381	3.63759	3.68888	地方国有企业	大型	C32	0.47259	0.049244	0.090876	1.35334	0.0658068	0.0252735	0.0839327	0.305715	0.325677	0	2.19722	0.333333	0	0.275064	0.374707	0.414852	0.142292	0.362254	1.41512	1.17918	1	3.17805	3.29584	0.039896	0.430475	0.000301378	0.0168027	0.00607274
60	2021	1.09861	-1.47924	0.008	0.0984551	-0.796294	中金岭南	5	32.88	广东	中金岭南	有色金属冶炼及压延加工业	32	11.69	5.0876	3.97029	3.21888	2.89037	地方国有企业	大型	C32	0.501386	0.047009	0.091795	1.71115	0.0640309	0.0212805	0.0871892	0.279931	0.470556	0	2.19722	0.333333	0	0.328806	0.377042	0.39553	0.0548549	0.1467	1.60434	1.15058	1	3.21888	3.3322	0.211878	0.411758	1.64382e-05	0.0119863	0.00894715
66	2016	2.89037	-0.504672	0.0215	0.194112	-0.914367	中国长城	5	53.92	广东	长城电脑	计算机、通信和其他电子设备制造业	39	9.86	6.60259	5.37528	4.96981	4.91265	中央国有企业	大型	C39	0.767378	0.005345	0.023575	1.72138	0.0507719	0.0160862	0.00927234	0.0137794	-0.052206	0	2.19722	0.333333	0	0.539174	0.56203	0.573073	0.01575	0.0423908	2.4816	1.17034	1	2.99573	2.99573	-0.290965	0.574384	2.39348e-05	0.0423374	0.000945888
66	2017	2.89037	-0.270248	0.0633	0.296572	-0.318558	中国长城	5.75	40.91	广东	中国长城	计算机、通信和其他电子设备制造业	39	10.2	4.68213	3.66356	3.2581	2.99573	中央国有企业	大型	C39	0.502777	0.020749	0.05932	0.283383	-0.0264881	0.142858	0.107219	0.122338	-0.540195	0	2.19722	0.333333	0	0.409083	0.433563	0.446009	0.0286925	0.0598412	0.708293	1.77388	1	3.04452	3.04452	-0.0468523	0.347981	1.07606e-05	0.116359	0.00489863
66	2018	3.61092	-0.36858	0.0749	0.279825	-0.333668	中国长城	6.25	40.75	广东	中国长城	计算机、通信和其他电子设备制造业	39	10.56	4.52179	3.93183	2.89037	3.17805	中央国有企业	大型	C39	0.584406	0.067707	0.14869	0.641555	0.00280336	0.185425	0.123994	0.119958	0.052872	0	2.19722	0.333333	0	0.407493	0.436701	0.45464	0.0221457	0.0716773	1.1498	1.38523	1	3.09104	3.09104	0.109931	0.379821	0.00015179	0.0605736	0.00399846
66	2019	3.58352	-0.324671	0.0892	0.338451	-0.536929	中国长城	6.75	40.59	广东	中国长城	计算机、通信和其他电子设备制造业	39	10.92	4.74493	3.95124	3.29584	3.04452	中央国有企业	大型	C39	0.600809	0.060487	0.145105	0.562591	0.00503693	0.139008	0.168063	0.128356	0.083351	0	2.19722	0.333333	0	0.405877	0.463017	0.499114	0.0495111	0.140782	0.475626	2.44883	1	3.13549	3.13549	0.501758	0.458411	0.000131713	0.0541713	0.00419163
66	2020	2.99573	-0.493282	0.0773	0.33614	-0.723849	中国长城	7	41.51	广东	中国长城	计算机、通信和其他电子设备制造业	39	11.3	5.41165	4.30407	4.09434	3.91202	中央国有企业	大型	C39	0.660481	0.039617	0.108301	0.587228	0.00607496	0.134766	0.203594	0.105328	0.3322	0	2.19722	0.333333	0	0.415097	0.452918	0.479554	0.0437757	0.0911136	0.495094	2.6801	1	3.17805	3.17805	-0.192705	0.517167	5.42999e-05	0.0503933	0.00402771
66	2021	2.99573	-0.357761	0.0778	0.339498	-0.78297	中国长城	6.75	41.34	广东	中国长城	计算机、通信和其他电子设备制造业	39	11.69	4.97673	3.63759	3.66356	3.58352	中央国有企业	大型	C39	0.670954	0.022659	0.067874	0.590642	-0.00883101	0.145075	0.220015	0.121355	0.231505	0	2.19722	0.333333	0	0.413659	0.45311	0.466622	0.0474577	0.0953708	0.588257	1.94279	1	3.21888	3.21888	-0.229846	0.468485	9.48916e-05	0.0605764	0.00586868
70	2016	0	-0.212283	0.0458	0.13604	-0.7255	特发信息	3	39.18	广东	特发信息	电气机械及器材制造业	38	9.86	5.0814	4.36945	2.70805	2.99573	地方国有企业	大型	C38	0.6724	0.031458	0.09245	1.05655	0.063039	0.268985	0.224278	0.122793	0.882775	0	2.19722	0.333333	0	0.391841	0.530942	0.589962	0.11871	0.354993	0.601191	2.15434	1	2.83321	2.99573	-0.433777	0.661029	0.000316988	0.06865	0.0118828
70	2017	1.38629	-0.317656	0.0444	0.159967	-0.656172	特发信息	3	39.18	广东	特发信息	电气机械及器材制造业	38	10.2	4.68213	3.49651	2.70805	3.04452	地方国有企业	大型	C38	0.688177	0.045448	0.142512	1.03076	0.0432141	0.331308	0.214498	0.0982713	0.186595	0	2.07944	0.375	0	0.391841	0.530942	0.570162	0.11871	0.354993	0.99948	1.59516	1	2.89037	3.04452	-0.132464	0.521506	0.000227992	0.0636615	0.0133266
70	2018	1.09861	-0.330171	0.0403	0.158546	-0.591316	特发信息	3.5	39.18	广东	特发信息	电气机械及器材制造业	38	10.56	5.02388	3.68888	3.4012	3.17805	地方国有企业	大型	C38	0.694881	0.046136	0.149733	0.872982	-0.0112386	0.321962	0.217721	0.0965282	0.042559	0	2.19722	0.333333	0	0.391841	0.530942	0.568594	0.11871	0.354993	1.62172	1.29828	1	2.94444	3.09104	-0.0410265	0.507555	0.000315712	0.0185366	0.0108974
70	2019	2.19722	-0.336114	0.0539	0.16736	-0.737309	特发信息	3	36.17	广东	特发信息	电气机械及器材制造业	38	10.92	5.03695	3.85015	2.19722	3.71357	地方国有企业	大型	C38	0.5931	0.051341	0.144398	0.604978	-0.035965	0.276602	0.218876	0.0821956	-0.241438	0	2.19722	0.333333	0	0.36174	0.439871	0.473648	0.0682179	0.215987	0.803413	1.81836	1	2.99573	3.13549	1.13729	0.434286	0.000298741	0.0297432	0.0163387
70	2020	2.56495	-0.276939	0.0555	0.198876	-0.620382	特发信息	3	36.1	广东	特发信息	电气机械及器材制造业	38	11.3	5.33754	3.7612	4.09434	3.91202	地方国有企业	大型	C38	0.705036	0.00679	0.019902	0.549906	0.00642022	0.162959	0.219875	0.0558568	0.091044	0	2.07944	0.375	0	0.361042	0.432154	0.465935	0.0682179	0.196963	1.34108	1.43894	1	3.04452	3.17805	-0.771934	0.454366	0.000298165	0.0298556	0.0157574
70	2021	3.17805	-0.51424	0.0656	0.20822	-0.51317	特发信息	2.25	37.07	广东	特发信息	电气机械及器材制造业	38	11.69	4.81218	2.94444	3.13549	3.17805	地方国有企业	大型	C38	0.697191	-0.065421	-0.219158	0.498748	-0.0694069	0.248136	0.113219	0.0615799	-0.027865	1	2.19722	0.333333	0	0.370702	0.429798	0.450241	0.0642376	0.159416	1.10682	1.34768	1	3.09104	3.21888	-0.299047	0.430407	5.34941e-05	0.0293909	0.0201689
338	2016	0.693147	-0.411071	0.0381	0.081766	-0.467706	潍柴动力	4.75	24.22	山东	潍柴动力	汽车制造业	36	7.94	6.73459	5.93754	5.0626	4.52179	地方国有企业	大型	C36	0.728267	0.025703	0.083152	0.665998	0.0503104	0.0691271	0.0981193	0.157336	0.264021	0	2.56495	0.384615	1	0.242217	0.49221	0.541164	0.69483	1.0321	4.89904	0.984405	1	2.30259	2.70805	-0.477495	0.240715	0.0154597	0.0821141	0.00500637
338	2017	1.79176	-0.63557	0.0373	0.091509	-0.441724	潍柴动力	4.5	24.23	山东	潍柴动力	汽车制造业	36	8.08	7.18007	6.12905	5.91889	5.05625	地方国有企业	大型	C36	0.702829	0.051976	0.18242	0.858326	0.0857334	0.0715707	0.104677	0.142732	0.626569	0	2.63906	0.357143	1	0.242282	0.493993	0.536578	0.694637	1.03892	3.75581	1.02943	1	2.3979	2.77259	0.100556	0.310149	0.0160614	0.0633478	0.00452245
338	2018	1.38629	-0.503239	0.0408	0.0985585	-0.373344	潍柴动力	4.75	24.23	山东	潍柴动力	汽车制造业	36	8.23	6.9256	5.95584	5.03695	5.15329	地方国有企业	大型	C36	0.696705	0.058877	0.196026	0.806533	0.108447	0.0640861	0.100714	0.143485	0.050712	0	2.63906	0.333333	1	0.242328	0.516907	0.570474	0.725584	1.13309	4.40343	0.998213	1	2.48491	2.83321	-0.07503	0.324967	0.0166181	0.0393047	0.00529602
338	2019	1.38629	-0.373062	0.0421	0.101378	-0.489845	潍柴动力	5	24.43	山东	潍柴动力	汽车制造业	36	8.38	7.04229	6.15486	5.39816	5.33754	地方国有企业	大型	C36	0.705383	0.053865	0.180363	0.788771	0.10064	0.0603182	0.104368	0.111128	0.094848	0	2.63906	0.333333	1	0.24432	0.530426	0.582499	0.725374	1.17103	2.48944	1.127	1	2.56495	2.89037	0.0415275	0.388464	0.0167566	0.0395742	0.002878
338	2020	1.79176	-0.306768	0.042	0.0727907	-0.622509	潍柴动力	5	24.43	山东	潍柴动力	汽车制造业	36	8.53	7.08674	6.2106	5.2832	5.17048	地方国有企业	大型	C36	0.702924	0.044426	0.150123	0.778165	0.0846838	0.0569598	0.115332	0.117166	0.132657	0	2.63906	0.333333	1	0.244331	0.582342	0.630311	0.725374	1.38341	2.8622	1.0886	1	2.63906	2.94444	-0.00123799	0.388824	0.0158358	0.0390394	0.00520723
338	2021	2.63906	-0.288036	0.0421	0.136678	-0.383891	潍柴动力	5	22.22	山东	潍柴动力	汽车制造业	36	8.69	6.76734	5.66296	4.77068	4.75359	地方国有企业	大型	C36	0.628357	0.042189	0.125905	0.742731	0.0529069	0.0656602	0.114008	0.119801	0.030668	0	2.56495	0.333333	1	0.222169	0.485765	0.51982	0.73373	1.18647	2.92873	1.11104	1	2.70805	2.99573	0.162424	0.222768	0.0137791	0.0395779	0.00386663
400	2016	2.63906	-0.437812	0.0479	0.00432421	-0.628862	许继电气	4.25	41.28	河南	许继电气	电气机械及器材制造业	38	7.1	6.10925	5.49717	3.98898	4.23411	中央国有企业	大型	C38	0.472021	0.070217	0.130422	0.717258	0.0871988	0.473124	0.134582	0.0722318	0.307734	0	2.19722	0.333333	0	0.41276	0.498353	0.542018	0.0653215	0.207367	0.781418	1.54982	1	2.99573	3.17805	-0.691132	0.482084	0.000185463	0.0641211	0.00945635
400	2017	2.48491	-0.510335	0.0475	0.402207	-0.690445	许继电气	4.25	41.28	河南	许继电气	电气机械及器材制造业	38	7.27	4.7185	3.71357	3.2581	3.3673	中央国有企业	大型	C38	0.469273	0.046052	0.086989	0.697796	-0.0022825	0.480736	0.114269	0.0782584	0.075332	0	2.19722	0.333333	0	0.41276	0.489243	0.527812	0.0653215	0.185297	1.15105	1.338	1	3.04452	3.21888	-0.162697	0.552869	0.000172074	0.0671274	0.00751986
400	2018	2.56495	-0.644341	0.0619	0.441451	-0.647233	许继电气	4.75	41.28	河南	许继电气	电气机械及器材制造业	38	7.44	4.62497	3.73767	2.3979	3.43399	中央国有企业	大型	C38	0.426969	0.018317	0.033222	0.549867	0.0317791	0.506316	0.118218	0.0840533	-0.204648	0	2.19722	0.333333	0	0.41276	0.479739	0.515345	0.0649861	0.162271	1.62616	1.04191	1	3.09104	3.2581	0.0275441	0.550982	7.55965e-05	0.0497438	0.00950652
400	2019	2.70805	-0.696789	0.0528	0.439149	-0.737768	许继电气	5	43.26	河南	许继电气	电气机械及器材制造业	38	7.62	5.0626	4.07754	2.70805	3.4012	中央国有企业	大型	C38	0.42498	0.033335	0.05807	0.684683	0.00503863	0.506793	0.129369	0.0864789	0.236051	0	2.19722	0.333333	0	0.432561	0.501189	0.537516	0.0620113	0.158655	1.38951	1.14465	1	3.13549	3.29584	0.0786655	0.569697	7.55965e-05	0.042753	0.00913383
400	2020	3.29584	-0.72758	0.0476	0.478114	-0.868853	许继电气	5	43.26	河南	许继电气	电气机械及器材制造业	38	7.8	5.56834	4.94876	3.43399	3.29584	中央国有企业	大型	C38	0.452629	0.048904	0.088434	0.681877	0.0466179	0.440227	0.146682	0.0950626	0.101921	0	2.19722	0.333333	0	0.432561	0.543278	0.579181	0.146994	0.255957	1.15265	1.32018	1	3.17805	3.3322	0.220387	0.600449	7.56957e-05	0.0428443	0.00598393
400	2021	2.99573	-0.606419	0.0514	0.493611	-0.606041	许继电气	5	38.47	河南	许继电气	电气机械及器材制造业	38	7.98	5.68358	4.61512	3.78419	3.78419	中央国有企业	大型	C38	0.425149	0.049726	0.088566	0.695629	0.0738249	0.344763	0.15477	0.0860563	0.07144	0	2.19722	0.333333	0	0.384727	0.442885	0.476785	0.0935699	0.151167	1.21178	1.91461	1	3.21888	3.3673	0.172262	0.567572	2.27109e-05	0.0391963	0.00626085
401	2016	0	-0.885626	0.0005	0.00379149	-0.773498	冀东水泥	4	30	河北	冀东水泥	非金属矿物制品业	30	6.42	6.78446	5.81114	4.60517	5.46383	地方国有企业	大型	C30	0.730765	-0.00057	-0.002102	0.297281	0.0648816	0.0333986	0.0373407	0.562319	0.11045	1	2.19722	0.333333	0	0.3	0.630377	0.683562	0.464317	1.10126	2.58676	1.11732	1	3.04452	3.13549	-0.376903	0.745074	2.04702e-05	0.135721	0.0442596
401	2017	0	-0.864513	0.0005	0.00422463	-0.713955	冀东水泥	4.25	30	河北	冀东水泥	非金属矿物制品业	30	6.56	6.87109	5.96101	4.89035	5.26269	地方国有企业	大型	C30	0.725263	0.003178	0.011687	0.370595	0.0658549	0.0282719	0.0339468	0.572025	0.239523	0	2.19722	0.333333	0	0.3	0.406499	0.43749	0.176227	0.354997	2.20824		1	3.09104	3.17805	0.62873	0.439582	2.09896e-05	0.15671	0.0226756
401	2018	0.693147	-0.897944	0.0015	0.0145147	-0.511695	冀东水泥	6	30	河北	冀东水泥	非金属矿物制品业	30	6.69	6.80351	5.76832	4.99043	4.94876	地方国有企业	大型	C30	0.615594	0.042734	0.117824	0.515025	0.105343	0.0360076	0.0325962	0.451912	1.0176	0	2.19722	0.333333	0	0.3	0.443863	0.484754	0.233334	0.479543	3.71611	0.884719	1	3.13549	3.21888	-0.417471	0.493831	2.04702e-05	0.115155	0.0130705
401	2019	0	-0.800143	0.0021	0.0334663	-0.68411	冀东水泥	6.75	30	河北	冀东水泥	非金属矿物制品业	30	6.84	6.4599	5.63121	4.23411	4.93447	地方国有企业	大型	C30	0.525172	0.073786	0.16879	0.519133	0.135331	0.0333579	0.0472943	0.537034	0.118594	0	2.07944	0.375	0	0.3	0.422853	0.460226	0.233334	0.40951	2.64965	0.902603	1	3.17805	3.2581	0.0447462	0.500012	2.04702e-05	0.12045	0.0116127
401	2020	1.38629	-0.879759	0.0027	0.0307611	-0.697008	冀东水泥	7.25	30	河北	冀东水泥	非金属矿物制品业	30	6.98	6.33328	5.66296	4.00733	4.55388	地方国有企业	大型	C30	0.454608	0.086625	0.169992	0.592904	0.148068	0.0334577	0.0459221	0.53161	0.028186	0	1.94591	0.428571	0	0.3	0.431077	0.479429	0.233334	0.436923	3.09151	0.802414	1	3.21888	3.29584	0.00630048	0.478256	0	0.107966	0.00819834
401	2021	1.09861	-1.16538	0.0027	0.0279457	-0.480446	冀东水泥	6.5	44.34	河北	冀东水泥	非金属矿物制品业	30	7.13	6.08904	4.99043	4.21951	4.20469	地方国有企业	大型	C30	0.440104	0.070119	0.12686	0.609293	0.102957	0.0230007	0.0528429	0.536246	0.024181	0	2.19722	0.333333	0	0.475329	0.713991	0.761172	0.38847	0.502099	3.16405	0.961054	1	3.2581	3.3322	-0.265736	0.481471	6.77147e-07	0.109749	0.00850098
404	2016	0	-0.168366	0.0317	0.112498	-0.502872	长虹华意	4.25	28.81	江西	华意压缩	通用设备制造业	34	7.04	5.51745	4.70953	2.77259	3.58352	地方国有企业	大型	C34	0.598875	0.052513	0.127364	0.924181	0.0241237	0.149977	0.106773	0.167594	0.015888	0	2.19722	0.333333	0	0.288055	0.377795	0.426629	0.142678	0.311538	1.44785	1.28866	1	3.04452	3.13549	-0.762013	0.465322	0.00371441	0.0700917	0.00359854
404	2017	0.693147	-0.2488	0.0329	0.111744	-0.571683	长虹华意	4.25	28.95	江西	华意压缩	通用设备制造业	34	7.28	4.96981	3.78419	3.43399	3.49651	地方国有企业	大型	C34	0.602868	0.023461	0.058812	0.897544	-0.0162581	0.112914	0.138187	0.138801	0.164969	0	2.07944	0.375	0	0.289518	0.369423	0.390516	0.142678	0.275993	2.27926	1.0414	1	3.09104	3.17805	-0.156697	0.345408	0.00306115	0.0652383	0.00454708
404	2018	2.63906	-0.227515	0.0332	0.0984262	-0.316959	长虹华意	4.5	29.98	江西	长虹华意	通用设备制造业	34	7.52	4.55388	3.49651	2.70805	2.94444	地方国有企业	大型	C34	0.582463	0.01632	0.040059	0.887879	0.0170742	0.142235	0.117162	0.155907	0.098187	0	2.19722	0.333333	0	0.299774	0.398093	0.428772	0.137796	0.327977	3.75722	0.848913	1	3.13549	3.21888	-0.152651	0.355854	0.00260547	0.0358113	0.00360144
404	2019	2.3979	-0.372314	0.0331	0.0790431	-0.431501	长虹华意	4.75	30.6	江西	长虹华意	通用设备制造业	34	7.77	3.66356	2.83321	2.3979	2.3979	地方国有企业	大型	C34	0.584174	0.009833	0.023599	0.942782	0.0763481	0.146619	0.120979	0.150552	0.076132	0	2.19722	0.333333	0	0.306029	0.390304	0.424325	0.13498	0.275382	3.72781	0.852719	1	3.17805	3.2581	0.0247655	0.37836	0.00217496	0.0366955	0.00245672
404	2020	2.30259	-0.558836	0.0379	0.0748352	-0.701576	长虹华意	4.75	30.6	江西	长虹华意	通用设备制造业	34	8.04	4.35671	3.43399	2.77259	2.89037	地方国有企业	大型	C34	0.596269	0.017152	0.041877	0.986745	0.0511948	0.0906051	0.119302	0.134751	0.090078	0	2.07944	0.375	0	0.306029	0.388146	0.409179	0.13498	0.268331	3.09983	0.919028	1	3.21888	3.29584	0.216885	0.360801	0.000439097	0.0287648	0.00179833
404	2021	1.94591	-0.541124	0.0344	0.0791555	-0.495181	长虹华意	4.25	30.6	江西	长虹华意	通用设备制造业	34	8.31	3.98898	2.56495	2.30259	2.63906	地方国有企业	大型	C34	0.606311	0.025556	0.064126	1.16441	0.136239	0.0955073	0.131033	0.124044	0.262707	0	2.19722	0.333333	0	0.306029	0.378286	0.400927	0.13498	0.236112	3.32487	0.88457	1	3.2581	3.3322	-0.0727071	0.364887	0.000439097	0.0270242	0.00150527
422	2016	0.693147	-0.772887	0.0056	0.100613	-0.683861	湖北宜化	2.25	17.08	湖北	湖北宜化	化学原料及化学制品制造业	26	7.47	6.21661	5.00395	4.95583	4.78749	地方国有企业	大型	C26	0.828879	-0.035301	-0.189276	0.380727	0.0616925	0.0129942	0.093865	0.519775	-0.172077	1	2.3979	0.363636	1	0.170767	0.312795	0.383389	0.240651	0.831706	4.89904	1.00835	1	3.04452	3.21888	-0.453251	0.48414	7.97858e-05	0.0388516	0.00362563
422	2017	0.693147	-0.831881	0.0058	0.083505	-0.724324	湖北宜化	1.5	17.08	湖北	湖北宜化	化学原料及化学制品制造业	26	7.78	6.7901	5.03044	5.67675	5.55296	地方国有企业	大型	C26	0.901961	-0.142338	-0.32824	0.330607	0.0373549	0.00787586	0.0603408	0.630366	-0.212522	1	2.19722	0.333333	0	0.170767	0.230062	0.25406	0.19369	0.347228	5.21879	1.06437	1	3.09104	3.2581	0.102145	0.227776	7.97858e-05	0.129913	0.00641892
422	2021	0	-0.79583	0.0383	0.0812252	-0.709662	湖北宜化	3.25	17.08	湖北	湖北宜化	化学原料及化学制品制造业	26	9.17	6.03069	5.04343	3.43399	4.26268	地方国有企业	大型	C26	0.809812	0.096976	0.406002	0.864892	0.175337	0.00827609	0.0756263	0.40843	0.343315	0	2.07944	0.375	0	0.170767	0.329629	0.355078	0.293075	0.930285	7.2624	1.72673	1	3.2581	3.4012	0.971868	0.248271	5.98396e-05	0.0250517	0.0322027
423	2016	1.79176	-1.10882	0.0266	0.0828126	0.240512	东阿阿胶	5	23.14	山东	东阿阿胶	医药制造业	27	7.94	7.86327	6.70808	6.32615	6.40523	中央国有企业	大型	C27	0.157136	0.199923	0.23985	0.680778	0.0627739	0.0388249	0.302944	0.142511	0.159179	0	2.19722	0.333333	0	0.231417	0.327964	0.386977	0.201361	0.417199	0.2824	3.69757	1	3.04452	3.17805	-0.282897	0.502426	0.00031659	0.0780161	0.00650026
423	2017	1.94591	-1.1357	0.0306	0.085424	-0.00226783	东阿阿胶	5.25	23.14	山东	东阿阿胶	医药制造业	27	8.08	7.31522	6.18002	5.78996	5.60947	中央国有企业	大型	C27	0.202369	0.183108	0.223906	0.660438	0.141999	0.0407826	0.291445	0.138142	0.167039	0	2.19722	0.333333	0	0.231417	0.390784	0.458057	0.287249	0.688657	0.31397	3.38682	1	3.09104	3.21888	-0.0316138	0.502168	0.00031659	0.0784112	0.0047805
423	2018	1.94591	-1.16756	0.0332	0.0855405	0.280042	东阿阿胶	5.25	23.14	山东	东阿阿胶	医药制造业	27	8.23	7.42833	6.24998	5.7462	5.8999	中央国有企业	大型	C27	0.183198	0.159004	0.196845	0.559195	0.0727507	0.0650527	0.242747	0.125022	-0.004615	0	2.19722	0.333333	0	0.231417	0.439797	0.504421	0.35068	0.900452	0.536212	2.04788	1	3.13549	3.2581	-0.0918617	0.546154	0.00031659	0.0494002	0.00382656
423	2019	2.63906	-0.984045	0.0696	0.0945344	0.516811	东阿阿胶	5.75	23.14	山东	东阿阿胶	医药制造业	27	8.38	7.80221	6.23048	5.68698	6.67077	中央国有企业	大型	C27	0.139923	-0.0349	-0.041718	0.231834	-0.0961065	0.108379	0.302194	0.185031	-0.596825	1	2.19722	0.333333	0	0.231417	0.437728	0.500701	0.38279	0.891512	0.503774	2.12467	1	3.17805	3.29584	0.039924	0.561892	0.00031659	0.0994337	0.00357352
423	2020	2.77259	-1.12536	0.0451	0.0907756	0.539219	东阿阿胶	5	23.14	山东	东阿阿胶	医药制造业	27	8.53	7.36581	5.80513	5.37064	6.13988	中央国有企业	大型	C27	0.107124	0.003617	0.004137	0.301021	0.0731354	0.0428336	0.226266	0.203176	0.152373	0	2.19722	0.333333	0	0.231417	0.454787	0.516547	0.38279	0.965227	0.432514	2.41885	1	3.21888	3.3322	0.0386821	0.564121	6.24016e-05	0.115364	0.00269896
423	2021	2.70805	-1.36326	0.0384	0.077977	1.47571	东阿阿胶	5	23.14	山东	东阿阿胶	医药制造业	27	8.69	6.47697	5.40717	4.44265	4.76217	中央国有企业	大型	C27	0.140407	0.03888	0.044397	0.340949	0.240875	0.0280158	0.141542	0.17735	0.128921	0	2.07944	0.375	0	0.231417	0.430061	0.458609	0.38279	0.858381	0.459294	2.88236	1	3.2581	3.3673	0.0366915	0.524499	1.3761e-06	0.0969494	0.00283074
425	2016	1.60944	-0.486223	0.0411	0.172625	-0.674797	徐工机械	4	42.6	江苏	徐工机械	专用设备制造业	35	9.26	6.2653	5.39363	3.98898	4.72739	地方国有企业	大型	C35	0.534267	0.004994	0.010538	0.38948	0.0510571	0.350503	0.151073	0.171612	0.014011	0	2.07944	0.375	1	0.425964	0.507872	0.544168	0.0659287	0.192289	1.85666	1.07272	1	3.04452	3.17805	-0.557892	0.570483	2.16704e-05	0.0889515	0.0109457
425	2017	2.63906	-0.43526	0.0551	0.171912	-0.545814	徐工机械	4	42.6	江苏	徐工机械	专用设备制造业	35	9.46	6.58755	5.9108	5.31812	4.29046	地方国有企业	大型	C35	0.516661	0.021948	0.046198	0.621483	0.0633596	0.291058	0.188288	0.144508	0.724629	0	2.07944	0.5	0	0.425964	0.489506	0.524352	0.0507885	0.149172	1.53394	1.16823	1	3.09104	3.21888	0.0434939	0.562908	2.16704e-05	0.0743645	0.0117364
425	2018	3.52636	-0.119301	0.0454	0.179244	-0.386286	徐工机械	4	38.11	江苏	徐工机械	专用设备制造业	35	9.67	6.16961	5.55296	4.31749	4.15888	地方国有企业	大型	C35	0.504644	0.037032	0.075581	0.800037	0.0540199	0.294777	0.166473	0.117207	0.524488	0	2.07944	0.5	0	0.381053	0.513576	0.578973	0.123267	0.347781	2.42068	0.926571	1	3.13549	3.2581	-0.00303002	0.576443	1.93856e-05	0.0176252	0.00927596
425	2019	3.91202	-0.104729	0.0415	0.194608	-0.523395	徐工机械	4	38.11	江苏	徐工机械	专用设备制造业	35	9.88	6.05209	5.47646	3.97029	4.18965	地方国有企业	大型	C35	0.564685	0.052625	0.113942	0.854271	0.0664444	0.337514	0.135745	0.0982794	0.332492	0	2.19722	0.444444	0	0.381109	0.549257	0.598815	0.152472	0.441207	1.80377	1.10633	1	3.17805	3.29584	0.0269169	0.626825	5.47457e-05	0.0149185	0.00759031
425	2020	3.73767	-0.288821	0.0507	0.200918	-0.790565	徐工机械	4	38.11	江苏	徐工机械	专用设备制造业	35	10.1	6.19848	5.57215	3.8712	4.40672	地方国有企业	大型	C35	0.627759	0.044304	0.110465	0.874903	0.0303843	0.280836	0.142278	0.0868446	0.249969	0	2.19722	0.444444	0	0.381109	0.541998	0.592446	0.133426	0.42216	2.18218	1.07681	1	3.21888	3.3322	0.0695885	0.57104	5.47457e-05	0.013852	0.00841019
425	2021	3.73767	-0.152154	0.0528	0.204498	-0.668712	徐工机械	4.75	38.11	江苏	徐工机械	专用设备制造业	35	10.32	6.32257	5.4848	4.12713	4.27667	地方国有企业	大型	C35	0.662188	0.055961	0.158319	0.835645	0.0733683	0.284361	0.15294	0.0782467	0.140053	0	2.19722	0.444444	0	0.381117	0.51622	0.549376	0.123247	0.354492	2.61558	1.08851	1	3.2581	3.3673	-0.0101589	0.562807	1.93856e-05	0.0144782	0.00959891
488	2016	0	-0.621441	0.0321	0.0967985	-0.711124	晨鸣纸业	4	15.13	山东	晨鸣纸业	造纸及纸制品业	22	7.94	7.38585	6.55251	5.11799	5.51343	地方国有企业	大型	C22	0.725773	0.025244	0.101578	0.281652	0.0261656	0.0482961	0.0590952	0.350142	0.117581	0	2.30259	0.4	1	0.151313	0.406317	0.428392	0.857192	1.68527	4.89904	0.956206	1	2.83321	3.17805	-0.254028	0.390516	0.00526646	0.0638748	0.0196173
488	2017	0	-0.424059	0.0341	0.114347	-0.625524	晨鸣纸业	4	15.13	山东	晨鸣纸业	造纸及纸制品业	22	8.08	7.58782	6.70196	5.95064	5.7589	地方国有企业	大型	C22	0.713381	0.040008	0.14228	0.313686	0.000225004	0.0347064	0.0570206	0.267242	0.306002	0	2.30259	0.4	0	0.151313	0.432046	0.449918	0.849401	1.85531	5.21879	0.98981	1	2.89037	3.21888	0.0761942	0.376407	0.00546444	0.0647849	0.00510044
488	2018	0	-0.773499	0.0322	0.132749	-0.490386	晨鸣纸业	3.5	15.29	山东	晨鸣纸业	造纸及纸制品业	22	8.23	7.12769	5.95064	5.54518	5.32301	地方国有企业	大型	C22	0.754349	0.024317	0.09136	0.273777	0.133876	0.0323256	0.0642952	0.265043	-0.020246	0	2.3979	0.363636	0	0.152911	0.433938	0.455801	0.840477	1.83785	8.06059	0.913039	1	2.94444	3.2581	-0.177647	0.348825	0.00419127	0.0335174	0.0202537
488	2019	0	-0.135459	0.0326	0.15235	-0.584568	晨鸣纸业	2.75	15.33	山东	晨鸣纸业	造纸及纸制品业	22	8.38	6.96697	5.65249	5.09375	5.35659	地方国有企业	大型	C22	0.731114	0.01725	0.067161	0.299053	0.124876	0.025777	0.0487391	0.351575	0.052628	0	2.07944	0.375	0	0.153341	0.432548	0.453499	0.837802	1.82082	8.23175	0.889442	1	2.99573	3.29584	-0.0827047	0.343143	0.00478877	0.0373321	0.0226284
488	2020	0	-0.94705	0.0415	0.164181	-0.777506	晨鸣纸业	3.5	15.32	山东	晨鸣纸业	造纸及纸制品业	22	8.53	7.31721	6.27099	5.15329	5.50533	地方国有企业	大型	C22	0.718262	0.020115	0.073119	0.324337	0.122957	0.0216754	0.0560772	0.411155	0.011222	0	2.19722	0.333333	0	0.153248	0.432004	0.464245	0.816393	1.81899	8.15316	0.911487	1	3.04452	3.3322	0.167174	0.388791	0.0192761	0.0333616	0.0263962
488	2021	0	-0.752036	0.044	0.167329	-0.754874	晨鸣纸业	4	15.32	山东	晨鸣纸业	造纸及纸制品业	22	8.69	7.12125	6.2634	4.96284	5.22036	地方国有企业	大型	C22	0.727832	0.023962	0.086445	0.378631	0.103594	0.0320675	0.063768	0.430382	0.074286	0	2.19722	0.333333	0	0.153248	0.416334	0.438309	0.816727	1.71673	7.37555	0.953638	1	3.09104	3.3673	0.40799	0.302838	0.0187026	0.0285393	0.0271949
505	2017	2.63906	-1.2607	0.0002	0.00758047	-0.572192	京粮控股	1.75	42.06	海南	京粮控股	房地产业	70	5.41	5.51343	3.97029	4.09434	4.35671	地方国有企业	大型	K70	0.572467	0.037638	0.080921	1.42792	-0.180198	0.0123578	0.22918	0.219225	3.38995	0	1.94591	0.428571	0	0.420594	0.590891	0.606394	0.168183	0.404896	1.16914	1.27829	1	3.2581	3.4012	-0.383966	0.343117		0.0298504	0.0120125
505	2018	2.83321	-1.15491	0.0004	0.0168935	-0.321127	京粮控股	2.25	42.06	海南	京粮控股	农副食品加工业	13	5.54	4.96284	3.97029	3.2581	3.3673	地方国有企业	大型	C13	0.422619	0.038388	0.077627	1.34717	0.172898	0.0198846	0.248963	0.258646	-0.064226	0	2.19722	0.333333	0	0.420594	0.588742	0.605277	0.168183	0.399787	1.43487	1.10248	1	3.29584	3.43399	0.219977	0.421169		0.025666	0.00371283
505	2019	2.77259	-1.04004	0.001	0.0126723	-0.68688	京粮控股	2.75	42.06	海南	京粮控股	农副食品加工业	13	5.68	4.14313	2.89037	2.99573	3.09104	地方国有企业	大型	C13	0.428227	0.035205	0.061281	1.4663	0.0568441	0.0154349	0.27006	0.231388	0.004206	0	2.19722	0.333333	0	0.420594	0.566826	0.584717	0.168183	0.34768	1.53208	1.06748	1	3.3322	3.46574	0.127339	0.388184	0	0.0236314	0.00367408
505	2020	2.48491	-1.17833	0.0011	0.019278	-0.988872	京粮控股	3	39.68	海南	京粮控股	农副食品加工业	13	5.82	3.93183	2.48491	2.30259	2.56495	地方国有企业	大型	C13	0.455856	0.040126	0.071992	1.60006	-0.0432869	0.0161962	0.215097	0.198603	0.174921	0	2.19722	0.333333	0	0.39678	0.537497	0.549982	0.168183	0.354647	0.968897	1.34898	1	3.3322	3.49651	1.03178	0.386586	0.0566199	0.0205381	0.0951462
505	2021	1.79176	-0.902381	0.001	0.0202522	-0.835054	京粮控股	3	39.68	海南	京粮控股	农副食品加工业	13	5.97	4.34381	3.17805	2.77259	2.77259	地方国有企业	大型	C13	0.452229	0.040748	0.074628	2.00358	0.104561	0.0136761	0.314784	0.185353	0.345622	0	2.19722	0.333333	0	0.39678	0.531199	0.54325	0.168183	0.338775	1.02862	1.26053	1	3.3673	3.52636	-1.2316	0.55057	0.0566199	0.0168976	0.0470937
519	2016	0.693147	-0.508807	0.0476	0.141352	0.1689	中兵红箭	4	33.68	湖南	中兵红箭	非金属矿物制品业	30	7.07	5.82895	4.51086	3.73767	4.2485	中央国有企业	大型	C30	0.282296	0.017053	0.024176	0.417294	0.0153208	0.0988817	0.196087	0.247496	1.48504	0	2.19722	0.333333	0	0.336804	0.496012	0.562409	0.216048	0.472702	0.666494	1.44153	1	3.17805	3.3673	0.324715	0.187916	0	0.12651	0.00568875
519	2017	0	-0.420582	0.0418	0.150321	0.478375	中兵红箭	3.75	23.3	湖南	中兵红箭	专用设备制造业	35	7.33	3.95124	2.3979	2.19722	3.3322	中央国有企业	大型	C35	0.226262	0.012032	0.016151	0.477792	0.0551965	0.094835	0.150253	0.250214	0.256374	0	2.07944	0.375	0	0.232961	0.499737	0.582845	0.642137	1.14515	0.703744	1.2688	1	3.21888	3.4012	-0.219127	0.281902	0	0.116577	0.00469738
519	2018	0	-0.606945	0.0498	0.202539	0.855608	中兵红箭	2.75	23.3	湖南	中兵红箭	专用设备制造业	35	7.6	3.71357	2.63906	1.94591	3.04452	中央国有企业	大型	C35	0.245685	0.034506	0.045183	0.491643	0.143806	0.0595492	0.162563	0.213153	0.037321	0	2.19722	0.333333	0	0.232961	0.499737	0.582845	0.642137	1.14515	1.18065	1.04855	1	3.2581	3.43399	-0.282662	0.235238	7.7088e-06	0.0736012	0.00484409
519	2019	0	-0.59417	0.055	0.19725	0.759275	中兵红箭	1.75	22.97	湖南	中兵红箭	专用设备制造业	35	7.88	5.10595	4.55388	2.94444	3.82864	中央国有企业	大型	C35	0.256386	0.023815	0.031803	0.496566	0.0828303	0.0427527	0.145508	0.200391	0.074298	0	2.19722	0.333333	0	0.229707	0.466471	0.557654	0.52105	1.03072	1.03769	1.14739	1	3.29584	3.46574	0.155642	0.352569	7.76915e-06	0.0760137	0.00406864
519	2020	0	-0.695878	0.0482	0.203834	0.573842	中兵红箭	2.75	18.97	湖南	中兵红箭	专用设备制造业	35	8.16	6.16542	5.00395	4.63473	5.16479	中央国有企业	大型	C35	0.29993	0.023692	0.03287	0.557688	0.148218	0.0304712	0.128571	0.205953	0.21448	0	2.07944	0.375	0	0.189687	0.463115	0.524071	0.841963	1.44147	0.871948	1.44645	1	3.3322	3.49651	0.18222	0.516899	7.76915e-06	0.0660214	0.00378614
519	2021	0	-0.710253	0.0569	0.212307	0.389637	中兵红箭	3.75	15.97	湖南	中兵红箭	专用设备制造业	35	8.46	5.48064	4.57471	3.68888	4.02535	中央国有企业	大型	C35	0.357772	0.037052	0.055377	0.573618	0.112138	0.0568453	0.086392	0.198792	0.162563	0	2.19722	0.444444	0	0.159707	0.409568	0.462931	0.790201	1.5645	1.00554	3.00324	1	3.3673	3.52636	0.0186744	0.564545	0	0.0696176	0.00119885
521	2016	2.99573	-0.987829	0.0543	0.117551	-0.330254	长虹美菱	4.75	22.47	安徽	美菱电器	电气机械及器材制造业	38	7.09	5.95584	4.77912	3.89182	4.66344	地方国有企业	大型	C38	0.586964	0.02025	0.050743	1.15215	0.0787836	0.0894627	0.157867	0.0962692	0.202661	0	2.19722	0.333333	0	0.224685	0.339769	0.396403	0.203757	0.512202	2.04988	1.08185	1	3.17805	3.21888	-0.344973	0.457277	0.00470746	0.0376912	0.0031624
521	2017	3.04452	-0.833292	0.0453	0.154772	-0.354661	长虹美菱	4	22.47	安徽	美菱电器	电气机械及器材制造业	38	7.26	5.93489	4.77068	4.44265	4.40672	地方国有企业	大型	C38	0.676899	0.002536	0.006993	1.18005	-0.034552	0.111544	0.182821	0.0901811	0.34093	0	2.19722	0.333333	0	0.224685	0.345254	0.40044	0.203757	0.536613	3.56645	0.989368	1	3.21888	3.2581	-0.153725	0.402111	0.00481584	0.0295838	0.00403213
521	2018	3.09104	-0.797719	0.047	0.168096	-0.34325	长虹美菱	3.75	23.58	安徽	长虹美菱	电气机械及器材制造业	38	7.44	5.52146	4.57471	4.02535	3.93183	地方国有企业	大型	C38	0.66999	0.002213	0.006777	1.10967	-0.0141732	0.107378	0.139729	0.111424	0.041241	0	2.19722	0.333333	0	0.235786	0.338682	0.368932	0.194167	0.436396	5.95398	0.870803	1	3.2581	3.29584	-0.0313248	0.327902	0.00487371	0.0181769	0.00399244
521	2019	2.89037	-0.914197	0.0473	0.180008	-0.289904	长虹美菱	3.25	23.79	安徽	长虹美菱	电气机械及器材制造业	38	7.62	4.07754	3.3673	2.07944	2.77259	地方国有企业	大型	C38	0.640058	0.002924	0.008492	1.1123	0.090479	0.0977284	0.102865	0.153537	-0.053568	0	2.19722	0.333333	0	0.23785	0.333964	0.367635	0.192482	0.404095	4.68923	0.876621	1	3.29584	3.3322	0.14357	0.370665	0.00343086	0.0199772	0.00684694
521	2020	2.56495	-0.902797	0.0361	0.212458	-0.508529	长虹美菱	3	23.79	安徽	长虹美菱	电气机械及器材制造业	38	7.8	5.0689	4.12713	3.09104	3.66356	地方国有企业	大型	C38	0.69186	-0.005222	-0.015708	1.01553	0.0871568	0.0701888	0.106522	0.148532	-0.070391	1	2.19722	0.333333	0	0.23785	0.336355	0.366555	0.192482	0.414148	3.00942	1.04264	1	3.3322	3.3673	0.280535	0.361372	0.00343086	0.0182119	0.00904818
521	2021	3.04452	-0.749105	0.0346	0.141203	-0.427447	长虹美菱	3.75	23.79	安徽	长虹美菱	电气机械及器材制造业	38	7.99	4.39445	3.3322	2.70805	2.56495	地方国有企业	大型	C38	0.671189	0.005566	0.017494	1.15249	0.0105937	0.0948539	0.08929	0.151616	0.171881	0	2.19722	0.333333	0	0.23785	0.334321	0.362585	0.192482	0.405596	2.83882	0.905926	1	3.3673	3.4012	0.135513	0.355364	0.00343086	0.0184988	0.00735018
528	2016	0	-0.886082	0.0414	0.108306	-0.410573	柳工	5	34.98	广西	柳工	专用设备制造业	35	6.43	6.5582	5.78074	4.95583	4.98361	地方国有企业	大型	C35	0.570183	0.002322	0.005359	0.341989	0.0669539	0.127235	0.139407	0.119838	0.052522	0	2.3979	0.363636	0	0.349758	0.427597	0.467459	0.0663618	0.222551	2.50247	0.969793	1	3.17805	3.17805	-0.553087	0.523303	0.000184157	0.0973578	0.0136664
528	2017	1.38629	-0.86094	0.0339	0.109582	-0.521252	柳工	5	34.98	广西	柳工	专用设备制造业	35	6.55	8.41693	7.23201	7.54697	6.00881	地方国有企业	大型	C35	0.579048	0.015257	0.035877	0.533316	0.0439838	0.129519	0.179226	0.114266	0.607934	0	2.3979	0.363636	0	0.349758	0.411974	0.444084	0.0663618	0.177883	2.25644	1.02222	1	3.21888	3.21888	0.056868	0.474335	0.000184157	0.0741018	0.0150298
528	2018	1.38629	-0.902862	0.0309	0.111305	-0.4757	柳工	5.75	34.98	广西	柳工	专用设备制造业	35	6.66	6.78672	6.13556	5.03695	4.80402	地方国有企业	大型	C35	0.614775	0.034247	0.083674	0.736484	0.0241831	0.134775	0.197147	0.104009	0.605513	0	2.3979	0.363636	0	0.349758	0.423895	0.458604	0.0885834	0.211967	2.95204	0.95353	1	3.2581	3.2581	0.199463	0.477118	0.000166383	0.0386259	0.0140755
528	2019	1.79176	-0.763492	0.0351	0.115433	-0.570273	柳工	6	34.67	广西	柳工	专用设备制造业	35	6.78	6.25767	5.57215	4.99043	4.26268	地方国有企业	大型	C35	0.637307	0.0383	0.102619	0.684008	0.0622062	0.132388	0.186187	0.0964551	0.060407	0	2.3979	0.363636	0	0.346652	0.421625	0.451022	0.111694	0.216277	2.91533	0.980499	1	3.29584	3.29584	-0.179353	0.470545	0.00105262	0.0362838	0.0135433
528	2020	1.94591	-0.756986	0.0323	0.10871	-0.811232	柳工	6	34.67	广西	柳工	专用设备制造业	35	6.9	6.30628	5.65249	4.52179	4.62497	地方国有企业	大型	C35	0.649732	0.042131	0.11832	0.720272	0.0590355	0.136412	0.20791	0.0902123	0.199468	0	2.3979	0.363636	0	0.346652	0.414932	0.444329	0.0932027	0.19697	3.13092	0.969404	1	3.3322	3.3322	0.0267704	0.462113	0.00105262	0.0306414	0.0114831
528	2021	2.83321	-0.497542	0.0326	0.112501	-0.696005	柳工	6	34.68	广西	柳工	专用设备制造业	35	7.03	6.05209	5.3033	4.21951	4.30407	地方国有企业	大型	C35	0.600767	0.024993	0.064011	0.704803	0.0209355	0.154996	0.223643	0.106397	0.247719	0	2.3979	0.363636	1	0.346812	0.414696	0.442261	0.143	0.195737	3.72218	0.882702	1	3.3673	3.3673	0.0247061	0.452124	0.000846302	0.0306871	0.0142369
529	2020	2.48491	-0.952999	0.0027	0.0267546	0.714841	广弘控股	3.75	51.5	广东	广弘控股	农副食品加工业	13	11.3	4.36945	3.29584	2.70805	1.60944	地方国有企业	大型	C13	0.452043	0.107224	0.176002	1.07798	0.15428	0.0578796	0.146079	0.0416042	0.124329	0	2.19722	0.333333	0	0.515031	0.572547	0.595432	0.0402099	0.111675	0.942561	1.50076	1	3.3322	3.3673	-0.0656439	0.572021	0	0.0691031	0.00203137
529	2021	2.07944	-0.774091	0.0031	0.0257813	0.601539	广弘控股	3.25	51.5	广东	广弘控股	农副食品加工业	13	11.69	4.83628	3.63759	2.77259	2.63906	地方国有企业	大型	C13	0.486451	0.089635	0.168335	0.847384	0.0423103	0.0477944	0.126662	0.0420138	0.071595	0	2.07944	0.375	0	0.515031	0.583633	0.605529	0.0602573	0.1332	1.19011	1.26086	1	3.3673	3.4012	-0.201433	0.580834	0	0.0569773	0.00347982
536	2016	1.38629	-1.64017	0.0149	0.0591698	0.542654	华映科技	3.75	28.68	福建	华映科技	计算机、通信和其他电子设备制造业	39	9.15	5.73979	4.61512	4.07754	3.73767	地方国有企业	大型	C39	0.309024	0.027276	0.047256	0.317807	-0.0091688	0.100383	0.0151549	0.0919759	-0.183595	0	2.19722	0.555556	0	0.286774	0.638345	0.792451	0.478881	1.22595	0.717605	1.31579	0	3.17805	3.46574	-0.940878	0.71971	2.66606e-06	0.0813271	0.010087
536	2017	1.09861	-1.6734	0.0269	0.0494621	-0.0150011	华映科技	3.25	26.37	福建	华映科技	计算机、通信和其他电子设备制造业	39	9.5	4.72739	3.61092	3.13549	2.94444	地方国有企业	大型	C39	0.389247	0.009933	0.01531	0.244685	0.0209124	0.102481	0.026234	0.32178	0.102133	0	2.30259	0.571429	0	0.263659	0.614132	0.742188	0.52086	1.32927	1.53821	1.0285	0	3.21888	3.49651	-0.191217	0.66232	3.23207e-07	0.0719278	0.00188015
536	2018	0.693147	-1.37382	0.0645	0.0515297	-0.242596	华映科技	3	26.37	福建	华映科技	计算机、通信和其他电子设备制造业	39	9.87	5.23111	3.68888	3.21888	3.98898	地方国有企业	大型	C39	0.605061	-0.24863	-0.489395	0.225279	-0.0567085	0.0227298	0.036182	0.526965	-0.075938	1	2.07944	0.571429	0	0.263659	0.606387	0.670051	0.52086	1.29989	3.69066	0.910202	0	3.2581	3.52636	0.0254775	0.558521	3.23207e-07	0.0445736	0.00318744
536	2019	1.79176	-0.723864	0.2418	0.0846819	-0.566699	华映科技	1.75	25.37	福建	华映科技	计算机、通信和其他电子设备制造业	39	10.26	6.2106	4.45435	3.73767	5.02388	地方国有企业	大型	C39	0.661928	-0.153807	-0.415388	0.08745	-0.0360757	0.01667	0.0341458	0.578187	-0.602047	1	2.30259	0.571429	0	0.253666	0.596394	0.629275	0.541389	1.3511	1.9581	1.17244	0	3.29584	3.55535	0.785741	0.634372	0	0.204966	0.00233706
536	2021	3.3673	-0.806368	0.0935	0.0624495	-0.710637	华映科技	1.5	13.73	福建	华映科技	计算机、通信和其他电子设备制造业	39	11.07	5.18739	3.61092	3.2581	3.66356	地方国有企业	大型	C39	0.533911	-0.017327	-0.037469	0.255042	0.0539878	0.0307504	0.0575261	0.587056	0.373703	1	2.30259	0.571429	0	0.137333	0.5312	0.596438	0.995619	2.8242	1.42361	1.12556	1	3.3673	3.61092	-0.106975	0.581648	0	0.0600924	0.0098363
541	2016	0	-0.419576	0.0327	0.0300976	0.94224	佛山照明	4.75	13.47	广东	佛山照明	电气机械及器材制造业	38	9.86	6.02102	4.54329	3.61092	4.89784	地方国有企业	大型	C38	0.179453	0.17669	0.213303	0.554219	0.0475362	0.0975806	0.123551	0.0731139	0.170266	0	2.19722	0.333333	0	0.134703	0.362598	0.437831	0.779484	1.69183	0.627808	2.01774	1	3.17805	3.21888	-0.499601	0.509015	0.00905569	0.0627997	0.0019635
541	2017	1.38629	-0.27874	0.0337	0.0305339	0.111816	佛山照明	4.75	13.47	广东	佛山照明	电气机械及器材制造业	38	10.2	5.50533	4.15888	3.91202	3.82864	地方国有企业	大型	C38	0.15437	0.126668	0.152129	0.645413	0.0380247	0.133248	0.131517	0.0851897	0.12884	0	2.19722	0.333333	0	0.134703	0.362598	0.436415	0.779484	1.69183	0.62477	2.00035	1	3.21888	3.2581	-0.128809	0.490935	0.00916417	0.0562027	0.00373783
541	2018	1.38629	-0.276447	0.0367	0.0789462	0.124788	佛山照明	5	13.47	广东	佛山照明	电气机械及器材制造业	38	10.56	4.04305	3.04452	0.693147	2.63906	地方国有企业	大型	C38	0.223124	0.067321	0.082956	0.675064	0.110589	0.149319	0.137312	0.0916413	0.000465	0	2.19722	0.333333	0	0.134703	0.362598	0.434884	0.779484	1.69183	0.993177	1.39223	1	3.2581	3.29584	-0.114178	0.501295	0.00930173	0.045732	0.00389138
541	2019	2.19722	-0.650502	0.0417	0.0907649	0.225797	佛山照明	5	13.47	广东	佛山照明	电气机械及器材制造业	38	10.92	4.74493	3.2581	3.4012	3.3673	地方国有企业	大型	C38	0.205303	0.051593	0.06562	0.567453	0.0822783	0.115328	0.103209	0.101994	-0.122142	0	2.19722	0.333333	0	0.134703	0.362598	0.435887	0.779484	1.69183	1.16022	1.18848	1	3.29584	3.3322	0.0147269	0.48239	0.0094229	0.0434689	0.00361241
541	2020	1.79176	-0.259167	0.043	0.117082	-0.459082	佛山照明	4.25	13.47	广东	佛山照明	电气机械及器材制造业	38	11.3	5.28827	3.95124	3.46574	3.61092	地方国有企业	大型	C38	0.259076	0.042964	0.057107	0.499412	0.046345	0.133136	0.0863547	0.0804884	0.122046	0	2.19722	0.333333	0	0.134703	0.402831	0.476464	0.779484	1.99051	1.26503	1.14657	1	3.3322	3.3673	0.120244	0.546806	0.00896187	0.041487	0.00237049
541	2021	2.3979	-0.322527	0.0488	0.14298	-0.571551	佛山照明	4.5	13.47	广东	佛山照明	电气机械及器材制造业	38	11.69	5.23111	3.91202	3.17805	3.4012	地方国有企业	大型	C38	0.35292	0.029343	0.042467	0.523927	-0.0285605	0.149772	0.109643	0.136405	0.274446	0	2.19722	0.333333	0	0.134703	0.412223	0.479926	0.779484	2.06024	1.44029	1.06034	1	3.3673	3.4012	-0.104997	0.539205	0.00896187	0.0432327	0.00351385
547	2016	1.38629	-0.860457	0.1252	0.506079	1.30792	航天发展	4.25	8.12	福建	航天发展	计算机、通信和其他电子设备制造业	39	9.15	4.64439	3.97029	3.17805	3.09104	中央国有企业	大型	C39	0.223353	0.040394	0.05102	0.295056	0.0254215	0.102547	0.077933	0.0605953	0.818877	0	2.19722	0.333333	0	0.083218	0.305844	0.485452	0.894935	2.7646	0.31547		1	3.17805	3.17805	-0.401582	0.312848	0.345538	0.199489	0.0028079
547	2017	1.94591	-0.706067	0.1188	0.435458	0.348847	航天发展	4	8.12	福建	航天发展	计算机、通信和其他电子设备制造业	39	9.5	3.68888	2.89037	2.19722	2.48491	中央国有企业	大型	C39	0.255145	0.042408	0.055799	0.322622	0.0254164	0.132795	0.068863	0.0826151	0.150743	0	2.19722	0.333333	0	0.087716	0.300422	0.444122	0.894935	2.69787	0.4923		1	3.21888	3.21888	-0.0514319	0.225581	0.311667	0.192357	0.00297564
547	2018	2.70805	-0.689526	0.1235	0.398982	0.304449	航天发展	4	7.42	福建	航天发展	计算机、通信和其他电子设备制造业	39	9.87	4.00733	3.3673	2.48491	2.70805	中央国有企业	大型	C39	0.22516	0.059203	0.0779	0.409995	0.020016	0.150033	0.0737555	0.0660034	0.496127	0	2.19722	0.333333	0	0.087349	0.275627	0.410127	0.894935	2.7145	0.788258	1.30621	1	3.2581	3.2581	-0.154909	0.294335	0.158301	0.0712661	0.00678599
547	2019	3.61092	-0.60852	0.1394	0.430217	-0.165784	航天发展	3.75	8.99	福建	航天发展	计算机、通信和其他电子设备制造业	39	10.26	4.14313	3.58352	1.60944	2.70805	中央国有企业	大型	C39	0.24599	0.07158	0.093736	0.400151	0.00357203	0.167167	0.0703525	0.0651545	0.148888	0	2.19722	0.333333	0	0.09	0.26909	0.368167	0.804505	1.99272	0.66185	1.51942	1	3.29584	3.29584	0.103836	0.31299	0.00406345	0.0677597	0.0432825
547	2020	3.85015	-1.12878	0.1257	0.475328	-0.3394	航天发展	4	9.43	福建	航天发展	计算机、通信和其他电子设备制造业	39	10.65	4.5326	3.63759	2.07944	3.29584	中央国有企业	大型	C39	0.248536	0.07496	0.099594	0.380834	0.0156655	0.164778	0.0968826	0.0544979	0.098233	0	2.19722	0.333333	0	0.094339	0.275044	0.347998	0.766871	1.91549	0.28167	3.10142	1	3.3322	3.3322	0.259792	0.433621	0.00406631	0.0666714	0.0371093
547	2021	4.09434	-0.778509	0.1327	0.432362	-0.569544	航天发展	4	9.44	福建	航天发展	计算机、通信和其他电子设备制造业	39	11.07	4.31749	3.46574	2.70805	1.60944	中央国有企业	大型	C39	0.284414	0.049515	0.067598	0.313943	-0.0195969	0.200775	0.129616	0.0507063	-0.065865	0	2.07944	0.375	0	0.094441	0.274174	0.321817	0.766871	1.90312	0.316277	1.92371	1	3.3673	3.3673	-0.00499606	0.27587	0	0.0791522	0.0179491
550	2016	0	-0.276595	0.0727	0.142947	0.055492	江铃汽车	5.25	41.03	江西	江铃汽车	汽车制造业	36	7.04	7.0775	6.21461	5.44242	5.74939	中央国有企业	大型	C36	0.493372	0.057878	0.108077	1.16958	0.187533	0.0478549	0.0789625	0.228154	0.085864	0	2.19722	0.333333	0	0.410299	0.780057	0.81385	0.77991	0.901192	1.74721	1.30629	1	3.17805	3.17805	-0.132554	0.848169	1.55234e-06	0.0924324	0.00351715
550	2017	1.94591	-0.439493	0.0656	0.151046	-0.0553041	江铃汽车	5	41.03	江西	江铃汽车	汽车制造业	36	7.28	7.44073	6.27288	6.68835	5.60947	中央国有企业	大型	C36	0.52348	0.027161	0.055316	1.2322	0.0255769	0.0874446	0.0886646	0.228796	0.176909	0	2.19722	0.333333	0	0.410299	0.780057	0.809145	0.77991	0.901192	3.15228	0.979944	1	3.21888	3.21888	0.0325129	0.788849	1.57551e-06	0.0862842	0.00496361
550	2018	2.19722	-0.187939	0.0614	0.176371	-0.203301	江铃汽车	5	41.03	江西	江铃汽车	汽车制造业	36	7.52	7.18992	5.87774	5.7301	6.05209	中央国有企业	大型	C36	0.556152	0.00369	0.008001	1.13496	-0.00434212	0.114318	0.107809	0.242726	-0.098782	0	2.30259	0.333333	0	0.410299	0.789934	0.822789	0.77991	0.925264	3.53146	0.940426	1	3.2581	3.2581	-0.0201665	0.831087	1.45966e-06	0.0282026	0.00523627
550	2019	2.19722	-0.127557	0.0664	0.20205	-0.285121	江铃汽车	4.75	41.03	江西	江铃汽车	汽车制造业	36	7.77	7.17396	5.99894	5.45104	6.11147	中央国有企业	大型	C36	0.568016	0.006198	0.014158	1.22334	0.112635	0.0908794	0.0801229	0.235178	0.032719	0	2.19722	0.333333	0	0.410299	0.780882	0.810849	0.77991	0.903202	3.39121	0.939066	1	3.29584	3.29584	0.0600653	0.817786	1.45966e-06	0.0327545	0.00477326
550	2020	1.79176	-0.0825296	0.0503	0.192037	-0.457108	江铃汽车	4	41.03	江西	江铃汽车	汽车制造业	36	8.04	7.03439	6.09357	5.40268	5.69709	中央国有企业	大型	C36	0.610204	0.020986	0.051268	1.26118	0.131216	0.106435	0.074032	0.183286	0.13444	0	2.19722	0.333333	0	0.410299	0.777	0.802218	0.77991	0.893741	2.63005	1.06581	1	3.3322	3.3322	0.290653	0.782633	1.45966e-06	0.0305884	0.0045765
550	2021	1.94591	-0.234366	0.0536	0.193888	-0.474425	江铃汽车	4	41.03	江西	江铃汽车	汽车制造业	36	8.31	6.62141	5.71043	4.63473	4.99721	中央国有企业	大型	C36	0.675427	0.021053	0.058762	1.29148	0.0667775	0.113615	0.0749164	0.228737	0.064225	0	2.19722	0.333333	0	0.410299	0.759395	0.782145	0.77991	0.850833	2.45966	1.07803	1	3.3673	3.3673	-0.0452594	0.756257	1.43649e-06	0.0327137	0.0151744
553	2016	0	-0.813205	0.0047	0.0124674	0.0495944	安道麦A	4.25	20.15	湖北	沙隆达A	化学原料及化学制品制造业	26	7.47	6.64379	5.45532	4.80402	5.273	中央国有企业	大型	C26	0.328263	-0.024988	-0.036315	0.622169	0.089908	0.0698883	0.0581734	0.537499	-0.14526	1	1.94591	0.428571	0	0.20152	0.326399	0.338842	0.525956	0.619685	0.546433	2.66968	1	3.17805	3.17805	0.177312	0.347633	4.60918e-05	0.120869	0.00427135
553	2017	0	-0.984328	0.0151	0.0392463	-0.181178	安道麦A	4	77.33	湖北	沙隆达A	化学原料及化学制品制造业	26	7.78	5.61677	4.85203	4.06044	3.71357	中央国有企业	大型	C26	0.525974	0.040624	0.086614	0.625954	0.0999242	0.127653	0.18903	0.155034	3.38995	0	1.79176	0.333333	0	0.731856	0.833505	0.841281	0.0660934	0.0778993	1.14921	1.04446	1	3.21888	3.21888	-0.729407	0.0852909	2.45243e-06	0.0588496	0.0261988
553	2018	0.693147	-0.763332	0.0173	0.0415272	-0.25483	安道麦A	4	74.02	湖北	安道麦A	化学原料及化学制品制造业	26	8.11	5.24175	4.40672	3.66356	2.83321	中央国有企业	大型	C26	0.479588	0.058293	0.117027	0.621527	0.0467653	0.15222	0.215996	0.154852	0.075381	0	1.60944	0.4	0	0.731856	0.821797	0.833972	0.0660934	0.110271	2.05712	0.986237	1	3.2581	3.2581	0.0638235	0.425939	2.45243e-06	0.0348664	0.0245659
553	2019	0	-0.966135	0.0159	0.0375163	-0.586873	安道麦A	3	74.02	湖北	安道麦A	化学原料及化学制品制造业	26	8.45	5.34233	4.35671	3.93183	3.8712	中央国有企业	大型	C26	0.506024	0.006196	0.012281	0.616462	0.0186246	0.176735	0.219317	0.15323	0.076054	0	1.60944	0.4	0	0.721146	0.825318	0.840004	0.0660934	0.115028	1.98679	0.991318	1	3.29584	3.29584	-0.251361	0.528433	2.45243e-06	0.0566812	0.0263917
553	2020	0	-0.922662	0.0168	0.0361114	-0.826352	安道麦A	3.75	72.88	湖北	安道麦A	化学原料及化学制品制造业	26	8.8	4.8752	3.80666	3.73767	3.21888	中央国有企业	大型	C26	0.54202	0.007661	0.016105	0.617762	0.0432259	0.187322	0.220898	0.140512	0.031984	0	1.60944	0.4	0	0.728824	0.815693	0.828902	0.070056	0.119191	2.74901	0.917714	1	3.3322	3.3322	0.00686771	0.881532	2.55959e-06	0.0366924	0.0279915
553	2021	0	-0.746478	0.0162	0.0309119	-0.629838	安道麦A	3.75	78.47	湖北	安道麦A	化学原料及化学制品制造业	26	9.17	4.29046	3.13549	2.56495	3.21888	中央国有企业	大型	C26	0.580473	0.003366	0.007684	0.639732	0.0908101	0.166466	0.233902	0.160214	0.091186	0	1.60944	0.4	0	0.739844	0.813209	0.824013	0.0170206	0.0425086	2.95073	0.955663	1	3.3673	3.3673	-0.150861	0.875125	2.57532e-06	0.0351046	0.013774
561	2016	0	-0.652454	0.1203	0.325122	-0.520796	烽火电子	4	42.31	陕西	烽火电子	计算机、通信和其他电子设备制造业	39	6.57	5.1985	4.49981	2.19722	2.99573	地方国有企业	大型	C39	0.457936	0.046336	0.089176	0.489239	-0.0123948	0.276096	0.25927	0.0805335	0.039025	0	2.19722	0.333333	0	0.423073	0.599036	0.617719	0.305605	0.415916	0.317824	3.59624	1	3.13549	3.21888	-0.160719	0.61805	3.76776e-05	0.289418	0.00376843
561	2017	0.693147	-0.632851	0.1256	0.335101	-0.344027	烽火电子	4	41.73	陕西	烽火电子	计算机、通信和其他电子设备制造业	39	6.94	3.95124	3.09104	1.79176	1.94591	地方国有企业	大型	C39	0.495297	0.034973	0.067041	0.478598	0.0741081	0.234102	0.203744	0.114557	0.087227	0	2.07944	0.375	0	0.41733	0.577092	0.5961	0.305605	0.382819	0.538146	2.331	1	3.17805	3.2581	-0.133958	0.599635	0.00100779	0.321556	0.00162124
561	2018	0.693147	-0.806816	0.1451	0.272899	-0.385692	烽火电子	3.75	41.68	陕西	烽火电子	计算机、通信和其他电子设备制造业	39	7.34	4.31749	3.2581	2.30259	2.19722	地方国有企业	大型	C39	0.483476	0.034898	0.068326	0.43057	0.0302229	0.238064	0.219634	0.0960776	0.005801	0	2.19722	0.333333	0	0.416829	0.557869	0.56886	0.305605	0.338364	0.857237	1.63843	1	3.21888	3.29584	-0.184939	0.571908	0.00102087	0.195535	0.00369536
561	2019	0.693147	-0.743507	0.1435	0.314367	-0.400191	烽火电子	4	41.69	陕西	烽火电子	计算机、通信和其他电子设备制造业	39	7.75	4.29046	2.77259	2.3979	2.70805	地方国有企业	大型	C39	0.496983	0.031682	0.062193	0.438299	0.0738259	0.239047	0.174892	0.076111	0.09888	0	2.19722	0.333333	0	0.416883	0.559856	0.57433	0.305605	0.342957	0.731261	1.85292	1	3.2581	3.3322	0.14978	0.575091	0.001021	0.156855	0.00721678
561	2020	0.693147	-0.710953	0.1492	0.336041	-0.785753	烽火电子	3.25	41.69	陕西	烽火电子	计算机、通信和其他电子设备制造业	39	8.19	4.8828	3.46574	3.17805	3.04452	地方国有企业	大型	C39	0.522123	0.0323	0.066056	0.406309	0.0255917	0.256956	0.180425	0.0769033	0.03164	0	2.19722	0.333333	0	0.416883	0.575988	0.592315	0.305605	0.381654	0.82399	1.72902	1	3.29584	3.3673	0.118174	0.575623	0.00101491	0.158779	0.0117444
561	2021	1.09861	-1.1055	0.1562	0.314407	-0.710537	烽火电子	3.25	40.64	陕西	烽火电子	计算机、通信和其他电子设备制造业	39	8.65	4.29046	2.56495	1.38629	3.3673	地方国有企业	大型	C39	0.527199	0.030624	0.064441	0.402704	0.00831673	0.282187	0.214743	0.145434	0.082948	0	2.19722	0.333333	0	0.406377	0.561745	0.574815	0.313499	0.382325	0.896998	1.8277	1	3.3322	3.4012	-0.0758924	0.549052	0.000893535	0.167153	0.00822367
565	2016	0.693147	-0.116826	0.0078	0.191687	0.415034	渝三峡A	4	40.55	重庆	渝三峡A	化学原料及化学制品制造业	26	8.15	5.95584	4.36945	4.30407	4.00733	地方国有企业	中型	C26	0.262776	0.186741	0.253944	1.96978	0.0617062	0.0939041	0.0815326	0.182285	2.63592	0	2.19722	0.333333	0	0.405471	0.424417	0.440604	0.0137433	0.0467259	0.244126	4.35902	1	3.13549	3.21888	-0.62584	0.446047	0	0.0360421	0.00115528
565	2017	0.693147	-0.459155	0.0053	0.191029	0.125971	渝三峡A	3.5	40.55	重庆	渝三峡A	化学原料及化学制品制造业	26	8.47	4.38203	2.56495	3.04452	2.56495	地方国有企业	中型	C26	0.334427	0.055877	0.080001	2.48581	0.0344283	0.0636297	0.075566	0.159798	0.530993	0	2.19722	0.333333	0	0.405471	0.428721	0.443057	0.0162751	0.0573407	0.506757	2.30776	1	3.17805	3.2581	-0.372014	0.405957	0	0.0225239	0.0025309
565	2018	0.693147	-0.597632	0.034	0.184623	0.598003	渝三峡A	2.25	40.55	重庆	渝三峡A	化学原料及化学制品制造业	26	8.79	4.14313	2.70805	1.60944	2.70805	地方国有企业	中型	C26	0.265447	0.029753	0.042572	0.41532	0.0169809	0.0664139	0.085588	0.149688	-0.570368	0	2.19722	0.333333	0	0.405471	0.427536	0.439345	0.017064	0.0544182	0.795151	1.52307	1	3.21888	3.29584	-0.110002	0.405477	0	0.115784	0.0452616
565	2019	0	-0.524564	0.0455	0.18585	0.298125	渝三峡A	2	40.55	重庆	渝三峡A	化学原料及化学制品制造业	26	9.14	4.85981	3.13549	2.83321	3.55535	地方国有企业	中型	C26	0.263261	0.043163	0.058672	0.314564	0.00836998	0.073107	0.0682856	0.134762	-0.250631	0	2.19722	0.333333	0	0.405471	0.427675	0.444994	0.017064	0.054761	0.658433	1.78202	1	3.2581	3.3322	0.0879907	0.407863	0	0.17658	0.077027
565	2020	0	-0.022175	0.05	0.166914	0.0350138	渝三峡A	3.25	40.55	重庆	渝三峡A	化学原料及化学制品制造业	26	9.49	4.2485	2.63906	2.77259	2.56495	地方国有企业	中型	C26	0.247254	0.035221	0.047285	0.276838	0.0285236	0.047602	0.0628441	0.121769	-0.084869	0	2.19722	0.333333	0	0.405471	0.428642	0.443892	0.0177151	0.0571459	0.772933	1.54103	1	3.29584	3.3673	-0.0691718	0.406633	0	0.182723	0.0642669
565	2021	0	-0.512299	0.0455	0.16376	0.535622	渝三峡A	4	40.55	重庆	渝三峡A	化学原料及化学制品制造业	26	9.86	4.44265	3.3322	2.07944	2.30259	地方国有企业	中型	C26	0.213528	0.044605	0.057951	0.306251	-0.00432204	0.0460117	0.057369	0.176133	0.130357	0	2.07944	0.375	0	0.405471	0.434388	0.450518	0.0373741	0.0713171	0.781888	2.01324	1	3.3322	3.4012	0.209858	0.407311	0	0.206671	0.0330084
566	2016	1.60944	-0.713038	0.0407	0.0319637	0.167274	海南海药	4	34.08	海南	海南海药	医药制造业	27	5.28	5.7301	4.51086	3.78419	4.12713	中央国有企业	大型	C27	0.413974	0.021993	0.03902	0.208283	-0.00184537	0.0523292	0.0376337	0.105655	-0.082046	0	2.19722	0.333333	0	0.34084	0.46824	0.516396	0.112513	0.373782	0.56579	1.8743	0	3.13549	3.21888	-0.0437663	0.496088	0.00134377	0.113996	0.0537315
566	2017	3.21888	-0.81222	0.0341	0.0580392	0.339949	海南海药	4	27.87	海南	海南海药	医药制造业	27	5.41	5.72685	4.20469	3.2581	4.43082	中央国有企业	大型	C27	0.518631	0.008058	0.015168	0.181052	0.0499157	0.0564628	0.0481023	0.106136	0.20913	0	2.19722	0.333333	0	0.278714	0.503094	0.603534	0.358796	0.805055	0.612479		0	3.17805	3.2581	-0.343775	0.55708	0.00134377	0.113145	0.0275685
566	2018	2.48491	-0.733493	0.034	0.0913903	-0.108482	海南海药	2.25	24.99	海南	海南海药	医药制造业	27	5.54	6.38012	4.96284	4.20469	4.64439	中央国有企业	大型	C27	0.533162	0.009798	0.020663	0.236717	-0.0492391	0.0711651	0.0441363	0.131418	0.35475	0	2.19722	0.333333	0	0.249896	0.499905	0.563413	0.40016	1.00045	1.51112	1.16096	0	3.21888	3.29584	0.208545	0.470788	0.00134377	0.0978613	0.0674575
566	2019	1.60944	-0.802684	0.0855	0.0946928	-0.500221	海南海药	1	16.91	海南	海南海药	医药制造业	27	5.68	5.70044	4.31749	3.82864	3.95124	中央国有企业	大型	C27	0.57032	-0.018438	-0.041169	0.231635	-0.0181646	0.0540264	0.0447445	0.123596	-0.010713	1	2.19722	0.333333	0	0.169056	0.456031	0.527061	0.591506	1.69751	1.34894	1.28074	0	3.2581	3.3322	-0.0157032	0.454753	0.00134377	0.11516	0.0811945
566	2020	1.60944	-0.595559	0.1086	0.0890266	-0.875048	海南海药	1.25	22.23	海南	海南海药	医药制造业	27	5.82	6.02345	4.38203	4.00733	4.63473	中央国有企业	大型	C27	0.613627	-0.062173	-0.152184	0.208995	-0.0114187	0.0687971	0.0292763	0.187935	-0.100183	1	2.07944	0.375	0	0.222301	0.481192	0.543573	0.465896	1.1646	0.833603	1.73249	1	3.29584	3.3673	0.197607	0.430369	0.000867142	0.127387	0.101472
566	2021	1.38629	-0.600129	0.0734	0.06845	-0.873734	海南海药	1.75	22.89	海南	海南海药	医药制造业	27	5.97	5.53339	3.43399	3.7612	4.17439	中央国有企业	大型	C27	0.714827	-0.171401	-0.502679	0.220906	0.0129412	0.0577499	0.0310993	0.214838	-0.064196	1	2.19722	0.333333	0	0.228918	0.481446	0.517526	0.465896	1.10314	0.678182	1.47545	1	3.3322	3.4012	-0.251964	0.41083	0.000281626	0.124747	0.112121
568	2016	2.70805	-1.30529	0.0086	0.224716	1.19655	泸州老窖	4.25	28.11	四川	泸州老窖	酒、饮料和精制茶制造业	15	7.08	8.5749	7.6039	6.76849	7.28688	地方国有企业	大型	C15	0.186441	0.145075	0.181481	0.617893	0.191976	0.000285115	0.181972	0.0862063	0.20345	0	2.3979	0.363636	0	0.281137	0.587226	0.637248	0.928333	1.08875	0.295499	3.56966	1	3.13549	3.13549	-0.256925	0.736255	0.000456898	0.0654965	0.016055
568	2017	3.04452	-0.895207	0.0082	0.198293	1.20331	泸州老窖	5.5	26.02	四川	泸州老窖	酒、饮料和精制茶制造业	15	7.26	9.07624	7.60837	8.48322	7.20934	地方国有企业	大型	C15	0.224905	0.154325	0.197	0.616516	0.186953	0.000405394	0.142331	0.0571932	0.251791	0	2.3979	0.363636	0	0.260173	0.557917	0.596009	0.960338	1.14441	0.204355	4.94127	1	3.17805	3.17805	-0.00931203	0.769374	0.000437403	0.0547822	0.0111957
568	2018	3.2581	-1.0074	0.0065	0.169809	1.08434	泸州老窖	6	26.02	四川	泸州老窖	酒、饮料和精制茶制造业	15	7.45	8.06495	6.89366	6.61473	6.90073	地方国有企业	大型	C15	0.242457	0.165742	0.21645	0.616395	0.190132	0.000511984	0.142908	0.0455505	0.255953	0	2.3979	0.363636	0	0.260173	0.582725	0.642693	0.960338	1.23976	0.379552	2.87119	1	3.21888	3.21888	5.66989e-05	0.750702	0.000437403	0.0553369	0.00736676
568	2019	3.13549	-0.843591	0.0055	0.152156	0.548886	泸州老窖	6	26.02	四川	泸州老窖	酒、饮料和精制茶制造业	15	7.65	8.34569	7.33237	6.73815	7.12689	地方国有企业	大型	C15	0.323833	0.180194	0.253128	0.613953	0.167414	0.00063257	0.125907	0.0525196	0.211518	0	2.3979	0.363636	0	0.260173	0.575245	0.635027	0.960338	1.21101	0.22778	4.70226	1	3.2581	3.2581	0.0228413	0.765817	0.000405913	0.0524087	0.00552398
568	2020	2.94444	-0.853764	0.0068	0.154001	0.414808	泸州老窖	6	26.02	四川	泸州老窖	酒、饮料和精制茶制造业	15	7.85	8.34901	7.39449	6.61204	7.1333	地方国有企业	大型	C15	0.337835	0.18641	0.278848	0.520978	0.140423	0.000640217	0.134127	0.196723	0.05285	0	2.3979	0.363636	0	0.260173	0.575961	0.64082	0.960338	1.21376	0.105682	9.79748	1	3.29584	3.29584	0.0149795	0.768648	0.000405913	0.0507093	0.00362856
568	2021	2.99573	-0.895617	0.0082	0.155738	0.235146	泸州老窖	6	26.02	四川	泸州老窖	酒、饮料和精制茶制造业	15	8.05	8.38526	7.34213	6.68336	7.19143	地方国有企业	大型	C15	0.348852	0.202945	0.30933	0.527793	0.178161	0.000584661	0.168416	0.187206	0.239563	0	2.3979	0.363636	0	0.260173	0.589476	0.642259	0.960338	1.26571	0.130443	8.95152	1	3.3322	3.3322	0.0303179	0.794921	0.000399086	0.0511628	0.000662212
570	2016	0	-0.277445	0.0345	0.11424	-0.368903	苏常柴A	4.75	30.43	江苏	苏常柴A	通用设备制造业	34	9.26	3.73767	1.79176	2.70805	2.3979	地方国有企业	大型	C34	0.371122	0.018317	0.029208	0.656301	0.0267054	0.0964547	0.132635	0.148644	-0.093964	0	2.19722	0.333333	0	0.304334	0.355352	0.375704	0.0819457	0.167638	0.933471	1.61566	1	3.13549	3.13549	-0.222144	0.50592	0	0.090924	0.00111834
570	2017	0	-0.282889	0.0319	0.117697	-0.539976	苏常柴A	4.25	30.43	江苏	苏常柴A	通用设备制造业	34	9.46	5.11199	2.30259	4.52179	4.18965	地方国有企业	大型	C34	0.391518	0.012629	0.020414	0.651966	-0.0324988	0.105234	0.136387	0.150351	0.063967	0	2.19722	0.333333	0	0.304334	0.318897	0.330956	0.018671	0.047852	1.62348	1.13533	1	3.17805	3.17805	-0.434728	0.418621	0	0.0761321	0.00138393
570	2018	0	-0.747391	0.0338	0.125066	-0.217526	苏常柴A	4	30.43	江苏	苏常柴A	通用设备制造业	34	9.67	3.89182	2.30259	1.94591	2.48491	地方国有企业	大型	C34	0.417794	0.017211	0.028888	0.588603	0.0774136	0.106881	0.157348	0.144231	-0.119303	0	2.19722	0.333333	0	0.304334	0.31886	0.330984	0.018671	0.0477305	2.30483	0.938393	1	3.21888	3.21888	-0.116187	0.416014	0	0.0545696	0.00242118
570	2019	0	-0.428738	0.0325	0.129501	-0.436905	苏常柴A	4	30.43	江苏	苏常柴A	通用设备制造业	34	9.88	4.54329	3.4012	1.79176	2.99573	地方国有企业	大型	C34	0.389327	0.007107	0.011916	0.581956	-0.00582581	0.120184	0.135679	0.131197	-0.043684	0	2.07944	0.375	0	0.304334	0.320158	0.332765	0.018671	0.0519955	1.84769	1.01759	1	3.2581	3.2581	0.270766	0.416589	0	0.0523095	0.00278128
570	2020	0.693147	-0.305517	0.0315	0.13383	-0.625755	苏常柴A	4	30.43	江苏	苏常柴A	通用设备制造业	34	10.1	4.61512	3.3673	2.94444	2.56495	地方国有企业	大型	C34	0.419966	0.014054	0.023645	0.617182	0.0636983	0.10047	0.153475	0.114897	0.122515	0	2.19722	0.333333	0	0.304334	0.332363	0.344191	0.0481907	0.0920995	1.70981	1.07476	1	3.29584	3.29584	-0.0505379	0.440437	0	0.0380786	0.0015715
570	2021	1.94591	-0.255543	0.0336	0.103409	-0.572564	苏常柴A	3.75	32.26	江苏	苏常柴A	通用设备制造业	34	10.32	4.17439	2.99573	1.09861	2.56495	地方国有企业	大型	C34	0.362813	0.023358	0.038195	0.556527	-0.0547948	0.0771974	0.133957	0.0828979	0.067916	0	2.19722	0.333333	0	0.32261	0.373817	0.406215	0.0499141	0.158727	2.10231	1.05613	1	3.3322	3.3322	0.465766	0.420618	0	0.0403234	0.00401519
581	2016	0	-0.352709	0.0497	0.22517	0.485045	威孚高科	5	20.22	江苏	威孚高科	汽车制造业	36	9.26	5.59842	5.19296	3.21888	3.29584	地方国有企业	大型	C36	0.223899	0.104708	0.134782	0.389634	0.0305463	0.0767331	0.0781663	0.141791	0.118617	0	2.3979	0.363636	0	0.202249	0.411487	0.464968	0.699986	1.03456	0.919624	1.47605	1	2.94444	3.21888	-0.285973	0.604283	0.000104338	0.124157	0.000342212
581	2017	0	-0.402494	0.0434	0.226558	-0.0224413	威孚高科	5.25	20.22	江苏	威孚高科	汽车制造业	36	9.46	5.05625	4.35671	3.49651	2.99573	地方国有企业	大型	C36	0.241196	0.141204	0.184155	0.480989	0.0473381	0.0986396	0.0731026	0.127768	0.40397	0	2.3979	0.363636	0	0.202249	0.390475	0.429522	0.699986	0.930665	1.00764	1.3526	1	2.99573	3.2581	0.0837066	0.517769	0.000104338	0.103225	0.000257754
581	2018	1.60944	-0.475158	0.0462	0.217471	0.0601847	威孚高科	5.25	20.22	江苏	威孚高科	汽车制造业	36	9.67	4.43082	3.4012	3.04452	2.89037	地方国有企业	大型	C36	0.212524	0.119947	0.155097	0.424175	0.0418524	0.0918911	0.0688553	0.129589	-0.032782	0	2.3979	0.363636	0	0.202249	0.428166	0.465604	0.699986	1.11702	1.41412	1.0177	1	3.04452	3.29584	-0.121032	0.55723	0.000105825	0.0670749	0.00404854
581	2019	2.19722	-0.390611	0.0476	0.203074	-0.568099	威孚高科	5.25	20.22	江苏	威孚高科	汽车制造业	36	9.88	4.96981	3.82864	2.77259	3.66356	地方国有企业	大型	C36	0.270206	0.102685	0.135708	0.391718	0.0437705	0.0964452	0.100956	0.118755	0.007187	0	2.3979	0.363636	0	0.202249	0.432787	0.470843	0.699986	1.13987	1.50335	1.02169	1	3.09104	3.3322	-0.00397483	0.576615	0.000105825	0.0585163	0.00182525
581	2020	1.38629	-0.135207	0.0413	0.219838	-0.814397	威孚高科	5	20.22	江苏	威孚高科	汽车制造业	36	10.1	5.42935	4.54329	3.17805	3.68888	地方国有企业	大型	C36	0.312834	0.110029	0.155612	0.502205	0.0285847	0.10328	0.105196	0.105381	0.466678	0	2.3979	0.363636	0	0.202249	0.436898	0.47511	0.699986	1.1602	1.40982	1.09774	1	3.13549	3.3673	0.0937326	0.574551	0.00259777	0.0607602	0.00198202
581	2021	2.07944	-0.463839	0.0435	0.225475	-0.684986	威孚高科	5	20.23	江苏	威孚高科	汽车制造业	36	10.32	4.94164	3.8712	3.04452	2.77259	地方国有企业	大型	C36	0.286304	0.095781	0.136716	0.494651	0.0224417	0.0734264	0.123178	0.104831	0.061985	0	2.3979	0.363636	0	0.202308	0.391381	0.416044	0.699986	0.93458	1.44179	1.00529	1	3.17805	3.4012	0.0170214	0.483489	0.00246345	0.0447196	0.000640241
589	2016	0.693147	-0.639971	0.0274	0.113351	-0.496835	贵州轮胎	3	25.33	贵州	黔轮胎A	橡胶和塑料制品业	29	4.85	5.26269	3.73767	3.61092	4.04305	地方国有企业	大型	C29	0.656792	0.001367	0.00418	0.517246	0.0213271	0.112316	0.0826813	0.362628	0.18038	0	2.30259	0.4	0	0.253326	0.273443	0.287209	0.0243051	0.0794115	2.25256	1.09683	1	3.04452	3.04452	-0.684012	0.243242	9.80922e-05	0.0635093	0.000953232
589	2017	1.09861	-0.301681	0.0254	0.110313	-0.644842	贵州轮胎	2.25	25.33	贵州	黔轮胎A	橡胶和塑料制品业	29	4.93	4.8752	4.26268	3.17805	3.13549	地方国有企业	大型	C29	0.656262	-0.022011	-0.064085	0.690996	0.023293	0.117749	0.0689926	0.382227	0.245614	1	2.30259	0.4	0	0.253326	0.274246	0.292261	0.0226765	0.0825813	2.68277	1.02901	1	3.09104	3.09104	-0.127891	0.271203	9.80922e-05	0.0568151	0.00291685
589	2018	1.09861	-0.270538	0.0278	0.114327	-0.534969	贵州轮胎	2.75	25.33	贵州	黔轮胎A	橡胶和塑料制品业	29	5.02	4.77068	3.98898	3.17805	2.77259	地方国有企业	大型	C29	0.674158	0.008731	0.026107	0.675884	0.0699535	0.0849199	0.076116	0.363738	-0.019295	0	2.30259	0.4	0	0.253326	0.275361	0.294147	0.0241686	0.0869828	4.03468	0.922015	1	3.13549	3.13549	-0.140405	0.270101	9.80922e-05	0.0358325	0.00763815
589	2019	1.09861	-0.362975	0.0294	0.13718	-0.628475	贵州轮胎	3	25.33	贵州	贵州轮胎	橡胶和塑料制品业	29	5.1	5.3845	4.35671	3.09104	3.52636	地方国有企业	大型	C29	0.646081	0.012898	0.037945	0.615011	0.166513	0.0715858	0.0654992	0.314135	-0.053768	0	2.07944	0.5	0	0.253326	0.275588	0.2928	0.0249382	0.0878789	2.91146	0.989553	1	3.17805	3.17805	0.525258	0.269759	3.55593e-05	0.0484622	0.00543454
589	2020	1.60944	-0.854479	0.0297	0.123537	-0.793276	贵州轮胎	3	24.63	贵州	贵州轮胎	橡胶和塑料制品业	29	5.19	5.76519	4.89784	3.80666	3.43399	地方国有企业	大型	C29	0.576066	0.103322	0.264584	0.617929	0.144089	0.0632973	0.0526586	0.326738	0.054254	0	2.19722	0.444444	0	0.246298	0.268828	0.286581	0.0251792	0.0914746	2.19435	1.0309	1	3.21888	3.21888	-0.171523	0.288454	0.00255771	0.0581209	0.00692294
589	2021	1.09861	-1.01547	0.0281	0.119201	-0.686061	贵州轮胎	3.75	27.76	贵州	贵州轮胎	橡胶和塑料制品业	29	5.27	5.14749	3.85015	3.43399	3.3322	地方国有企业	大型	C29	0.538593	0.030321	0.068335	0.601779	0.0221978	0.0755662	0.0740042	0.358743	0.077922	0	2.30259	0.4	0	0.277619	0.337071	0.362466	0.0896805	0.21415	2.45339	0.995813	1	3.2581	3.2581	-0.0513909	0.337188	0.00213318	0.0490966	0.0031068
595	2016	0	-1.26384	0.0334	0.142823	-0.90715	宝塔实业	3.25	54.43	宁夏	宝塔实业	通用设备制造业	34	5.14	6.21661	4.64439	4.11087	4.79579	地方国有企业	中型	C34	0.448156	-0.070077	-0.119861	0.295222	-0.0366779	0.248739	0.16879	0.282256	0.359853	1	2.3979	0.363636	0	0.54427	0.562972	0.579505	0.0130612	0.0358644	0.152773	4.98421	0	3.04452	3.04452	0.321766	0.314935	0.000214639	0.135327	0.00766483
595	2018	0.693147	-0.437802	0.0372	0.15009	-0.711565	宝塔实业	3	52.99	宁夏	宝塔实业	通用设备制造业	34	5.46	5.53339	3.66356	2.3979	4.7185	地方国有企业	中型	C34	0.616965	-0.052389	-0.132081	0.233183	0.0157337	0.223919	0.169531	0.253015	-0.007904	1	2.19722	0.333333	0	0.529945	0.549037	0.561169	0.0190358	0.0363411	0.941961	1.66773	0	3.13549	3.13549	-0.894485	0.540418	0.00790282	0.17172	0.016551
595	2019	0	-0.791688	0.045	0.16679	-0.827996	宝塔实业	2.25	52.13	宁夏	宝塔实业	通用设备制造业	34	5.62	5.72685	3.93183	2.07944	4.72739	地方国有企业	中型	C34	0.749768	-0.193267	-0.598991	0.185637	0.00701464	0.170476	0.166842	0.285101	-0.280081	1	2.19722	0.333333	0	0.521296	0.533505	0.544647	0.0139256	0.0367309	0.625314	2.32761	0	3.17805	3.17805	0.693518	0.537772	0.00669109	0.202365	0.00935041
595	2021	0	-0.005152	0.0904	0.228439	-0.161318	宝塔实业	2.75	34.99	宁夏	宝塔实业	通用设备制造业	34	5.97	4.40672	2.63906	1.79176	3.4012	地方国有企业	中型	C34	0.403466	-0.119975	-0.195084	0.118646	-0.0368922	0.0773906	0.137944	0.280025	-0.147099	1	1.79176	0.5	0	0.3499	0.669659	0.681604	0.838293	0.913858	0.599397	3.0672	1	3.2581	3.2581	-0.136563	0.665085	0	0.307782	0.00479406
596	2016	2.48491	-1.33029	0.0315	0.109791	-0.669138	古井贡酒	3.75	53.89	安徽	古井贡酒	酒、饮料和精制茶制造业	15	7.09	7.59287	6.89871	5.56452	6.1717	地方国有企业	大型	C15	0.319987	0.106828	0.15784	0.755953	0.13544	0.00140648	0.204486	0.213559	0.145378	0	2.19722	0.333333	0	0.538928	0.623516	0.671863	0.0458594	0.156956	0.500533	2.68647	1	3.04452	3.04452	-0.169154	0.822307	0	0.092488	0.00123227
596	2017	1.94591	-1.31049	0.0316	0.0840194	-0.361343	古井贡酒	3.75	53.89	安徽	古井贡酒	酒、饮料和精制茶制造业	15	7.26	7.9413	6.66696	7.19293	6.25767	地方国有企业	大型	C15	0.326182	0.125494	0.185455	0.737816	0.0916899	0.00221279	0.203305	0.176527	0.158079	0	2.19722	0.333333	0	0.538928	0.62169	0.673801	0.0542082	0.153568	0.403035	3.24365	1	3.09104	3.09104	-0.0185872	0.848542		0.0866138	0.00151584
596	2018	2.30259	-1.30271	0.0259	0.125907	-0.364457	古井贡酒	3.75	53.89	安徽	古井贡酒	酒、饮料和精制茶制造业	15	7.44	7.12125	5.89164	5.0814	6.20254	地方国有企业	大型	C15	0.35813	0.153636	0.234137	0.766555	0.115179	0.00237796	0.192432	0.141007	0.246518	0	2.19722	0.333333	0	0.538928	0.620138	0.675025	0.0478094	0.150688	0.604372	2.33977	1	3.13549	3.13549	-0.00383583	0.860123		0.0742559	0.00346468
596	2019	2.19722	-1.27535	0.0258	0.1049	0.438677	古井贡酒	3	53.89	安徽	古井贡酒	酒、饮料和精制茶制造业	15	7.62	7.22621	6.23441	5.4848	6.1203	地方国有企业	大型	C15	0.320024	0.163586	0.247144	0.789725	0.0138738	0.00293964	0.217359	0.124183	0.199262	0	2.19722	0.333333	0	0.538928	0.624941	0.688446	0.0458594	0.1596	0.266045	4.62754	1	3.17805	3.17805	-0.0130457	0.879619		0.0657851	0.00185613
596	2020	2.19722	-1.17389	0.0292	0.110541	0.270786	古井贡酒	3.75	53.89	安徽	古井贡酒	酒、饮料和精制茶制造业	15	7.8	7.4378	6.40688	5.54518	6.24222	地方国有企业	大型	C15	0.31197	0.127187	0.185895	0.708383	0.238667	0.00447326	0.224993	0.11838	-0.01199	0	2.19722	0.333333	0	0.538928	0.614249	0.675046	0.0458594	0.139761	0.145551	7.90058	1	3.21888	3.21888	0.00504832	0.881532		0.0779437	0.00220267
596	2021	2.48491	-1.26773	0.0227	0.0985014	0.581109	古井贡酒	4.25	51.12	安徽	古井贡酒	酒、饮料和精制茶制造业	15	7.99	7.28345	6.36647	5.17615	6.17379	地方国有企业	大型	C15	0.321237	0.116949	0.171421	0.65361	0.206715	0.00350167	0.18347	0.0780572	0.289326	0	2.19722	0.333333	0	0.511226	0.593869	0.658018	0.0460579	0.161656	0.24361	4.46414	1	3.2581	3.2581	-0.0195856	0.875125		0.0770305	0.00282292
599	2016	2.19722	-1.15859	0.0231	0.103375	-0.619096	青岛双星	3	23.38	山东	青岛双星	橡胶和塑料制品业	29	7.94	6.37332	5.43808	4.51086	4.62497	地方国有企业	大型	C29	0.627498	0.011848	0.029432	0.749288	0.00405113	0.158521	0.14168	0.241244	0.646029	0	2.19722	0.333333	0	0.233849	0.345334	0.380411	0.292646	0.476739	1.35328	1.34112	1	3.04452	3.04452	-0.639909	0.332813	6.42994e-05	0.0552291	0.015025
599	2017	1.94591	-1.18982	0.0344	0.131998	-0.798884	青岛双星	3	23.87	山东	青岛双星	橡胶和塑料制品业	29	8.08	6.11368	4.67283	4.83628	4.29046	地方国有企业	大型	C29	0.665051	0.013048	0.037029	0.511611	-0.0726803	0.154372	0.155941	0.338679	-0.18872	0	2.19722	0.333333	0	0.238671	0.371908	0.389209	0.28673	0.558245	1.96866	1.16105	1	3.09104	3.09104	-0.33019	0.312312	6.42994e-05	0.0693728	0.0138077
599	2018	1.79176	-0.479494	0.0329	0.148452	-0.604493	青岛双星	3	25.74	山东	青岛双星	橡胶和塑料制品业	29	8.23	5.7301	4.40672	4.35671	3.85015	地方国有企业	大型	C29	0.570377	0.00333	0.008675	0.431866	-0.0255453	0.12685	0.150088	0.338364	-0.063124	0	2.07944	0.375	0	0.257357	0.424678	0.482305	0.214666	0.650151	2.89974	0.931576	1	3.13549	3.13549	-0.23104	0.362881	0.00210545	0.0456684	0.0103261
599	2019	1.09861	-0.819533	0.0463	0.150769	-0.6492	青岛双星	3	25.96	山东	青岛双星	橡胶和塑料制品业	29	8.38	5.52545	4.48864	3.43399	3.78419	地方国有企业	大型	C29	0.63229	-0.033058	-0.083236	0.437616	-0.0233856	0.0888742	0.0967289	0.376376	0.101024	1	2.19722	0.333333	0	0.25957	0.42833	0.484369	0.214666	0.650152	2.52146	1.02676	1	3.17805	3.17805	0.156971	0.44003	0.00113128	0.0461141	0.0179301
599	2020	1.94591	-0.63403	0.0464	0.145463	-0.89255	青岛双星	3	32.19	山东	青岛双星	橡胶和塑料制品业	29	8.53	5.33272	4.33073	2.89037	3.49651	地方国有企业	大型	C29	0.650014	-0.007246	-0.020198	0.44339	0.00804601	0.0945451	0.113464	0.435596	0.071995	1	2.19722	0.333333	0	0.32185	0.439043	0.460538	0.174441	0.364123	2.8785	0.997589	1	3.21888	3.21888	-0.0207345	0.405503	0.000556969	0.0458973	0.00587517
599	2021	1.94591	-0.0861067	0.0517	0.18078	-0.788762	青岛双星	3	32.4	山东	青岛双星	橡胶和塑料制品业	29	8.69	4.84419	3.66356	3.09104	2.94444	地方国有企业	大型	C29	0.71132	-0.037779	-0.118735	0.375494	-0.00798432	0.0675528	0.109502	0.402072	-0.112236	1	2.19722	0.333333	0	0.324004	0.438218	0.482518	0.123411	0.352508	3.10308	1.03219	1	3.2581	3.2581	-0.101526	0.403247	2.37184e-05	0.0508375	0.00504566
619	2016	0	-0.701637	0.0179	0.132271	-0.579222	海螺新材	4	30.63	安徽	海螺型材	橡胶和塑料制品业	29	7.09	5.64191	3.61092	4.15888	4.34381	地方国有企业	大型	C29	0.312097	0.022385	0.032761	0.818149	0.0863814	0.0392565	0.105532	0.375514	-0.071325	0	2.19722	0.333333	0	0.306341	0.402635	0.435549	0.145081	0.314336	0.891138	1.43426	1	3.04452	3.04452	-0.328061	0.412191	0	0.0463529	0.0014097
619	2017	0	-0.584454	0.0165	0.132591	-0.34184	海螺新材	4	30.63	安徽	海螺型材	橡胶和塑料制品业	29	7.26	4.94876	3.49651	3.4012	3.09104	地方国有企业	大型	C29	0.252183	0.003998	0.005581	0.835189	0.0293932	0.047152	0.127214	0.391508	-0.030415	0	2.19722	0.333333	0	0.306341	0.384557	0.410269	0.112529	0.255323	1.17614	1.10242	1	3.09104	3.09104	0.0238946	0.371509	0	0.0516111	0.00230577
619	2018	0	-0.597761	0.0136	0.136589	-0.374911	海螺新材	4.5	30.63	安徽	海螺型材	橡胶和塑料制品业	29	7.44	4.85981	3.7612	2.94444	3.13549	地方国有企业	大型	C29	0.30386	0.000857	0.001189	0.845788	-0.0514028	0.0566544	0.136346	0.345771	0.000869	0	2.19722	0.333333	0	0.306341	0.383257	0.419478	0.0961169	0.25108	2.02797	0.816409	1	3.13549	3.13549	-0.271462	0.367557	0	0.054902	0.00230116
619	2019	0	-0.603467	0.0117	0.132251	-0.433517	海螺新材	4	30.63	安徽	海螺型材	橡胶和塑料制品业	29	7.62	4.23411	3.4012	2.07944	2.07944	地方国有企业	大型	C29	0.337815	0.002836	0.00418	0.922093	0.0424985	0.0542525	0.116767	0.297944	0.169541	0	2.19722	0.333333	0	0.306341	0.383396	0.425126	0.0965698	0.251533	1.94312	0.852453	1	3.17805	3.17805	0.0304372	0.365348	0	0.0539455	0.00219119
619	2020	0	-0.546377	0.0145	0.124355	-0.726724	海螺新材	4.75	30.63	安徽	海螺型材	橡胶和塑料制品业	29	7.8	4.90527	3.80666	3.21888	2.77259	地方国有企业	大型	C29	0.395434	0.009024	0.0143	0.886752	0.0128865	0.0879106	0.132444	0.273307	0.081257	0	2.19722	0.333333	0	0.306341	0.384459	0.436995	0.0879562	0.255003	2.20183	0.849601	1	3.21888	3.21888	0.114717	0.386011	0	0.056059	0.00287012
619	2021	1.94591	-0.179783	0.0245	0.140305	-0.639471	海螺新材	4	30.63	安徽	海螺型材	橡胶和塑料制品业	29	7.99	4.70953	2.89037	3.04452	3.09104	地方国有企业	大型	C29	0.518675	-0.029986	-0.055683	0.945554	-0.0172052	0.097832	0.171658	0.285941	0.241973	1	2.19722	0.333333	0	0.306341	0.384107	0.42928	0.0965698	0.253854	2.5431	0.864134	1	3.2581	3.2581	-0.129772	0.364865	0	0.0452665	0.00282161
625	2016	1.38629	-0.244294	0.0408	0.174682	-0.500169	长安汽车	5	40.88	重庆	长安汽车	汽车制造业	36	8.15	8.79255	7.814	7.34148	7.49554	中央国有企业	大型	C36	0.592968	0.104904	0.265111	0.801762	0.0214679	0.0140722	0.0685764	0.145342	0.176285	0	2.56495	0.461538	0	0.408807	0.475623	0.513349	0.0710126	0.163441	1.82769	1.21636	1	2.99573	3.04452	-0.192936	0.62271	5.2471e-06	0.0653004	0.0131762
625	2017	2.3979	-0.0920108	0.0454	0.198627	-0.444087	长安汽车	5.5	40.88	重庆	长安汽车	汽车制造业	36	8.47	9.05415	8.08456	7.82644	7.60639	中央国有企业	大型	C36	0.552762	0.067801	0.158748	0.752576	-0.0129053	0.0170253	0.0439687	0.179454	0.018713	0	2.56495	0.538462	0	0.408807	0.501589	0.532907	0.102908	0.226958	2.15928	1.0734	1	3.04452	3.09104	-0.0106805	0.594808	5.2471e-06	0.0659936	0.0155032
625	2018	2.56495	-0.256738	0.0577	0.232126	-0.554478	长安汽车	6	21.56	重庆	长安汽车	汽车制造业	36	8.79	8.7794	7.73017	7.34407	7.55591	中央国有企业	大型	C36	0.506327	0.007248	0.015454	0.664265	-0.0415822	0.0150758	0.052599	0.237045	-0.171398	0	2.63906	0.571429	0	0.215571	0.50121	0.535303	0.896379	1.32503	3.63694	0.816409	1	3.09104	3.13549	-0.0718657	0.627103	5.2471e-06	0.0419733	0.0347683
625	2019	2.19722	-0.0334301	0.0634	0.230736	-0.731526	长安汽车	4.75	21.56	重庆	长安汽车	汽车制造业	36	9.14	8.84188	7.75234	7.21671	7.74544	中央国有企业	大型	C36	0.549934	-0.027724	-0.058813	0.738808	0.0397651	0.00858778	0.0345784	0.275971	0.064813	1	2.63906	0.571429	0	0.215571	0.514183	0.549831	0.896379	1.38521	2.49509	0.989625	1	3.13549	3.17805	0.100006	0.688476	5.2471e-06	0.0320876	0.0382285
625	2020	2.83321	-0.17009	0.049	0.178389	-0.587281	长安汽车	4.5	19.05	重庆	长安汽车	汽车制造业	36	9.49	8.74862	7.85748	7.16704	7.34794	中央国有企业	大型	C36	0.557706	0.030096	0.067515	0.773939	0.0882925	0.0177082	0.0493527	0.218638	0.197893	0	2.56495	0.571429	0	0.190458	0.490623	0.54821	0.982704	1.57602	1.23869	1.35975	1	3.17805	3.21888	0.187288	0.693852	4.69852e-06	0.0505354	0.00598697
625	2021	2.07944	-0.411962	0.0459	0.185526	-0.351341	长安汽车	5.75	17.97	重庆	长安汽车	汽车制造业	36	9.86	8.19063	7.19893	6.54535	6.81344	中央国有企业	大型	C36	0.587413	0.028417	0.065923	0.828966	0.169652	0.0123735	0.0506103	0.157498	0.243318	0	2.56495	0.533333	0	0.179714	0.461563	0.515491	0.820479	1.56832	1.38712	1.30497	1	3.21888	3.2581	0.283044	0.579294	0.000519665	0.0332851	0.0046684
629	2018	2.48491	-0.653111	0.0355	0.109262	-0.139922	攀钢钒钛	1.75	35.49	四川	攀钢钒钛	有色金属冶炼及压延加工业	32	7.45	5.9162	5.04986	3.3322	4.17439	中央国有企业	大型	C32	0.351754	0.22223	0.351112	1.35741	0.149914	0.0193411	0.0873898	0.377186	0.606804	0	2.19722	0.333333	0	0.354894	0.602098	0.630082	0.304729	0.696557	0.460454	1.84553	1	3.13549	3.2581	0.513244	0.34341	3.16098e-05	0.0123833	0.000293193
629	2019	2.63906	-0.794434	0.0354	0.110561	0.806498	攀钢钒钛	3	35.49	四川	攀钢钒钛	有色金属冶炼及压延加工业	32	7.65	5.63479	4.58497	3.2581	3.58352	中央国有企业	大型	C32	0.256702	0.117308	0.168092	1.05983	0.245796	0.00819834	0.0631566	0.338488	-0.132094	0	2.19722	0.333333	0	0.354894	0.602098	0.640161	0.304729	0.696557	0.516949	1.66105	1	3.17805	3.29584	-0.425026	0.3867	3.16098e-05	0.0135374	0.000874581
629	2020	2.63906	-0.65456	0.0359	0.110129	1.66604	攀钢钒钛	5	35.49	四川	攀钢钒钛	有色金属冶炼及压延加工业	32	7.85	5.34233	3.95124	2.70805	4.04305	中央国有企业	大型	C32	0.158988	0.019718	0.024975	0.859554	0.051514	0.012195	0.070494	0.376108	-0.19605	0	2.07944	0.375	0	0.354894	0.602098	0.628165	0.304729	0.696557	0.624941	1.65968	1	3.21888	3.3322	-0.12251	0.579826	2.2003e-06	0.0162677	0.00362699
629	2021	2.63906	-1.24221	0.0479	0.112008	-0.525809	攀钢钒钛	5.25	29.49	四川	攀钢钒钛	有色金属冶炼及压延加工业	32	8.05	5.47227	4.29046	3.3322	3.29584	中央国有企业	大型	C32	0.221951	0.124907	0.152102	1.20657	0.173969	0.0134796	0.109822	0.543093	0.329085	0	2.30259	0.4	0	0.294894	0.586852	0.657943	0.36673	0.990044	0.547786	3.49434	1	3.2581	3.3673	0.178362	0.646688	2.2003e-06	0.0160002	0.0017808
630	2016	0	-0.577256	0.0115	0.0815739	-0.60326	铜陵有色	3	39.55	安徽	铜陵有色	有色金属冶炼及压延加工业	32	7.09	6.5582	5.63121	4.64439	5.2832	地方国有企业	大型	C32	0.60694	0.00731	0.020178	1.95297	0.108501	0.0290431	0.186711	0.349002	-0.002561	0	2.48491	0.333333	0	0.395451	0.418421	0.432977	0.0182217	0.0580856	1.51439	1.26727	1	3.04452	3.21888	-0.183803	0.506083	1.9923e-05	0.011776	0.014053
630	2017	0	-0.809886	0.0122	0.0837417	-0.666617	铜陵有色	4	36.53	安徽	铜陵有色	有色金属冶炼及压延加工业	32	7.26	6.74524	5.74939	5.50126	5.04343	地方国有企业	大型	C32	0.611346	0.016045	0.04106	1.78445	-0.0161393	0.0268007	0.224226	0.310069	-0.048963	0	2.48491	0.333333	0	0.365338	0.453349	0.477171	0.0844852	0.240903	1.5549	1.23112	1	3.09104	3.2581	-0.10434	0.448581	9.77625e-06	0.0122906	0.0119692
630	2018	1.09861	-0.704445	0.0135	0.0778985	-0.533789	铜陵有色	4	36.53	安徽	铜陵有色	有色金属冶炼及压延加工业	32	7.44	6.41999	5.59471	4.78749	4.52179	地方国有企业	大型	C32	0.585336	0.020658	0.051392	1.78308	0.120564	0.0232583	0.215574	0.385853	0.02619	0	2.48491	0.333333	0	0.365338	0.453539	0.480424	0.0844852	0.241423	2.26578	1.02424	1	3.13549	3.29584	-0.163335	0.44442	1.08212e-05	0.0116565	0.00698298
630	2019	2.3979	-0.739695	0.0161	0.107793	-0.714958	铜陵有色	4	36.53	安徽	铜陵有色	有色金属冶炼及压延加工业	32	7.62	6.2106	5.39363	4.14313	4.65396	地方国有企业	大型	C32	0.582373	0.021442	0.051549	1.95888	0.0847439	0.0252468	0.228008	0.362669	0.09843	0	2.48491	0.333333	0	0.365338	0.460508	0.503769	0.0844852	0.260498	1.95343	1.08564	1	3.17805	3.3322	0.0610748	0.465001	6.07132e-06	0.0128258	0.0112596
630	2020	2.07944	-0.773943	0.0165	0.126311	-0.877633	铜陵有色	4	36.53	安徽	铜陵有色	有色金属冶炼及压延加工业	32	7.8	6.01372	5.04986	4.26268	4.40672	地方国有企业	大型	C32	0.604078	0.019203	0.047263	1.98688	0.0413283	0.0282318	0.293287	0.365381	0.070202	0	2.48491	0.333333	0	0.365338	0.472209	0.514563	0.0874921	0.292526	1.92891	1.1225	1	3.21888	3.3673	0.0297931	0.522455	1.68251e-05	0.0103164	0.00960759
630	2021	1.94591	-0.810936	0.0142	0.171783	-0.787892	铜陵有色	4	36.53	安徽	铜陵有色	有色金属冶炼及压延加工业	32	7.99	5.50939	4.48864	3.55535	3.61092	地方国有企业	大型	C32	0.539755	0.067371	0.157533	2.54376	0.0671327	0.0368874	0.265754	0.309791	0.317741	0	2.3979	0.363636	0	0.365338	0.413355	0.43342	0.0468841	0.131432	1.87928	1.26029	1	3.2581	3.4012	0.404638	0.457603	1.76592e-05	0.00878858	0.0147592
635	2016	0	-0.937988	0.0013	0.00736737	0.272077	英力特	4.75	51.25	宁夏	英力特	化学原料及化学制品制造业	26	5.14	6.38688	5.0876	5.00395	4.67283	中央国有企业	大型	C26	0.130624	0.033919	0.038603	0.493072	0.0600592	0.000278945	0.0697891	0.633365	-0.05883	0	2.07944	0.375	0	0.512468	0.535804	0.547586	0.0197202	0.0455365	0.357657	2.9266	1	3.04452	3.04452	-0.00678056	0.515281	0	0.092161	0.000254785
635	2018	0	-0.749173	0.0021	0.0144083	-0.248696	英力特	3.5	51.25	宁夏	英力特	化学原料及化学制品制造业	26	5.46	6.38351	4.69135	5.40268	4.65396	中央国有企业	大型	C26	0.156592	0.00816	0.009536	0.603986	0.0608859	0.000855627	0.0662827	0.562477	0.011177	0	1.94591	0.428571	0	0.512468	0.585322	0.59883	0.0868613	0.142163	1.21726	0.978109	1	3.13549	3.13549	-0.143624	0.558721	0	0.0830069	0.00239443
635	2019	0	-0.75021	0.0009	0.0142963	0.343681	英力特	5	51.25	宁夏	英力特	化学原料及化学制品制造业	26	5.62	5.1358	3.68888	3.13549	4.33073	中央国有企业	大型	C26	0.137681	0.016388	0.019217	0.669592	-0.0261362	0.0117266	0.03291	0.512796	0.050352	0	2.19722	0.333333	0	0.512468	0.549905	0.564201	0.0246815	0.0730524	1.30057	0.906574	1	3.17805	3.17805	-0.0859678	0.521091	0	0.0809004	0.000212641
635	2020	0	-1.22334	0.0007	0.00249272	0.232683	英力特	5.5	51.25	宁夏	英力特	化学原料及化学制品制造业	26	5.79	4.82831	3.7612	3.21888	3.4012	中央国有企业	大型	C26	0.139316	0.022331	0.025921	0.6274	0.0281488	0.000640217	0.0379238	0.457506	-0.063276	0	2.19722	0.333333	0	0.512468	0.552904	0.577586	0.0246815	0.0789044	1.33088	0.8907	1	3.21888	3.21888	0.125034	0.512468	0	0.0568244	0.000219749
635	2021	0	-0.82853	0.0003	0.00985475	0.733607	英力特	5.25	51.25	宁夏	英力特	化学原料及化学制品制造业	26	5.97	4.67283	3.21888	2.89037	2.83321	中央国有企业	大型	C26	0.130256	0.001388	0.001604	0.741506	0.0482512	0.00176125	0.0461605	0.44885	0.173817	0	2.19722	0.333333	0	0.512468	0.541769	0.555515	0.0191859	0.0571763	1.2976	1.30161	1	3.2581	3.2581	0.418688	0.512471	0	0.0677323	0.000197998
636	2016	1.38629	-1.01355	0.041	0.120108	-0.575434	风华高科	4	20.03	广东	风华高科	计算机、通信和其他电子设备制造业	39	9.86	5.3799	4.15888	3.80666	3.13549	地方国有企业	大型	C39	0.319639	0.014121	0.020082	0.419382	0.0326821	0.130417	0.0691449	0.262057	0.430391	0	2.19722	0.444444	0	0.200286	0.298423	0.349166	0.195114	0.489984	0.760228	1.57638	1	3.04452	3.13549	-0.332632	0.384282	0	0.145829	0.00325494
636	2017	2.30259	-0.851633	0.039	0.119018	-0.489988	风华高科	4	20.03	广东	风华高科	计算机、通信和其他电子设备制造业	39	10.2	5.55683	4.74493	3.29584	3.3673	地方国有企业	大型	C39	0.276182	0.040403	0.05759	0.517324	0.0641284	0.140128	0.0780861	0.33214	0.209362	0	2.19722	0.444444	0	0.200286	0.275609	0.321255	0.149981	0.376077	0.595077	1.86829	1	3.09104	3.17805	0.180382	0.360128	0	0.109964	0.0031599
636	2018	2.30259	-0.81581	0.0387	0.161248	0.290591	风华高科	3.5	20.03	广东	风华高科	计算机、通信和其他电子设备制造业	39	10.56	5.89164	4.59512	3.46574	4.48864	地方国有企业	大型	C39	0.215138	0.153875	0.203546	0.685033	0.207538	0.128482	0.0713473	0.308088	0.365109	0	2.19722	0.444444	0	0.200286	0.26426	0.299896	0.104217	0.319413	0.732552	1.56741	1	3.13549	3.21888	0.610157	0.272412	0	0.0627343	0.00342213
636	2019	2.19722	-0.50527	0.0438	0.209559	0.584025	风华高科	2.75	20.03	广东	风华高科	计算机、通信和其他电子设备制造业	39	10.92	5.96871	4.26268	2.99573	4.86753	地方国有企业	大型	C39	0.194626	0.04947	0.062181	0.467837	0.113209	0.090914	0.0652259	0.304675	-0.280998	0	2.07944	0.5	0	0.200286	0.236226	0.272628	0.0494198	0.179443	0.525243	2.09847	1	3.17805	3.2581	-0.0813049	0.323037	0	0.0692663	0.00145246
636	2020	2.48491	-1.25302	0.0533	0.186308	-0.147837	风华高科	2	20.03	广东	风华高科	计算机、通信和其他电子设备制造业	39	11.3	5.88053	4.82028	3.63759	4.23411	地方国有企业	大型	C39	0.309441	0.047209	0.063667	0.549032	0.0758171	0.106961	0.0578448	0.272861	0.315442	0	2.07944	0.375	0	0.200286	0.290517	0.343442	0.149867	0.450511	0.290988	3.74601	1	3.21888	3.29584	0.0342268	0.441658	0	0.0759245	0.00182359
636	2021	1.60944	-1.36022	0.0583	0.150698	-0.550409	风华高科	3	20.5	广东	风华高科	计算机、通信和其他电子设备制造业	39	11.69	5.61313	4.59512	3.04452	3.68888	地方国有企业	大型	C39	0.346079	0.096706	0.144704	0.514098	0.058619	0.0719221	0.0792252	0.291166	0.166917	0	2.19722	0.333333	0	0.204969	0.241833	0.276012	0.0562528	0.179852	0.358893	2.80997	1	3.2581	3.3322	-0.563191	0.3207	0	0.0696181	0.0143551
657	2016	1.09861	-0.199429	0.0404	0.102672	-0.688666	中钨高新	3.25	60.94	海南	中钨高新	有色金属冶炼及压延加工业	32	5.28	6.65028	5.67332	4.46591	5.25227	中央国有企业	大型	C32	0.478328	0.007807	0.015184	0.757982	0.0691553	0.101183	0.240872	0.34766	-0.112909	0	2.19722	0.333333	0	0.609371	0.637696	0.649525	0.0228454	0.0464824	0.753222	1.31483	1	3.04452	3.17805	0.29217	0.03772	0	0.0985761	0.00432871
657	2017	1.94591	-0.266741	0.0336	0.124849	-0.545261	中钨高新	3.5	60.94	海南	中钨高新	有色金属冶炼及压延加工业	32	5.41	5.80814	4.75359	4.07754	4.20469	中央国有企业	大型	C32	0.494335	0.025729	0.049946	0.92849	0.0717475	0.0955101	0.251714	0.303864	0.258806	0	2.19722	0.333333	0	0.609371	0.640006	0.654505	0.0174672	0.0502732	0.949869	1.21372	1	3.09104	3.21888	-0.384267	0.0673318	0	0.0871342	0.00494925
657	2018	0.693147	-0.380224	0.0214	0.126651	-0.4983	中钨高新	3.5	60.94	海南	中钨高新	有色金属冶炼及压延加工业	32	5.54	5.273	4.30407	3.46574	3.09104	中央国有企业	大型	C32	0.492383	0.027367	0.054017	1.10098	0.0540404	0.123137	0.247208	0.313927	0.250077	0	1.94591	0.428571	0	0.609371	0.643898	0.65692	0.0199	0.0566601	1.5883	1.06289	1	3.13549	3.2581	-0.415731	0.28128	0	0.0576199	0.00493043
657	2019	0.693147	-0.238622	0.038	0.156806	-0.699317	中钨高新	4	60.94	海南	中钨高新	有色金属冶炼及压延加工业	32	5.68	4.91265	3.8712	2.94444	3.17805	中央国有企业	大型	C32	0.471075	0.027013	0.052131	1.09604	0.0826184	0.124629	0.237621	0.306104	-0.011237	0	1.94591	0.428571	0	0.609371	0.65634	0.672023	0.0298331	0.0770778	1.21345	1.25942	1	3.17805	3.29584	0.0289099	0.592031	0	0.0566439	0.00799881
657	2020	0.693147	-0.269954	0.037	0.148682	-0.788326	中钨高新	4	50.87	海南	中钨高新	有色金属冶炼及压延加工业	32	5.82	5.18178	3.97029	3.52636	3.3673	中央国有企业	大型	C32	0.463029	0.034792	0.065765	1.164	-0.0186849	0.107906	0.274341	0.321269	0.226951	0	1.94591	0.428571	0	0.5087	0.596315	0.644601	0.0681069	0.172233	1.20404	1.21539	1	3.21888	3.3322	-0.111206	0.605394	0	0.0535819	0.00383954
657	2021	0	-0.16725	0.0343	0.138603	-0.692625	中钨高新	4	49.94	海南	中钨高新	有色金属冶炼及压延加工业	32	5.97	4.91998	3.97029	2.70805	3.09104	中央国有企业	大型	C32	0.426148	0.067143	0.12076	1.27158	0.090472	0.115472	0.286194	0.317359	0.219178	0	1.94591	0.428571	0	0.499428	0.547484	0.578723	0.0358634	0.0962221	1.28448	2.0457	1	3.2581	3.3673	0.407223	0.614088	0.00249818	0.0470209	0.0045131
661	2016	0.693147	-0.899776	0.0914	0.13077	-0.129772	长春高新	3.5	22.36	吉林	长春高新	医药制造业	27	6.7	6.18621	5.25227	4.45435	4.09434	地方国有企业	大型	C27	0.282593	0.135127	0.196618	0.578388	0.0496611	0.0719503	0.109028	0.118562	0.206216	0	2.19722	0.333333	0	0.223608	0.285679	0.325074	0.146884	0.277588	0.326037	3.34867	1	3.04452	3.17805	-0.173177	0.450099	0.000832668	0.156614	0.0402026
661	2017	0.693147	-1.03278	0.085	0.122195	-0.0947641	长春高新	4	22.36	吉林	长春高新	医药制造业	27	6.84	5.65948	4.74493	3.7612	3.73767	地方国有企业	大型	C27	0.29261	0.136867	0.192236	0.605278	0.0518793	0.0731153	0.250305	0.1518	0.415823	0	2.19722	0.333333	0	0.223608	0.302529	0.356672	0.112988	0.352944	0.236149	4.52509	1	3.09104	3.21888	-0.0715679	0.590974	0.00102269	0.141512	0.0106491
661	2018	0	-0.858328	0.0737	0.111764	-0.0896656	长春高新	3.25	22.36	吉林	长春高新	医药制造业	27	6.98	6.18002	5.11799	4.06044	4.86753	地方国有企业	大型	C27	0.327952	0.174514	0.253821	0.641236	0.0939193	0.076224	0.194721	0.126498	0.310252	0	2.07944	0.375	0	0.223608	0.296375	0.346221	0.112988	0.325422	0.316196	3.48902	1	3.13549	3.2581	0.0807312	0.647758	0.000583291	0.0653443	0.0829977
661	2019	0	-0.887824	0.0551	0.136828	0.288505	长春高新	3.75	18.8	吉林	长春高新	医药制造业	27	7.13	6.39526	5.24175	4.55388	4.77068	地方国有企业	大型	C27	0.307654	0.212265	0.31046	0.666266	0.152081	0.0703364	0.137585	0.119003	0.371853	0	2.07944	0.375	0	0.187974	0.384329	0.443356	0.612332	1.04459	0.140637	6.39154	1	3.17805	3.29584	-0.0736161	0.637001	0.00064403	0.0621172	0.0917496
661	2020	0	-0.687451	0.0795	0.118063	0.127145	长春高新	4	18.8	吉林	长春高新	医药制造业	27	7.27	7.08087	5.75257	4.75359	5.76832	地方国有企业	大型	C27	0.268417	0.223747	0.313065	0.580167	0.0659552	0.0804312	0.178845	0.118043	0.163134	0	2.19722	0.333333	0	0.187974	0.363328	0.411196	0.50638	0.932863	0.0927144	9.8236	1	3.21888	3.3322	0.0909022	0.596014	0.000670715	0.055809	0.0920378
661	2021	0	-0.46499	0.1016	0.131668	0.637903	长春高新	3	18.8	吉林	长春高新	医药制造业	27	7.43	6.92067	5.35186	4.62497	5.72359	地方国有企业	大型	C27	0.234456	0.19804	0.263698	0.546068	0.147924	0.0631141	0.193646	0.0987391	0.253028	0	2.19722	0.333333	0	0.187974	0.336866	0.389674	0.455394	0.792088	0.123929	4.8688	1	3.2581	3.3673	0.0509905	0.49093	0.000657123	0.0588981	0.0563608
663	2016	1.38629	-0.887481	0.0217	0.0354772	-0.651867	永安林业	4.25	19.03	福建	永安林业	家具制造业	21	9.15	5.2832	3.91202	3.49651	3.58352	中央国有企业	中型	C21	0.500101	0.031084	0.061404	0.374111	0.0530393	0.141644	0.193082	0.086365	0.742796	0	1.94591	0.428571	0	0.190284	0.49023	0.642092	0.829256	1.57631	0.752558	1.46011	1	3.04452	3.13549	-0.22833	0.366036	0.157799	0.0795666	0.0110216
663	2017	2.19722	-0.741483	0.0114	0.0341453	-0.631964	永安林业	2.5	19.03	福建	永安林业	家具制造业	21	9.5	3.52636	2.56495	1.94591	1.60944	中央国有企业	中型	C21	0.46751	0.016797	0.03256	0.292213	0.0177242	0.130525	0.179472	0.195151	-0.202029	0	1.94591	0.428571	0	0.190284	0.49023	0.652651	0.829256	1.57631	0.679054	1.54321	1	3.09104	3.17805	-0.332353	0.379644	0.157799	0.0860858	0.0121502
663	2018	2.56495	-0.636464	0.0304	0.0323643	-0.712621	永安林业	4.5	19.03	福建	永安林业	家具制造业	21	9.87	5.00395	3.3322	2.99573	3.63759	中央国有企业	中型	C21	0.699734	-0.38694	-0.888241	0.218021	-0.0527005	0.108319	0.287542	0.303931	-0.391281	1	1.94591	0.428571	0	0.190284	0.49023	0.63565	0.829256	1.57631	1.37214	1.28006	1	3.13549	3.21888	0.0128072	0.249814	0.157799	0.170434	0.0221809
663	2019	2.3979	-1.29572	0.0186	0.0333017	-0.901352	永安林业	3.5	19.27	福建	永安林业	家具制造业	21	10.26	5.1985	3.3322	1.79176	4.17439	中央国有企业	中型	C21	0.765554	-0.088262	-0.328538	0.261713	0.0275264	0.0862354	0.335215	0.304946	-0.069789	1	1.94591	0.428571	0	0.192717	0.458655	0.56071	0.749906	1.37994	1.59474	1.29665	1	3.17805	3.2581	-0.137666	0.283721	0.144526	0.156532	0.018138
663	2021	2.07944	-0.729573	0.0204	0.108456	-0.839167	永安林业	2.5	19.27	福建	永安林业	家具制造业	21	11.07	4.76217	3.13549	2.30259	3.68888	中央国有企业	中型	C21	0.502262	0.037897	0.08372	0.351068	0.12035	0.0110687	0.4572	0.124943	-0.12824	0	1.79176	0.5	0	0.192717	0.43284	0.489919	0.734053	1.24599	1.0268	2.6063	1	3.2581	3.3322	0.0388462	0.106851	1.25281e-05	0.0954526	0.126772
680	2016	0.693147	-0.752798	0.0314	0.1805	-0.74506	山推股份	4	27.62	山东	山推股份	专用设备制造业	35	7.94	5.34711	4.59512	3.43399	3.21888	地方国有企业	大型	C35	0.620766	0.001891	0.005039	0.472053	0.0294914	0.199672	0.165211	0.223435	0.168063	0	2.19722	0.333333	0	0.276248	0.320039	0.330682	0.117386	0.158521	1.34985	1.30802	1	2.99573	3.17805	-0.941137	0.206909	5.15689e-05	0.119863	0.0311593
680	2018	1.38629	-0.787454	0.0286	0.186013	-0.49824	山推股份	4	29.37	山东	山推股份	专用设备制造业	35	8.23	4.70048	4.07754	2.48491	2.70805	地方国有企业	大型	C35	0.608086	0.008936	0.023023	0.840851	0.0190955	0.216765	0.170162	0.169119	0.259956	0	2.19722	0.333333	0	0.293684	0.335062	0.343611	0.110418	0.140893	2.30983	1.03494	1	3.09104	3.2581	-0.465267	0.209226	4.73868e-05	0.0379283	0.0218047
680	2019	1.38629	-0.572397	0.0359	0.206718	-0.639097	山推股份	4	29.37	山东	山推股份	专用设备制造业	35	8.38	4.96284	4.17439	2.56495	2.99573	地方国有企业	大型	C35	0.584022	0.006766	0.016762	0.699693	0.0450366	0.193832	0.140458	0.164907	-0.199783	0	2.19722	0.333333	0	0.293684	0.335231	0.343813	0.110418	0.141468	1.97197	1.07763	1	3.13549	3.29584	0.173839	0.208964	4.73868e-05	0.0400505	0.00787571
680	2020	2.30259	-0.47162	0.0354	0.228807	-0.734964	山推股份	4	29.37	山东	山推股份	专用设备制造业	35	8.53	5.17615	4.41884	2.77259	3.2581	地方国有企业	大型	C35	0.606005	0.011296	0.027923	0.761872	0.0687068	0.189535	0.147836	0.140211	0.108548	0	2.19722	0.333333	0	0.293684	0.328417	0.337985	0.0858878	0.118267	2.07973	1.07397	1	3.17805	3.3322	0.0774353	0.200613	4.00528e-05	0.0397715	0.00573981
680	2021	2.07944	-0.649781	0.0371	0.240723	-0.537532	山推股份	4	24.26	山东	山推股份	专用设备制造业	35	8.69	4.66344	3.98898	2.77259	2.07944	地方国有企业	大型	C35	0.562697	0.020631	0.049505	0.895881	0.039689	0.169122	0.184846	0.108044	0.290467	0	2.19722	0.333333	0	0.242633	0.415417	0.425962	0.649562	0.712121	2.30343	1.1132	1	3.21888	3.3673	0.0970876	0.19341	0.00146466	0.0412435	0.00985994
698	2016	0	-0.892732	0.0131	0.0903499	-0.583565	沈阳化工	3.75	26.68	辽宁	沈阳化工	石油加工、炼焦及核燃料加工业	25	6.75	5.68017	4.56435	4.34381	4.07754	中央国有企业	大型	C25	0.602551	0.033529	0.083889	0.874683	0.0680818	0.00198991	0.0358139	0.50917	-0.084555	0	2.19722	0.333333	0	0.266821	0.477157	0.486397	0.725268	0.788304	1.63903	1.1122	1	2.99573	3.17805	-0.421415	0.0161006	5.46751e-05	0.0381113	0.0232211
698	2017	1.60944	-0.421674	0.0118	0.107455	-0.554258	沈阳化工	3.25	26.68	辽宁	沈阳化工	石油加工、炼焦及核燃料加工业	25	6.81	5.4161	4.04305	3.7612	4.7362	中央国有企业	大型	C25	0.555087	0.022282	0.053012	1.16417	0.0200203	0.00239199	0.0450362	0.500854	0.346047	0	2.19722	0.333333	0	0.266821	0.479828	0.491891	0.725268	0.798314	2.03576	1.02443	1	3.04452	3.21888	-0.177903	0.0214809	5.46751e-05	0.0287659	0.0278201
698	2018	0	-0.0925604	0.0136	0.116015	-0.499572	沈阳化工	2.5	26.68	辽宁	沈阳化工	石油加工、炼焦及核燃料加工业	25	6.87	5.10595	3.8712	4.06044	3.78419	中央国有企业	大型	C25	0.50727	0.012482	0.026676	1.13566	0.00705412	0.00316493	0.0625224	0.506971	-0.093833	0	2.07944	0.375	0	0.266821	0.477697	0.48897	0.725268	0.790328	3.06524	0.840382	1	3.09104	3.2581	-0.327331	0.223827	4.56282e-05	0.0150679	0.0205237
698	2019	1.09861	-0.0951864	0.0137	0.141137	-0.550609	沈阳化工	2.75	26.68	辽宁	沈阳化工	石油加工、炼焦及核燃料加工业	25	6.93	4.96284	3.93183	3.66356	3.3673	中央国有企业	大型	C25	0.580263	-0.082747	-0.18115	1.2235	0.113618	0.00471019	0.0804834	0.445078	0.021238	1	2.19722	0.333333	1	0.266821	0.477296	0.487826	0.725268	0.788825	3.22131	0.895208	1	3.13549	3.29584	-0.00320856	0.216759	4.78576e-06	0.0154771	0.0208921
698	2020	0	-0.742571	0.0193	0.16606	-0.828432	沈阳化工	1.5	26.68	辽宁	沈阳化工	石油加工、炼焦及核燃料加工业	25	6.99	5.8944	4.56435	3.93183	4.66344	中央国有企业	大型	C25	0.609229	0.037074	0.091753	0.990599	-0.0369454	0.00714508	0.064964	0.341972	-0.131407	0	2.19722	0.333333	1	0.266821	0.478799	0.489538	0.725268	0.794458	2.70868	0.979303	1	3.17805	3.3322	0.631621	0.214561	6.38183e-06	0.0338378	0.0176209
698	2021	0.693147	-0.72762	0.0222	0.119723	-0.656293	沈阳化工	1.75	26.68	辽宁	沈阳化工	石油加工、炼焦及核燃料加工业	25	7.05	4.72739	3.55535	2.94444	2.99573	中央国有企业	大型	C25	0.591606	0.010416	0.026076	0.98626	0.150561	0.0090135	0.130398	0.313978	0.05849	0	2.19722	0.333333	1	0.266821	0.497914	0.509583	0.725268	0.866098	2.61416	1.06553	1	3.21888	3.3673	0.0629825	0.217118	6.38183e-06	0.0156966	0.017631
702	2016	0	-0.532531	0.0153	0.0710823	-0.35138	正虹科技	4	25.13	湖南	正虹科技	农副食品加工业	13	7.07	4.57471	2.07944	2.07944	3.68888	地方国有企业	大型	C13	0.286479	0.001995	0.002758	1.93	0.0981627	0.00450105	0.205759	0.440356	-0.065982	0	1.94591	0.428571	0	0.251346	0.317861	0.354054	0.0938104	0.264635	0.178181	5.89874	1	2.99573	2.99573	-0.4774	0.330304	0	0.0521437	0.00765528
702	2017	0	-0.434384	0.0149	0.108764	-0.545183	正虹科技	4	25.13	湖南	正虹科技	农副食品加工业	13	7.33	5.36598	3.43399	2.07944	4.39445	地方国有企业	大型	C13	0.328779	0.021929	0.031716	1.99454	-0.00810453	0.00747986	0.282449	0.356019	0.096272	0	1.94591	0.428571	0	0.251346	0.342136	0.385007	0.14333	0.361215	0.383171	2.93858	1	3.04452	3.04452	0.186039	0.300393	0	0.0535191	0.00736301
702	2018	0	-0.386069	0.0144	0.106163	-0.284047	正虹科技	3.5	25.13	湖南	正虹科技	农副食品加工业	13	7.6	4.46591	3.3322	2.48491	2.19722	地方国有企业	大型	C13	0.273323	0.074064	0.105926	1.8831	0.015126	0.00663295	0.241586	0.368086	-0.00484	0	1.94591	0.428571	0	0.251346	0.377556	0.43535	0.196963	0.502136	0.485137	2.3346	1	3.09104	3.09104	-0.358477	0.363978	0	0.0391015	0.00523813
702	2019	0	-0.516993	0.0137	0.108543	0.192083	正虹科技	3.75	25.13	湖南	正虹科技	农副食品加工业	13	7.88	4.62497	3.61092	2.19722	2.83321	地方国有企业	大型	C13	0.176657	0.021948	0.02837	1.60671	0.135633	0.00312685	0.17556	0.38141	-0.163103	0	1.94591	0.428571	0	0.251346	0.361225	0.38195	0.176134	0.437162	0.441908	2.43957	1	3.13549	3.13549	0.589747	0.300721	0	0.0587464	0.00352557
702	2020	0	-1.18158	0.0136	0.0785485	-0.861099	正虹科技	4	25.13	湖南	正虹科技	农副食品加工业	13	8.16	5.47227	4.04305	2.63906	4.21951	地方国有企业	大型	C13	0.328064	0.041262	0.056063	1.33204	-0.121306	0.00570893	0.332928	0.291132	-0.048723	0	1.94591	0.428571	0	0.251346	0.32895	0.365972	0.14333	0.308754	0.594235	2.0109	1	3.17805	3.17805	-0.0236807	0.321504	0	0.0647617	0.0132534
702	2021	0	-1.04092	0.0079	0.0600141	-0.838147	正虹科技	4	25.13	湖南	正虹科技	农副食品加工业	13	8.46	4.82831	2.94444	3.04452	3.43399	地方国有企业	大型	C13	0.691089	-0.249508	-0.739055	1.56763	-0.143013	0.00418252	0.252812	0.292072	0.340046	1	1.94591	0.428571	0	0.251346	0.359724	0.388529	0.185302	0.43119	0.578686	2.17059	1	3.21888	3.21888	-0.479659	0.308577	0	0.0550163	0.00515561
708	2016	0	-0.63627	0.0372	0.120312	-0.237221	中信特钢	4	29.95	湖北	大冶特钢	黑色金属冶炼及压延加工业	31	7.47	6.37502	5.826	4.27667	4.86753	中央国有企业	大型	C31	0.363229	0.053289	0.08106	1.16393	0.13516	0.0488599	0.122278	0.466915	0.031547	0	2.19722	0.333333	0	0.299549	0.613028	0.636725	0.940557	1.0465	1.02125	1.34242	1	2.99573	3.17805	-0.085101	0.639764	0	0.0453708	0.000354502
708	2017	0	-0.900289	0.035	0.130592	-0.401701	中信特钢	4	29.95	湖北	大冶特钢	黑色金属冶炼及压延加工业	31	7.78	5.79301	4.74493	4.75359	3.71357	中央国有企业	大型	C31	0.387679	0.063561	0.101889	1.64609	0.0539547	0.0527108	0.156034	0.372989	0.599808	0	2.19722	0.333333	0	0.299549	0.629008	0.658256	0.940557	1.09985	1.28072	1.16849	1	3.04452	3.21888	-0.0563385	0.6358	0	0.0403151	0.00030848
708	2018	0	-0.991764	0.0448	0.133114	-0.187124	中信特钢	4.5	29.95	湖北	大冶特钢	黑色金属冶炼及压延加工业	31	8.11	5.3845	4.14313	3.80666	3.82864	中央国有企业	大型	C31	0.426451	0.071571	0.121011	1.76382	0.0953808	0.0648367	0.117537	0.283839	0.229391	0	2.19722	0.333333	0	0.299549	0.619848	0.649793	0.940557	1.06927	1.94806	0.939782	1	3.09104	3.2581	-0.156329	0.648596	0	0.00756254	0.0039153
708	2019	0	-0.505235	0.0384	0.15919	-0.743926	中信特钢	5	75.05	湖北	中信特钢	黑色金属冶炼及压延加工业	31	8.45	6.17587	5.1358	4.02535	4.62497	中央国有企业	大型	C31	0.651766	0.075503	0.219492	1.01745	0.1092	0.0268574	0.109889	0.451098	1.75463	0	2.19722	0.333333	0	0.721146	0.892093	0.905977	0.0604157	0.197234	1.06622	1.08926	1	3.13549	3.29584	0.0894209	0.787004	0	0.0199111	0.00301756
708	2020	1.09861	-0.619219	0.0362	0.160049	-0.879344	中信特钢	5.75	75.05	湖北	中信特钢	黑色金属冶炼及压延加工业	31	8.8	4.80402	4.06044	3.43399	3.09104	中央国有企业	大型	C31	0.633461	0.080361	0.22467	0.996206	0.0848602	0.0254692	0.111268	0.416104	0.029035	0	2.19722	0.333333	0	0.728824	0.889547	0.909737	0.0604157	0.197234	0.704154	1.26285	1	3.17805	3.3322	-0.0702129	0.881532	0	0.0194857	0.00208209
708	2021	1.94591	-0.691016	0.0358	0.166653	-0.837309	中信特钢	5.5	75.05	湖北	中信特钢	黑色金属冶炼及压延加工业	31	9.17	4.60517	3.89182	2.77259	3.17805	中央国有企业	大型	C31	0.61158	0.09807	0.259439	1.19908	0.152512	0.0265333	0.107516	0.391321	0.302482	0	2.19722	0.333333	0	0.739844	0.886301	0.905604	0.0604157	0.193275	0.771762	1.20692	1	3.21888	3.3673	-0.0308276	0.834862	0	0.0161313	0.00161677
709	2016	0	-1.28286	0.019	0.0111048	-0.801749	河钢股份	4	39.69	河北	河钢股份	黑色金属冶炼及压延加工业	31	6.42	6.59304	5.57595	5.00395	5.73334	地方国有企业	大型	C31	0.749285	0.007839	0.031005	0.408721	0.00658611	0.0113867	0.160114	0.526488	0.019802	0	2.19722	0.333333	0	0.396939	0.649427	0.667449	0.439715	0.636088	4.89904	0.956206	1	2.99573	3.13549	-0.257604	0.696969	3.59275e-07	0.046921	0.00374358
709	2017	0.693147	-1.26108	0.0186	0.0126195	-0.727564	河钢股份	4	39.73	河北	河钢股份	黑色金属冶炼及压延加工业	31	6.56	6.27664	5.11799	5.17048	5.04343	地方国有企业	大型	C31	0.749358	0.011304	0.045092	0.579485	0.0862847	0.013375	0.12173	0.583962	0.461859	0	2.19722	0.333333	0	0.397299	0.633778	0.642344	0.439329	0.595217	4.59155	0.967154	1	3.04452	3.17805	0.191116	0.646402	3.59275e-07	0.0397043	0.00336403
709	2018	0	-1.01583	0.0277	0.0130813	-0.585833	河钢股份	4	39.73	河北	河钢股份	黑色金属冶炼及压延加工业	31	6.69	5.79606	4.84419	4.39445	4.64439	地方国有企业	大型	C31	0.717593	0.021967	0.082192	0.606461	0.0478317	0.0192542	0.106581	0.567133	0.10987	0	2.3979	0.363636	0	0.397299	0.642857	0.66217	0.439329	0.618069	6.92202	0.862082	1	3.09104	3.21888	-0.336192	0.676088	1.00305e-06	0.0202239	0.00399535
709	2019	0.693147	-0.980515	0.0271	0.0145954	-0.762336	河钢股份	4	39.73	河北	河钢股份	黑色金属冶炼及压延加工业	31	6.84	5.00395	4.14313	3.58352	3.71357	地方国有企业	大型	C31	0.722388	0.013659	0.048785	0.577612	0.0462761	0.0222494	0.102474	0.58893	0.004451	0	2.3979	0.363636	0	0.397299	0.652667	0.669111	0.439329	0.64276	7.73601	0.851677	1	3.13549	3.2581	-0.0272861	0.677225	1.00305e-06	0.0227526	0.00329886
709	2020	0.693147	-1.19921	0.0262	0.0350582	-0.936104	河钢股份	4	39.73	河北	河钢股份	黑色金属冶炼及压延加工业	31	6.98	5.6204	4.55388	3.91202	4.15888	地方国有企业	大型	C31	0.749499	0.008741	0.033754	0.463687	0.0318587	0.00702198	0.0853246	0.615627	-0.1139	0	2.3979	0.363636	0	0.397299	0.66336	0.702687	0.439329	0.669674	10.1418	0.848126	1	3.17805	3.29584	0.00657961	0.702211	9.41743e-09	0.0243144	0.00459495
709	2021	0	-1.08356	0.0247	0.0154541	-0.795924	河钢股份	4	39.73	河北	河钢股份	黑色金属冶炼及压延加工业	31	7.13	5.80212	4.77912	3.73767	4.57471	地方国有企业	大型	C31	0.749848	0.012377	0.049442	0.617462	0.060397	0.00761064	0.0796341	0.549052	0.389841	0	2.3979	0.363636	0	0.397299	0.662316	0.683151	0.439329	0.667047	10.1169	0.857183	1	3.21888	3.3322	0.0682307	0.685368	1.89008e-07	0.021871	0.00470707
717	2017	1.09861	-0.596577	0.0159	0.00762996	-0.780358	韶钢松山	1	53.05	广东	韶钢松山	黑色金属冶炼及压延加工业	31	10.2	7.27586	6.57508	5.58725	5.48894	中央国有企业	大型	C31	0.793792	0.171246	0.39698	1.77186	0.219185	0.0350868	0.140199	0.556037	0.863488	0	2.3979	0.363636	0	0.530481	0.548763	0.566046	0.0128964	0.0374182	0.672454	2.28088	1	3.04452	3.3673	0.160436	0.594184	0	0.00974722	0.000273198
717	2018	1.94591	-0.665448	0.0486	0.00979041	-0.654064	韶钢松山	1.25	53.05	广东	韶钢松山	黑色金属冶炼及压延加工业	31	10.56	6.75809	5.86363	4.94164	5.39363	中央国有企业	大型	C31	0.623936	0.196918	0.351112	1.6147	0.231596	0.00126351	0.133129	0.642308	0.041255	0	2.3979	0.363636	0	0.530481	0.559048	0.57654	0.0157575	0.0538511	1.49215	1.29411	1	3.09104	3.4012	0.057651	0.571953		0.00756254	0.00115098
717	2019	1.94591	-0.585928	0.0353	0.147918	-0.769894	韶钢松山	1.5	53.05	广东	韶钢松山	黑色金属冶炼及压延加工业	31	10.92	6.08222	5.16479	3.7612	4.74493	中央国有企业	大型	C31	0.534179	0.108549	0.257264	1.7348	0.120596	0.00193077	0.126928	0.611349	0.074899	0	1.79176	0.5	0	0.530481	0.55979	0.579713	0.0181068	0.0552499	1.49727	1.20206	1	3.13549	3.43399	-0.12477	0.590966	0	0.00787944	0.000169795
717	2020	2.63906	-0.745963	0.034	0.136436	-0.913244	韶钢松山	2.75	53.05	广东	韶钢松山	黑色金属冶炼及压延加工业	31	11.3	5.60947	4.49981	3.49651	4.18965	中央国有企业	大型	C31	0.46439	0.106573	0.212594	1.8069	0.172594	0.00227377	0.110967	0.589329	0.082776	0	1.79176	0.5	0	0.530481	0.585658	0.595645	0.0784388	0.104013	1.71869	1.04623	1	3.17805	3.46574	0.0415441	0.587415	0	0.00805768	0.000107998
717	2021	1.94591	-0.791148	0.0314	0.16783	-0.707235	韶钢松山	3.25	53.05	广东	韶钢松山	黑色金属冶炼及压延加工业	31	11.69	5.15906	4.17439	3.46574	3.49651	中央国有企业	大型	C31	0.468118	0.100234	0.187842	2.37186	0.164706	0.00107795	0.119599	0.50357	0.441344	0	1.94591	0.428571	0	0.530481	0.599106	0.612393	0.0946262	0.129364	1.99347	1.02615	1	3.21888	3.49651	0.0423028	0.601377	0	0.00695336	9.22938e-05
725	2016	3.09104	-1.30298	0.0601	0.0716566	0.47574	京东方A	5.75	11.56	北京	京东方A	计算机、通信和其他电子设备制造业	39	9.14	6.9976	6.20051	5.3845	5.28827	地方国有企业	大型	C39	0.551437	0.011434	0.024009	0.385185	0.0491056	0.0789324	0.0381853	0.340983	0.416914	0	2.48491	0.333333	0	0.11559	0.362018	0.445304	0.738334	2.13191	2.11262	1.02475	1	2.77259	3.17805	-0.657715	0.300124	6.78904e-05	0.08155	0.00440232
725	2017	3.58352	-1.3035	0.0743	0.29704	0.270816	京东方A	5.75	11.68	北京	京东方A	计算机、通信和其他电子设备制造业	39	9.42	7.67183	6.57368	6.04973	6.05209	地方国有企业	大型	C39	0.592813	0.034084	0.080086	0.406728	0.102562		0.0349762	0.346046	0.361486	0	2.48491	0.333333	0	0.116768	0.334412	0.374346	0.695604	1.8639	1.30626	1.37352	1	2.83321	3.21888	0.162942	0.423404	6.85824e-05	0.0772549	0.00319405
725	2018	3.68888	-1.32882	0.0745	0.311226	0.0227784	京东方A	5.75	11.68	北京	京东方A	计算机、通信和其他电子设备制造业	39	9.7	7.07834	5.93225	5.56452	5.5835	地方国有企业	大型	C39	0.604125	0.010283	0.02564	0.346732	0.0844791	0.0653908	0.039422	0.421532	0.03527	0	2.48491	0.333333	0	0.116768	0.32444	0.361297	0.652912	1.7785	3.41383	0.903182	1	2.89037	3.2581	-0.0873026	0.386532	9.70983e-05	0.0510683	0.00807219
725	2019	3.82864	-1.24411	0.0754	0.326821	-0.22403	京东方A	6	11.68	北京	京东方A	计算机、通信和其他电子设备制造业	39	10	7.30115	6.38012	5.46806	5.84354	地方国有企业	大型	C39	0.585627	-0.001478	-0.003644	0.360187	0.076622	0.0532757	0.0364152	0.369512	0.195149	1	2.48491	0.333333	0	0.116768	0.31146	0.363516	0.617742	1.66734	2.21428	1.04475	1	2.94444	3.29584	0.146035	0.440219	8.43338e-05	0.0449334	0.00207446
725	2020	3.82864	-1.16853	0.0697	0.27905	-0.423295	京东方A	5.25	11.68	北京	京东方A	计算机、通信和其他电子设备制造业	39	10.3	7.34472	6.50279	5.37064	5.90263	地方国有企业	大型	C39	0.591291	0.011844	0.028801	0.354539	0.0925189	0.0541397	0.0421336	0.530025	0.167957	0	2.48491	0.333333	0	0.116768	0.24321	0.301496	0.503778	1.08285	2.08815	1.07551	1	2.99573	3.3322	0.0912325	0.414865	0.000507468	0.0457653	0.00155122
725	2021	4.27667	-0.884901	0.0567	0.268614	-0.250757	京东方A	5.25	10.57	北京	京东方A	计算机、通信和其他电子设备制造业	39	10.61	6.87213	6.13773	4.91265	4.94876	地方国有企业	大型	C39	0.517767	0.069639	0.155952	0.501862	0.138463	0.0789444	0.0616481	0.504074	0.617895	0	2.48491	0.333333	0	0.10569	0.199129	0.243312	0.336916	0.879922	2.21351	0.950124	1	3.04452	3.3673	-0.108384	0.282277	0.000478874	0.0305202	0.00427555
727	2016	0	-1.579	0.1942	0.0862645	-0.552964	冠捷科技	4	24.51	江苏	华东科技	计算机、通信和其他电子设备制造业	39	9.26	6.04737	4.86753	3.58352	4.64439	中央国有企业	大型	C39	0.458285	0.002538	0.004566	0.058869	0.0263539	0.0122671	0.0269324	0.711419	0.36344	0	2.19722	0.333333	0	0.245133	0.541444	0.563313	0.440005	1.20878	2.21375		1	2.99573	2.99573	-0.00747538	0.196727	2.79938e-07	0.316346	0.00587352
727	2017	0.693147	-1.26471	0.0477	0.279306	-0.623297	冠捷科技	4	24.51	江苏	华东科技	计算机、通信和其他电子设备制造业	39	9.46	4.82028	3.63759	2.94444	3.46574	中央国有企业	大型	C39	0.456457	0.001855	0.003419	0.177449	0.0217928	0.0236252	0.065019	0.677255	2.8025	0	2.19722	0.333333	0	0.245133	0.504054	0.516865	0.440005	1.05625	3.13315	0.954549	1	3.04452	3.04452	-0.510971	0.0863752	2.79938e-07	0.0615674	0.0106984
727	2018	0	-0.869854	0.0841	0.243362	-0.496452	冠捷科技	4	24.51	江苏	华东科技	计算机、通信和其他电子设备制造业	39	9.67	4.56435	3.66356	2.3979	2.48491	中央国有企业	大型	C39	0.480226	-0.049411	-0.092888	0.17289	0.0426526	0.0256138	0.0623873	0.68938	-0.048742	1	2.19722	0.333333	0	0.245133	0.503408	0.517618	0.440005	1.05361	4.83499	0.816409	1	3.09104	3.09104	-0.124253	0.248795	0	0.05238	0.0221657
727	2019	1.38629	-0.648479	0.0665	0.252077	-0.849674	冠捷科技	3	24.51	江苏	华东科技	计算机、通信和其他电子设备制造业	39	9.88	5.42935	3.80666	2.83321	4.29046	中央国有企业	大型	C39	0.671794	-0.360764	-0.814124	0.196282	0.0296853	0.0335816	0.0642506	0.674755	-0.076496	1	2.19722	0.333333	0	0.245133	0.502389	0.519469	0.440005	1.04945	2.26785	1.07294	1	3.13549	3.13549	0.403154	0.268055	0	0.0601675	0.000609278
727	2021	1.79176	-0.306173	0.0186	0.149057	-0.914528	冠捷科技	3	24.51	江苏	冠捷科技	计算机、通信和其他电子设备制造业	39	10.32	4.76217	3.3673	3.68888	3.04452	中央国有企业	大型	C39	0.823536	0.033997	0.19749	1.82394	-0.0984094	0.267263	0.326158	0.0968243	0.029972	0	2.19722	0.333333	1	0.245133	0.491997	0.510042	0.407382	1.00706	3.87227	1.11543	1	3.21888	3.21888	-0.00418648	0.332441		0.0151326	0.0226078
729	2017	1.09861	-0.779459	0.0225	0.0400276	-0.309296	燕京啤酒	5	57.4	北京	燕京啤酒	酒、饮料和精制茶制造业	15	9.42	6.61338	5.3799	5.15906	5.3845	地方国有企业	大型	C15	0.24434	0.009491	0.012612	0.615938	0.0766658	0.00979414	0.209848	0.556267	-0.032628	0	2.70805	0.333333	1	0.57396	0.647984	0.689351	0.045694	0.128971	0.952668	1.26178	1	3.04452	3.04452	-0.00421531	0.661975	8.56933e-05	0.113339	0.0027218
729	2018	2.48491	-0.786025	0.022	0.0508544	-0.125163	燕京啤酒	5	57.4	北京	燕京啤酒	酒、饮料和精制茶制造业	15	9.7	6.90575	5.96871	5.37064	5.43808	地方国有企业	大型	C15	0.222432	0.012521	0.016336	0.633969	0.060796	0.0138091	0.218205	0.539421	0.013237	0	2.63906	0.333333	1	0.57396	0.668233	0.718487	0.0527343	0.16425	1.11274	1.10783	1	3.09104	3.09104	0.029616	0.693957	8.56933e-05	0.113092	0.00195255
729	2019	1.94591	-0.794269	0.0241	0.0700272	-0.156959	燕京啤酒	5	57.4	北京	燕京啤酒	酒、饮料和精制茶制造业	15	10	6.50429	5.54518	4.90527	4.98361	地方国有企业	大型	C15	0.239321	0.0147	0.019115	0.639799	0.0866824	0.0135054	0.216081	0.518154	0.010994	0	2.3979	0.454545	1	0.57396	0.668233	0.719149	0.0527343	0.16425	0.988281	1.22363	1	3.13549	3.13549	0.0290749	0.679882	3.12453e-05	0.112928	0.00146832
729	2020	1.79176	-0.929685	0.0276	0.0743696	-0.149648	燕京啤酒	5.75	57.4	北京	燕京啤酒	酒、饮料和精制茶制造业	15	10.3	7.08087	5.79909	4.95583	5.99396	地方国有企业	大型	C15	0.249383	0.015544	0.020572	0.59631	0.0848793	0.0100934	0.206987	0.478346	-0.047094	0	2.56495	0.384615	0	0.57396	0.679707	0.730917	0.0681914	0.184241	0.770046	1.48793	1	3.17805	3.17805	0.0414473	0.694277	3.05357e-05	0.116707	0.00115523
729	2021	1.79176	-0.929368	0.0253	0.0791268	0.0101196	燕京啤酒	6	57.4	北京	燕京啤酒	酒、饮料和精制茶制造业	15	10.61	6.44095	5.31321	4.69135	5.15329	地方国有企业	大型	C15	0.280513	0.015449	0.021028	0.630991	0.0836819	0.00982503	0.201407	0.434884	0.094488	0	2.56495	0.333333	0	0.57396	0.673888	0.698119	0.0962519	0.174103	0.808693	1.45393	1	3.21888	3.21888	0.0182524	0.666971	3.05357e-05	0.120226	0.00124816
731	2016	0	-0.931313	0.0015	0.0431016	-0.478078	四川美丰	4	12.18	四川	四川美丰	化学原料及化学制品制造业	26	7.08	5.64545	4.56435	4.11087	4.04305	中央国有企业	大型	C26	0.458739	-0.053293	-0.097067	0.482477	0.063781	0.0119246	0.0793927	0.471661	-0.396665	1	1.79176	0.5	1	0.121818	0.200197	0.235646	0.365364	0.525316	0.803324	1.70357	1	2.99573	3.13549	-0.495934	0.191467	0	0.0856025	0.00127096
731	2017	0	-1.08794	0.0007	0.0430991	-0.109673	四川美丰	4	12.18	四川	四川美丰	化学原料及化学制品制造业	26	7.26	4.75359	3.80666	2.89037	3.17805	中央国有企业	大型	C26	0.379162	0.03242	0.055951	0.554656	0.126581	0.00978855	0.0453639	0.59001	0.066638	0	1.94591	0.428571	0	0.121818	0.213075	0.25406	0.365364	0.676156	0.926585	1.45839	1	3.04452	3.17805	-0.240522	0.204007	0	0.0769187	0.00183496
731	2018	0	-1.15295	0.0006	0.0438568	0.327796	四川美丰	3.75	12.18	四川	四川美丰	化学原料及化学制品制造业	26	7.45	4.54329	3.58352	1.60944	2.63906	中央国有企业	大型	C26	0.301836	0.052299	0.079423	0.61951	0.10708	0.0114404	0.0688843	0.570002	0.044272	0	1.79176	0.5	0	0.121818	0.234244	0.275898	0.365364	0.922901	1.39735	1.01748	1	3.09104	3.21888	-0.273998	0.203738	0	0.0910444	0.00215711
731	2019	1.38629	-1.42287	0.0007	0.043424	0.44933	四川美丰	2	12.18	四川	四川美丰	化学原料及化学制品制造业	26	7.65	4.48864	3.43399	2.19722	3.17805	中央国有企业	大型	C26	0.241189	0.021721	0.029867	0.734978	0.0978571	0.0128789	0.0635829	0.573616	0.109553	0	1.79176	0.5	1	0.121818	0.291317	0.341945	0.377259	1.39141	1.24012	1.04756	1	3.13549	3.2581	-0.0588528	0.246002	0	0.0781395	0.00202219
731	2020	1.09861	-1.01465	0.0021	0.0464603	-0.212472	四川美丰	3	12.18	四川	四川美丰	化学原料及化学制品制造业	26	7.85	5.36598	3.43399	4.70953	3.09104	中央国有企业	大型	C26	0.258321	0.025224	0.03363	0.744316	0.0793326	0.0202536	0.0456818	0.500758	-0.005707	0	1.79176	0.5	1	0.121818	0.232699	0.26131	0.365364	0.910219	1.32739	1.01168	1	3.17805	3.29584	0.216196	0.209576	0	0.0864758	0.00128026
731	2021	1.60944	-0.719509	0.0021	0.0518745	0.122085	四川美丰	4	12.3	四川	四川美丰	化学原料及化学制品制造业	26	8.05	4.92725	3.82864	2.94444	2.83321	中央国有企业	大型	C26	0.18259	0.156563	0.200367	0.972188	0.153538	0.0139193	0.0763764	0.410139	0.404662	0	1.79176	0.5	1	0.123016	0.204817	0.232005	0.365364	0.664962	1.46253	1.56067	1	3.21888	3.3322	0.582565	0.173914	0	0.0831184	0.00109792
733	2016	1.60944	-0.360597	0.0303	0.0703716	-0.594765	振华科技	4	36.13	贵州	振华科技	计算机、通信和其他电子设备制造业	39	4.85	5.18178	4.52179	3.17805	3.04452	中央国有企业	大型	C39	0.505207	0.025333	0.047792	0.888105	0.0204609	0.161853	0.21582	0.135364	0.301265	0	1.94591	0.571429	0	0.3613	0.422368	0.450866	0.05981	0.169023	0.976682	1.48378	1	2.99573	2.99573	-0.278338	0.420249	0	0.0856902	0.00822112
733	2017	2.07944	-0.326755	0.0295	0.0790318	-0.605509	振华科技	3.25	36.13	贵州	振华科技	计算机、通信和其他电子设备制造业	39	4.93	4.70048	3.4012	2.83321	2.77259	中央国有企业	大型	C39	0.522398	0.024177	0.049769	0.933439	-0.0607018	0.150977	0.148104	0.16482	0.216842	0	1.94591	0.571429	0	0.3613	0.405843	0.423422	0.043817	0.123285	1.28649	1.2997	1	3.04452	3.04452	-0.315022	0.41903	0	0.0818082	0.00312941
733	2018	2.63906	-0.133761	0.0469	0.0855836	-0.461692	振华科技	3	32.94	贵州	振华科技	计算机、通信和其他电子设备制造业	39	5.02	4.18965	3.04452	2.63906	1.79176	中央国有企业	大型	C39	0.509791	0.026875	0.055495	0.557921	0.0313829	0.150397	0.13978	0.137159	-0.334287	0	1.94591	0.571429	0	0.329393	0.428867	0.462642	0.139348	0.301992	1.79992	1.0596	1	3.09104	3.09104	-0.00424635	0.43032	0	0.0964342	0.00186559
733	2019	2.19722	-0.230959	0.0769	0.106577	-0.273372	振华科技	3.75	32.94	贵州	振华科技	计算机、通信和其他电子设备制造业	39	5.1	4.60517	3.68888	2.77259	2.63906	中央国有企业	大型	C39	0.386039	0.030913	0.056137	0.383999	0.0296017	0.155287	0.108225	0.14711	-0.312743	0	1.94591	0.571429	0	0.329393	0.431332	0.484784	0.139348	0.309475	0.992942	1.35843	1	3.13549	3.13549	0.174914	0.514509	0	0.142985	0.00652259
733	2020	1.79176	-0.251428	0.0945	0.120276	-0.64428	振华科技	3.5	32.94	贵州	振华科技	计算机、通信和其他电子设备制造业	39	5.19	4.66344	3.49651	2.30259	2.77259	中央国有企业	大型	C39	0.3333	0.067984	0.106123	0.445677	-0.00772928	0.146495	0.122441	0.141727	0.076725	0	1.79176	0.571429	0	0.329393	0.42155	0.486775	0.089094	0.279778	0.295681	3.71533	1	3.17805	3.17805	0.231774	0.638464	0	0.14241	0.00222702
733	2021	1.60944	-0.301599	0.0874	0.132057	-0.370092	振华科技	3.75	32.73	贵州	振华科技	计算机、通信和其他电子设备制造业	39	5.27	4.95583	3.78419	2.94444	2.89037	中央国有企业	大型	C39	0.331351	0.149094	0.223268	0.563321	0.120056	0.133105	0.165978	0.129413	0.431989	0	1.94591	0.571429	0	0.327277	0.436033	0.48434	0.0994174	0.332306	0.367133	6.11588	1	3.21888	3.21888	-0.331802	0.754001	0.000988162	0.166362	0.0011128
737	2016	0.693147	-1.54961	0.0053	0.0658532	-0.802713	北方铜业	3.25	25.69	山西	南风化工	化学原料及化学制品制造业	26	5.66	5.53733	4.27667	3.21888	4.35671	地方国有企业	大型	C26	0.89653	0.006206	0.137805	0.735057	0.0166539	0.144976	0.17144	0.339871	-0.007714	0	2.19722	0.333333	0	0.25689	0.328545	0.348896	0.205867	0.278933	0.684948	2.4098	1	2.99573	3.04452	-0.333354	0.310109	0	0.0819771	0.0289045
737	2017	2.19722	-1.53714	0.0036	0.0579431	-0.741502	北方铜业	2.75	25.69	山西	南风化工	化学原料及化学制品制造业	26	5.86	4.51086	3.63759	1.60944	2.48491	地方国有企业	大型	C26	0.901961	-0.148615		0.69192	-0.0561629	0.130794	0.163039	0.343046	-0.122957	1	2.19722	0.333333	0	0.25689	0.320427	0.334647	0.205867	0.247332	1.02316	2.0884	1	3.04452	3.09104	0.0140999	0.312934	0	0.130243	0.0189384
737	2021	2.19722	-0.634742	0.0056	0.0316365	-0.671206	北方铜业	3.5	49.07	山西	北方铜业	化学原料及化学制品制造业	26	6.75	4.55388	2.94444	1.94591	3.49651	地方国有企业	大型	C26	0.54271	0.092265	0.243072	1.09748	0.0837002	0.000584661	0.324494	0.409274	2.03241	0	2.19722	0.333333	0	0.490734	0.701811	0.773411	0.169849	0.430125	3.06168	1.34221	1	3.21888	3.2581	0.186806	0.317912	1.86182e-06	0.0207331	0.0038633
738	2016	0	-0.965283	0.0433	0.115567	0.0476196	航发控制	3	23.34	江苏	中航动控	铁路、船舶、航空航天和其它运输设备制造业	37	9.26	6.59715	5.94542	4.91265	4.54329	中央国有企业	大型	C37	0.23758	0.030546	0.041142	0.363002	0.0272793	0.188827	0.114176	0.275392	-0.036376	0	2.19722	0.333333	0	0.23344	0.644061	0.681662	0.744823	1.759	0.241579	4.37702	1	2.99573	2.99573	-0.26651	0.695852	9.25245e-06	0.169314	0.00220021
738	2017	0	-1.17476	0.0393	0.179442	0.714865	航发控制	3	23.34	江苏	航发控制	铁路、船舶、航空航天和其它运输设备制造业	37	9.46	3.52636	2.63906	1.94591	2.30259	中央国有企业	大型	C37	0.24138	0.030959	0.04071	0.364174	0.138993	0.120559	0.111874	0.260965	0.019789	0	2.19722	0.333333	0	0.23344	0.635652	0.668357	0.744823	1.72298	0.409673	2.68235	1	3.04452	3.04452	-0.201435	0.683536	9.25245e-06	0.154823	0.00193183
738	2018	0	-1.08864	0.0394	0.178792	0.164997	航发控制	3.75	23.34	江苏	航发控制	铁路、船舶、航空航天和其它运输设备制造业	37	9.67	2.89037	1.94591	0.693147	2.19722	中央国有企业	大型	C37	0.219198	0.035662	0.046328	0.380543	-0.0476729	0.143315	0.128718	0.284266	0.075562	0	2.07944	0.375	0	0.23344	0.596118	0.656674	0.744823	1.55362	0.525315	2.12281	1	3.09104	3.09104	0.0629267	0.67669	9.25245e-06	0.1078	0.000991278
738	2019	0	-1.16593	0.0454	0.180977	0.433499	航发控制	3.25	22.64	江苏	航发控制	铁路、船舶、航空航天和其它运输设备制造业	37	9.88	3.55535	2.77259	1.79176	2.19722	中央国有企业	大型	C37	0.24671	0.03466	0.04522	0.408159	0.147478	0.0965692	0.10791	0.279177	0.126013	0	2.56495	0.333333	0	0.226444	0.57697	0.633312	0.767872	1.54796	0.527289	2.14319	1	3.13549	3.13549	-0.0264706	0.670372	9.25245e-06	0.101023	0.000284284
738	2020	0	-1.02584	0.0417	0.190061	0.114253	航发控制	3	21.83	江苏	航发控制	铁路、船舶、航空航天和其它运输设备制造业	37	10.1	4.11087	3.04452	1.94591	3.04452	中央国有企业	大型	C37	0.273949	0.044434	0.060134	0.418432	0.045914	0.116	0.112495	0.252365	0.131359	0	2.48491	0.333333	0	0.218328	0.537957	0.577051	0.796369	1.46399	0.336039	3.24978	1	3.17805	3.17805	0.305178	0.621434	0	0.109409	0.00021537
738	2021	0	-1.21839	0.0365	0.173369	0.240489	航发控制	3.75	28.57	江苏	航发控制	铁路、船舶、航空航天和其它运输设备制造业	37	10.32	4.2485	3.2581	2.48491	2.19722	中央国有企业	大型	C37	0.246407	0.044013	0.058881	0.355253	0.0630768	0.0590105	0.077427	0.179053	0.188086	0	2.56495	0.357143	0	0.285747	0.537919	0.597719	0.516742	0.882501	0.539619	2.79071	1	3.21888	3.21888	-0.0180737	0.650664	0	0.0854679	0.00042521
756	2021	1.79176	-0.452299	0.05	0.121327	-0.736639	新华制药	4.75	32.65	山东	新华制药	医药制造业	27	8.69	5.49306	4.18965	3.58352	3.55535	地方国有企业	大型	C27	0.502028	0.050201	0.102826	0.909544	0.0353404	0.0898207	0.140144	0.435774	0.092329	0	2.07944	0.375	0	0.326546	0.687879	0.713629	0.942329	1.10653	1.8312	1.31623	1	3.21888	3.3673	-0.391917	0.589732	2.46586e-05	0.0533013	0.0023752
761	2016	0	-0.467574	0.0487	0.0806083	-0.562234	本钢板材	3.25	77.88	辽宁	本钢板材	黑色金属冶炼及压延加工业	31	6.75	7.1452	6.17379	5.26786	6.18826	中央国有企业	大型	C31	0.754481	0.016734	0.064126	0.598544	0.176342	0.0115109	0.18049	0.381722	0.009311	0	1.94591	0.428571	0	0.728037	0.787821	0.793401	0.0130612	0.0358644	3.68199	1.04436	1	2.94444	2.99573	-0.00295487	0.866569	0	0.0237264	0.00217555
761	2017	0	-0.40188	0.0343	0.0930155	-0.501976	本钢板材	2.75	72.84	辽宁	本钢板材	黑色金属冶炼及压延加工业	31	6.81	6.6053	5.73979	4.96284	5.18178	中央国有企业	大型	C31	0.764294	0.027465	0.114321	0.691284	0.0435607	0.0115654	0.17794	0.378615	0.371938	0	1.94591	0.428571	0	0.728447	0.735971	0.742194	0.0128964	0.0374182	4.42801	1.00738	1	2.99573	3.04452	0.00649008	0.844968	0	0.0210542	0.00460929
761	2018	0	-0.425375	0.0298	0.102963	-0.296107	本钢板材	1.75	60.78	辽宁	本钢板材	黑色金属冶炼及压延加工业	31	6.87	5.76519	4.82831	4.27667	3.7612	中央国有企业	大型	C31	0.670324	0.016899	0.060054	0.818423	0.0607041	0.0107237	0.179059	0.401199	0.238818	0	1.79176	0.5	0	0.607789	0.798577	0.806187	0.0784757	0.313905	5.10673	0.899607	1	3.04452	3.09104	-0.0564647	0.866332	0	0.0182604	0.00340023
761	2019	0.693147	-0.839363	0.0244	0.099373	-0.426899	本钢板材	3.5	61.44	辽宁	本钢板材	黑色金属冶炼及压延加工业	31	6.93	5.04986	3.7612	3.66356	3.3673	中央国有企业	大型	C31	0.67047	0.009253	0.028073	0.876365	0.114896	0.00388096	0.126794	0.430146	0.051004	0	2.07944	0.5	0	0.61442	0.805175	0.822499	0.0776289	0.310464	4.43523	0.907856	1	3.09104	3.13549	-0.0538521	0.879619	0	0.0157741	0.00284543
761	2020	0.693147	-0.82637	0.0317	0.111957	-0.726829	本钢板材	3.5	62.18	辽宁	本钢板材	黑色金属冶炼及压延加工业	31	6.99	4.94876	3.71357	3.04452	3.7612	中央国有企业	大型	C31	0.668489	0.006227	0.018838	0.774379	-0.0313656	0.00377214	0.139062	0.404332	-0.076914	0	1.94591	0.428571	0	0.62178	0.803698	0.817108	0.0767101	0.292576	5.84537	0.847332	1	3.13549	3.17805	-0.0166782	0.881532	0	0.0162849	0.00218592
761	2021	1.60944	-0.872095	0.0301	0.103181	-0.619399	本钢板材	4	58.65	辽宁	本钢板材	黑色金属冶炼及压延加工业	31	7.05	5.99396	5.14166	4.29046	4.29046	中央国有企业	大型	C31	0.58173	0.042173	0.113572	1.29686	0.00749764	0.00465756	0.184781	0.462049	0.600338	0	2.19722	0.333333	0	0.586542	0.783316	0.793801	0.306007	0.335482	4.95874	0.879801	1	3.17805	3.21888	0.147335	0.865734	0	0.0152382	0.00300899
768	2016	0	-0.344653	0.0168	0.0884124	-0.591822	中航西飞	3.75	38.18	陕西	中航飞机	铁路、船舶、航空航天和其它运输设备制造业	37	6.57	6.34388	5.52545	4.40672	4.7362	中央国有企业	大型	C37	0.548585	0.011867	0.026265	0.681313	0.036253	0.11261	0.324417	0.135514	0.083186	0	2.30259	0.5	0	0.381795	0.585134	0.653465	0.198795	0.532587	0.666257	2.0495	1	2.99573	2.99573	-0.354283	0.682959	8.56014e-06	0.0420366	0.00190152
768	2017	0	-0.396053	0.0262	0.0934231	-0.59586	中航西飞	4.5	38.18	陕西	中航飞机	铁路、船舶、航空航天和其它运输设备制造业	37	6.94	5.47227	4.62497	3.71357	3.66356	中央国有企业	大型	C37	0.566791	0.011866	0.026837	0.777408	0.0321463	0.218996	0.322419	0.117248	0.189772	0	2.63906	0.357143	0	0.381795	0.585235	0.640103	0.198795	0.532851	0.871186	1.71465	1	3.04452	3.04452	-0.0303497	0.683776	7.11539e-06	0.038993	0.00160978
768	2018	0	-0.375472	0.0187	0.0801889	-0.493284	中航西飞	3.75	38.18	陕西	中航飞机	铁路、船舶、航空航天和其它运输设备制造业	37	7.34	5.15906	4.34381	3.49651	2.56495	中央国有企业	大型	C37	0.596783	0.011461	0.027483	0.755184	0.0293076	0.239249	0.28405	0.102129	0.076877	0	2.63906	0.357143	0	0.381795	0.588893	0.645411	0.198795	0.542432	1.30664	1.3621	1	3.09104	3.09104	-0.0356414	0.685489	7.11539e-06	0.0268819	0.00117764
768	2019	0	-0.694074	0.0039	0.0714795	-0.72969	中航西飞	4	38.18	陕西	中航飞机	铁路、船舶、航空航天和其它运输设备制造业	37	7.75	5.63121	4.80402	3.3673	3.29584	中央国有企业	大型	C37	0.659529	0.011774	0.031688	0.709667	0.0113502	0.259437	0.301168	0.0866535	0.024797	0	2.56495	0.384615	0	0.381795	0.570834	0.62429	0.185127	0.495132	1.07524	1.58955	1	3.13549	3.13549	0.0020541	0.668125	6.24854e-06	0.0235662	0.00102411
768	2020	0.693147	-0.848212	0.0064	0.0673726	-0.774093	中航西飞	4	38.18	陕西	中航西飞	铁路、船舶、航空航天和其它运输设备制造业	37	8.19	5.20401	4.2485	2.99573	3.09104	中央国有企业	大型	C37	0.738184	0.01278	0.047394	0.550598	0.0467466	0.0669311	0.344199	0.142214	-0.023732	0	2.3979	0.363636	1	0.381795	0.599867	0.652796	0.28687	0.571176	0.575658	2.47532	1	3.17805	3.17805	0.115306	0.660629	1.98653e-06	0.0295816	0.000466077
768	2021	0	-0.480941	0.0072	0.0718148	-0.910138	中航西飞	4.25	38.18	陕西	中航西飞	铁路、船舶、航空航天和其它运输设备制造业	37	8.65	3.80666	2.77259	2.07944	2.19722	中央国有企业	大型	C37	0.781332	0.01001	0.042059	0.50134	-0.154806	0.256002	0.345307	0.119919	-0.023429	0	2.3979	0.363636	0	0.381795	0.600127	0.641502	0.28687	0.571857	0.708875	2.18509	1	3.21888	3.21888	0.0460141	0.667831	1.98653e-06	0.0251875	0.000128579
777	2016	0.693147	-0.670718	0.0395	0.131364	-0.337756	中核科技	4	17.92	江苏	中核科技	通用设备制造业	34	9.26	5.0876	4.2485	3.21888	3.09104	中央国有企业	大型	C34	0.330283	0.053448	0.082997	0.505613	0.00566887	0.298239	0.130558	0.154344	-0.065471	0	2.19722	0.333333	0	0.179218	0.30515	0.315796	0.520318	0.702675	0.224243	4.78962	1	2.99573	2.99573	-1.07871	0.318	3.83994e-05	0.120843	0.00539069
777	2017	0	-0.735643	0.0452	0.13214	-0.529284	中核科技	4	17.92	江苏	中核科技	通用设备制造业	34	9.46	5.01728	3.71357	3.13549	3.8712	中央国有企业	大型	C34	0.377156	0.020065	0.031087	0.437974	-0.0370714	0.315898	0.186088	0.133119	-0.09646	0	2.19722	0.333333	0	0.179218	0.306511	0.318747	0.520318	0.710269	0.361676	3.142	1	3.04452	3.04452	-0.226752	0.30837	3.83994e-05	0.126455	0.00680507
777	2018	0	-0.732276	0.0345	0.127883	-0.46891	中核科技	4	17.92	江苏	中核科技	通用设备制造业	34	9.67	4.34381	3.3322	2.07944	2.48491	中央国有企业	大型	C34	0.398286	0.047659	0.077897	0.567495	0.0255158	0.304904	0.205544	0.114311	0.403337	0	2.19722	0.333333	0	0.179218	0.307215	0.32037	0.520318	0.714197	0.58653	2.1032	1	3.09104	3.09104	-0.143242	0.308805	3.83994e-05	0.0823281	0.00673774
777	2019	0	-0.911255	0.0353	0.124096	-0.648345	中核科技	3.25	17.92	江苏	中核科技	通用设备制造业	34	9.88	4.65396	3.78419	2.48491	2.30259	中央国有企业	大型	C34	0.391127	0.058089	0.095948	0.541646	-0.0326505	0.310665	0.157279	0.0989739	0.032267	0	2.19722	0.333333	0	0.179218	0.307092	0.319372	0.520318	0.713511	0.518322	2.32039	1	3.13549	3.13549	0.167912	0.301506	3.83994e-05	0.0810411	0.00748583
777	2020	0	-0.657824	0.041	0.129637	-0.966396	中核科技	4.5	17.92	江苏	中核科技	通用设备制造业	34	10.1	4.2485	3.09104	2.56495	2.07944	中央国有企业	大型	C34	0.374307	0.042822	0.069362	0.477561	-0.00612909	0.278744	0.172869	0.0895483	-0.078224	0	2.19722	0.333333	0	0.179218	0.325005	0.344974	0.520318	0.813462	0.487669	2.42484	1	3.17805	3.17805	-0.015818	0.298975	2.35279e-05	0.0814462	0.0127814
777	2021	1.38629	-0.63119	0.0347	0.126693	-0.773046	中核科技	4.75	17.77	江苏	中核科技	通用设备制造业	34	10.32	4.21951	2.89037	2.07944	2.70805	中央国有企业	大型	C34	0.432095	0.044499	0.074874	0.576958	0.0481756	0.264922	0.162489	0.0718488	0.334817	0	2.19722	0.333333	0	0.177744	0.335161	0.36185	0.520318	0.885639	0.579121	2.49313	1	3.21888	3.21888	0.0405951	0.332499	0.000941602	0.0777695	0.00444642
778	2016	0.693147	-0.440107	0.0171	0.0570111	-0.724834	新兴铸管	4.5	45.38	河北	新兴铸管	金属制品业	33	6.42	6.31173	5.2832	4.04305	5.10595	中央国有企业	大型	C33	0.625549	0.008997	0.024511	1.04171	0.022405	0.0312613	0.0820572	0.292576	0.042559	0	2.19722	0.333333	0	0.453751	0.47475	0.488921	0.0144016	0.0462787	2.61585	1.00783	1	2.99573	2.99573	-0.319902	0.519348	0.000110546	0.0124505	0.134796
778	2017	0.693147	-0.320436	0.0239	0.0607142	-0.614617	新兴铸管	5	39	河北	新兴铸管	金属制品业	33	6.56	6.16961	5.12396	5.0814	4.31749	中央国有企业	大型	C33	0.579449	0.02168	0.054549	0.839562	0.0751389	0.0324813	0.0504604	0.329322	-0.208848	0	2.19722	0.333333	0	0.389951	0.446722	0.472109	0.0534682	0.145585	2.35367	1.00394	1	3.04452	3.04452	0.284815	0.49924	9.88386e-05	0.0191875	0.139894
778	2018	1.09861	-0.364007	0.0241	0.0626639	-0.488952	新兴铸管	4.5	39.96	河北	新兴铸管	金属制品业	33	6.69	6.23832	4.94876	5.00395	4.96284	中央国有企业	大型	C33	0.581242	0.040254	0.095923	0.802434	0.0723943	0.0326416	0.109683	0.312265	-0.017429	0	2.19722	0.333333	0	0.399613	0.477139	0.506141	0.0571589	0.194003	3.01361	0.914591	1	3.09104	3.09104	-0.503137	0.514419	9.88386e-05	0.0159416	0.08287
778	2019	1.09861	-0.692313	0.0202	0.0549635	-0.522987	新兴铸管	5	39.96	河北	新兴铸管	金属制品业	33	6.84	5.45104	4.39445	4.51086	3.63759	中央国有企业	大型	C33	0.548986	0.031284	0.071997	0.806501	0.0631169	0.03793	0.107378	0.332758	0.008449	0	2.07944	0.375	0	0.399613	0.477168	0.513091	0.0783239	0.194075	2.97826	0.886761	1	3.13549	3.13549	-0.00930645	0.511757	2.23131e-05	0.0178958	0.0369348
778	2020	0	-0.413549	0.0237	0.0563822	-0.687603	新兴铸管	6	39.96	河北	新兴铸管	金属制品业	33	6.98	5.15329	4.34381	3.29584	3.63759	中央国有企业	大型	C33	0.545879	0.038223	0.084449	0.8362	0.0586518	0.0382522	0.113676	0.325493	0.050654	0	2.07944	0.307692	0	0.399613	0.469898	0.501067	0.108784	0.175883	3.62162	0.826725	1	3.17805	3.17805	0.0413126	0.483475	0.000379019	0.0182058	0.0431192
778	2021	1.09861	-0.855207	0.0234	0.0680759	-0.588747	新兴铸管	6	39.96	河北	新兴铸管	金属制品业	33	7.13	4.82028	4.04305	2.83321	2.63906	中央国有企业	大型	C33	0.506583	0.040913	0.086349	1.00031	0.0593665	0.0392046	0.102135	0.334083	0.240688	0	1.94591	0.428571	1	0.399613	0.469756	0.48887	0.11706	0.175527	3.6347	0.834803	1	3.21888	3.21888	0.0915601	0.481883	0.000252769	0.0144557	0.0337474
786	2016	0	-0.566124	0.0265	0.0779395	-0.533198	北新建材	5.25	35.73	北京	北新建材	非金属矿物制品业	30	9.14	5.81413	5.16479	3.68888	3.89182	中央国有企业	大型	C30	0.270822	0.104845	0.148586	0.583542	0.119044	0.0075968	0.0872749	0.474078	0.080107	0	2.19722	0.333333	0	0.357304	0.565198	0.605925	0.26796	0.581841	0.779665	1.42628	1	2.99573	2.99573	-0.0224561	0.623254	0	0.0811011	0.00658449
786	2017	0	-0.680143	0.0237	0.0725165	-0.518976	北新建材	5.75	35.73	北京	北新建材	非金属矿物制品业	30	9.42	6.51767	5.61313	4.8752	4.43082	中央国有企业	大型	C30	0.224386	0.154622	0.20514	0.733049	0.164747	0.00602798	0.0781816	0.454988	0.368837	0	2.19722	0.333333	0	0.357304	0.55132	0.57364	0.26796	0.543	0.400335	2.36158	1	3.04452	3.04452	0.220997	0.641665	0	0.0693587	0.00711219
786	2018	0.693147	-0.893576	0.0291	0.0740495	-0.38485	北新建材	6.25	37.83	北京	北新建材	非金属矿物制品业	30	9.7	5.86647	5.10595	3.71357	3.8712	中央国有企业	大型	C30	0.193719	0.145841	0.1842	0.738706	0.155387	0.00445274	0.0714067	0.423823	0.12545	0	2.19722	0.333333	0	0.378256	0.571046	0.606438	0.197091	0.509681	0.770317	1.41167	1	3.09104	3.09104	-0.300398	0.681591	0	0.0467685	0.00403996
786	2019	0	-1.01974	0.0316	0.0748153	-0.786446	北新建材	6.75	37.83	北京	北新建材	非金属矿物制品业	30	10	5.77765	4.58497	3.71357	4.30407	中央国有企业	大型	C30	0.322458	0.023194	0.031509	0.676782	0.0924818	0.0587431	0.075122	0.421892	0.060335	0	2.19722	0.333333	0	0.378256	0.586831	0.645809	0.197091	0.551412	0.499177	2.32576	1	3.13549	3.13549	-0.108231	0.694106	0	0.0492877	0.00723319
786	2020	0.693147	-0.489023	0.04	0.0757081	-0.865299	北新建材	6	37.83	北京	北新建材	非金属矿物制品业	30	10.3	5.96871	4.78749	3.98898	4.35671	中央国有企业	大型	C30	0.238294	0.136282	0.189018	0.757237	0.0802343	0.0841848	0.0762046	0.47261	0.261173	0	2.19722	0.333333	0	0.378256	0.575236	0.629377	0.177217	0.520758	0.338658	3.19113	1	3.17805	3.17805	0.0120264	0.667725	0	0.0509376	0.00529838
786	2021	1.09861	-0.423706	0.0415	0.0760377	-0.810051	北新建材	6	37.83	北京	北新建材	非金属矿物制品业	30	10.61	6.12687	5.12396	3.85015	3.85015	中央国有企业	大型	C30	0.265219	0.143388	0.191957	0.851217	0.144161	0.0703221	0.0990596	0.445593	0.254904	0	2.07944	0.375	1	0.378256	0.585456	0.631685	0.215834	0.547777	0.392728	2.54321	1	3.21888	3.21888	0.00823049	0.645937	0	0.0483677	0.00445356
789	2018	0	-0.863137	0.0003	0.00281631	0.0443388	万年青	5	42.58	江西	万年青	非金属矿物制品业	30	7.52	6.36647	5.66296	4.29046	4.79579	地方国有企业	大型	C30	0.393845	0.19946	0.342637	1.10785	0.231596	0.0676273	0.0513094	0.384324	0.438933	0	2.19722	0.333333	0	0.42584	0.532824	0.559759	0.114857	0.251231	1.50514	1.05824	1	3.09104	3.09104	0.362772	0.577073	3.16158e-05	0.0450897	0.0036205
789	2019	0.693147	-1.09938	0.0012	0.06649	0.0546782	万年青	4.25	42.58	江西	万年青	非金属矿物制品业	30	7.77	5.16479	4.52179	3.3322	3.61092	地方国有企业	大型	C30	0.362792	0.187978	0.301765	1.04214	0.207782	0.0547491	0.0373282	0.31251	0.115886	0	2.19722	0.333333	0	0.42584	0.531591	0.549092	0.114857	0.248335	1.21264	1.18744	1	3.13549	3.13549	-0.583296	0.536933	3.16163e-05	0.046842	0.00296844
789	2020	1.09861	-1.07068	0.0289	0.0808707	-0.0633721	万年青	5	42.58	江西	万年青	非金属矿物制品业	30	8.04	5.81114	5.25227	3.85015	4.20469	地方国有企业	大型	C30	0.382607	0.163057	0.260443	0.929962	0.147752	0.0442237	0.0359096	0.36469	0.09996	0	2.19722	0.333333	0	0.42583	0.496209	0.509723	0.114857	0.165275	1.42753	1.08313	1	3.17805	3.17805	0.0434798	0.512364	3.16156e-05	0.0423996	0.00314791
789	2021	1.60944	-0.948131	0.0274	0.0842228	-0.0157879	万年青	5	42.58	江西	万年青	非金属矿物制品业	30	8.31	4.8828	4.36945	2.77259	3.21888	地方国有企业	大型	C30	0.374623	0.141698	0.227933	0.872281	0.107481	0.0544063	0.0507338	0.375074	0.133735	0	2.19722	0.333333	0	0.425824	0.494682	0.513948	0.114857	0.161705	1.64353	0.933685	1	3.21888	3.21888	-0.223546	0.517371	3.16152e-05	0.0457987	0.0042612
792	2016	0	-1.11223	0.0011	0.000517799	-0.660488	盐湖股份	4.25	27.03	青海	盐湖股份	化学原料及化学制品制造业	26	3.37	6.70196	5.75257	5.15906	5.09375	地方国有企业	大型	C26	0.682063	0.002561	0.008243	0.126655	0.0244595	0.00420502	0.0408605	0.441413	-0.047608	0	2.3979	0.363636	0	0.270296	0.586216	0.667462	0.759013	1.16879	2.34175	1.092	1	2.99573	2.99573	-0.129259	0.723191	3.00313e-06	0.0711202	0.00107243
792	2017	1.38629	-1.42835	0.0019	0.0624857	-0.654253	盐湖股份	2.75	27.03	青海	盐湖股份	化学原料及化学制品制造业	26	3.45	6.9921	5.65948	5.0689	5.52943	地方国有企业	大型	C26	0.730204	-0.051866	-0.17645	0.141498	0.0184221	0.00435661	0.040083	0.638713	0.128835	1	2.3979	0.363636	0	0.270296	0.57144	0.626068	0.759013	1.11413	2.12668	1.19782	1	3.04452	3.04452	0.0748337	0.621912	0	0.132356	0.000763925
792	2018	1.94591	-0.627027	0.0113	0.172315	-0.699745	盐湖股份	2.75	27.03	青海	盐湖股份	化学原料及化学制品制造业	26	3.53	6.19848	5.14749	4.70953	4.61512	地方国有企业	大型	C26	0.749489	-0.045746	-0.175535	0.227293	0.0953031	0.00611106	0.0404133	0.68938	0.529115	1	2.3979	0.363636	0	0.270296	0.57144	0.630351	0.759013	1.11413	3.85652	1.00868	1	3.09104	3.09104	-0.0557557	0.627323	0	0.0932415	0.0069831
792	2021	2.63906	-0.849051	0.0127	0.292731	-0.12226	盐湖股份	4	13.86	青海	盐湖股份	化学原料及化学制品制造业	26	3.78	7.22548	6.00635	4.48864	5.71043	地方国有企业	大型	C26	0.538919	0.230138	0.406002	0.651355	0.188757	0.0346826	0.0473224	0.304032	0.054371	0	2.56495	0.384615	0	0.138613	0.422606	0.604082	0.615044	2.04882	0.526111	8.14306	1	3.21888	3.21888	0.389052	0.706764	1.32526e-06	0.052132	0.0179421
799	2018	1.09861	-1.1075	0.003	0.0428898	0.83592	酒鬼酒	5.25	31	湖南	酒鬼酒	酒、饮料和精制茶制造业	15	7.6	7.05445	5.9135	5.1985	5.826	中央国有企业	大型	C15	0.24056	0.082294	0.10641	0.438629	0.0739557	0.00210775	0.286233	0.166751	0.351294	0	2.19722	0.333333	0	0.309998	0.35079	0.37266	0.0620875	0.131588	0.552745	2.04971	1	3.09104	3.09104	-0.595054	0.347944	0	0.107939	0.00388494
799	2019	1.38629	-1.46164	0.0064	0.0518881	0.869092	酒鬼酒	5.25	31	湖南	酒鬼酒	酒、饮料和精制茶制造业	15	7.88	7.9452	6.44254	5.62402	6.91075	中央国有企业	大型	C15	0.247207	0.098217	0.129931	0.495817	0.11829	0.00208414	0.288962	0.132015	0.273842	0	2.19722	0.333333	0	0.309998	0.374925	0.410647	0.0615233	0.209443	0.277162	3.8552	1	3.13549	3.13549	0.396031	0.384676	0	0.0969079	0.00196312
799	2020	1.09861	-1.41257	0.0059	0.040625	0.380886	酒鬼酒	5.75	31	湖南	酒鬼酒	酒、饮料和精制茶制造业	15	8.16	7.65017	6.72623	5.43808	6.45362	中央国有企业	大型	C15	0.341222	0.129959	0.185948	0.482757	0.21908	0.000772432	0.236811	0.0922156	0.207863	0	2.19722	0.333333	0	0.309998	0.390574	0.431242	0.122737	0.259924	0.085288	9.8236	1	3.17805	3.17805	-0.0463123	0.514648	0	0.0797925	0.00152364
799	2021	0	-1.32454	0.003	0.0345519	0.325524	酒鬼酒	5	31	湖南	酒鬼酒	酒、饮料和精制茶制造业	15	8.46	7.69894	6.72863	5.3799	6.59715	中央国有企业	大型	C15	0.413736	0.172683	0.280033	0.65989	0.246187	0.000584661	0.211149	0.0787768	0.869685	0	2.19722	0.333333	0	0.309998	0.442108	0.477985	0.152931	0.426164	0.118213	9.5985	1	3.21888	3.21888	-0.211103	0.590626	0	0.0533871	0.00127432
800	2016	1.09861	-0.780934	0.0247	0.0868131	-0.829546	一汽解放	4.75	53.03	吉林	一汽轿车	汽车制造业	36	6.7	8.14468	6.33859	5.97381	7.40974	中央国有企业	大型	C36	0.597165	-0.054074	-0.122146	1.191	0.0297994	0.00871858	0.147328	0.253771	-0.137921	1	1.79176	0.5	0	0.530251	0.582024	0.605155	0.0302948	0.0976387	1.07676	1.45617	1	2.99573	2.99573	-0.30932	0.54701	0	0.0789011	0.00041814
800	2017	0.693147	-1.16153	0.0142	0.105297	-0.750474	一汽解放	3.5	53.03	吉林	一汽轿车	汽车制造业	36	6.84	7.69211	6.44731	6.09582	6.59715	中央国有企业	大型	C36	0.571607	0.013071	0.031464	1.45447	0.123587	0.00978741	0.11694	0.227931	0.236076	0	2.07944	0.375	0	0.530251	0.583872	0.602287	0.0346652	0.101124	1.05583	1.44996	1	3.04452	3.04452	-0.00353235	0.51416	0	0.062285	0.000639366
800	2018	2.07944	-0.918679	0.0272	0.125911	-0.754055	一汽解放	3.75	53.03	吉林	一汽轿车	汽车制造业	36	6.98	7.36455	6.3315	5.69036	6.11368	中央国有企业	大型	C36	0.563353	0.014825	0.034166	1.37353	0.00457333	0.0828808	0.117501	0.230883	-0.065013	0	2.07944	0.375	0	0.530251	0.591206	0.609871	0.0416868	0.114955	1.72899	1.12294	1	3.09104	3.09104	-0.0838052	0.502516	0	0.0410324	0.00471861
800	2019	2.77259	-0.636015	0.0388	0.133311	-0.780362	一汽解放	4.25	53.03	吉林	一汽轿车	汽车制造业	36	7.13	7.25771	5.826	5.4848	6.20859	中央国有企业	大型	C36	0.587124	0.002	0.004712	1.44524	0.106757	0.0671137	0.195385	0.224992	0.083836	0	2.07944	0.375	0	0.530251	0.613194	0.653806	0.0479996	0.156422	1.21133	1.35796	1	3.13549	3.13549	0.0493195	0.580421	0	0.0409334	0.00247448
800	2020	0.693147	-0.203421	0.0252	0.0967768	-0.59042	一汽解放	4.25	83.41	吉林	一汽解放	汽车制造业	36	7.27	6.8533	5.69036	5.1299	5.60212	中央国有企业	大型	C36	0.617661	0.035971	0.099519	1.54858	-0.0121497	0.0120762	0.310766	0.12403	1.71426	0	2.30259	0.307692	0	0.728824	0.860827	0.867844	0.0147005	0.0402422	1.1931	1.0756	1	3.17805	3.17805	0.334539	0.174432	0	0.0238956	0.00503351
800	2021	1.60944	-0.312004	0.0337	0.12669	-0.236656	一汽解放	5.75	65.81	吉林	一汽解放	汽车制造业	36	7.43	5.20401	4.29046	3.21888	4.04305	中央国有企业	大型	C36	0.623853	0.058205	0.153529	1.47386	0.217916	0.0183427	0.132846	0.132397	-0.131331	0	2.19722	0.333333	0	0.658112	0.850661	0.856364	0.256318	0.292578	1.29578	1.09404	1	3.21888	3.21888	-0.121821	0.536586	0.000413352	0.0248462	0.00357034
801	2016	3.97029	-0.54863	0.0611	0.223582	-0.540188	四川九洲	3.75	47.61	四川	四川九洲	计算机、通信和其他电子设备制造业	39	7.08	5.74939	5.05625	3.63759	3.95124	地方国有企业	大型	C39	0.532696	0.040326	0.084996	0.793752	0.0125475	0.445383	0.128083	0.0778059	0.17412	0	1.94591	0.428571	1	0.47605	0.539955	0.590168	0.0393093	0.13424	0.469871	2.66094	1	2.94444	3.17805	-0.297967	0.609447	0	0.107232	0.0144767
801	2017	4.20469	-0.613894	0.0599	0.232024	-0.579441	四川九洲	4	47.61	四川	四川九洲	计算机、通信和其他电子设备制造业	39	7.26	5.15329	4.21951	3.4012	3.43399	地方国有企业	大型	C39	0.526438	0.000161	0.000343	0.626504	-0.0346278	0.448425	0.148511	0.0746737	-0.19168	0	1.94591	0.428571	1	0.47605	0.530554	0.569809	0.0393093	0.114492	0.853878	1.69757	1	2.99573	3.21888	0.0823361	0.559482	0	0.112582	0.0170413
801	2018	4.5326	-0.734357	0.0664	0.225981	-0.505284	四川九洲	3.25	47.61	四川	四川九洲	计算机、通信和其他电子设备制造业	39	7.45	5.24702	4.41884	2.70805	2.94444	地方国有企业	大型	C39	0.550798	0.017408	0.03777	0.729243	0.0147632	0.506316	0.143905	0.0636851	0.198979	0	1.94591	0.428571	1	0.47605	0.528335	0.565782	0.0393093	0.109831	1.2221	1.36906	1	3.04452	3.2581	-0.0193008	0.556572	0	0.0462916	0.0123352
801	2019	3.49651	-0.860144	0.0844	0.226687	-0.668629	四川九洲	3.25	47.61	四川	四川九洲	计算机、通信和其他电子设备制造业	39	7.65	4.56435	3.3673	2.56495	2.83321	地方国有企业	大型	C39	0.554058	0.004645	0.010378	0.549584	0.0308193	0.400816	0.15816	0.0600417	-0.212388	0	1.60944	0.571429	1	0.47605	0.52645	0.558302	0.0393093	0.105871	0.989433	1.56474	1	3.09104	3.29584	0.0271051	0.5629	0	0.057742	0.012236
801	2020	3.46574	-0.955569	0.101	0.226631	-0.574446	四川九洲	3	47.61	四川	四川九洲	计算机、通信和其他电子设备制造业	39	7.85	4.56435	3.09104	3.55535	2.89037	地方国有企业	大型	C39	0.44197	0.018525	0.037499	0.604995	0.0720468	0.332108	0.151675	0.0543643	0.104042	0	1.94591	0.428571	0	0.47605	0.525997	0.555226	0.0393093	0.10492	0.793712	1.70187	1	3.13549	3.3322	-0.100502	0.528393	0	0.0473651	0.00713555
801	2021	1.38629	-0.93279	0.0842	0.197558	-0.47266	四川九洲	3	47.61	四川	四川九洲	计算机、通信和其他电子设备制造业	39	8.05	4.33073	3.4012	2.19722	2.07944	地方国有企业	大型	C39	0.462158	0.034418	0.062864	0.674764	0.0592791	0.291886	0.171029	0.0551654	0.073969	0	1.79176	0.5	0	0.47605	0.52667	0.553217	0.0393093	0.106333	0.86546	2.25227	1	3.17805	3.3673	0.0426212	0.530812	0	0.0435389	0.00640919
807	2016	0	-0.758762	0.028	0.118009	-0.666712	云铝股份	5.25	42.75	云南	云铝股份	有色金属冶炼及压延加工业	32	4.55	6.33859	5.57973	4.34381	4.79579	中央国有企业	大型	C32	0.690959	0.006755	0.025042	0.507878	0.0285445	0.010407	0.101756	0.547585	-0.019493	0	2.3979	0.363636	0	0.425733	0.508282	0.542891	0.0623803	0.193899	1.82799	1.15721	1	2.94444	2.94444	-0.131318	0.61514	8.90189e-05	0.0402057	0.0102004
807	2017	0	-1.01991	0.0298	0.110868	-0.656067	云铝股份	5.75	42.57	云南	云铝股份	有色金属冶炼及压延加工业	32	4.57	7.06561	6.12687	5.41165	5.29832	中央国有企业	大型	C32	0.695278	0.02113	0.068856	0.652549	0.0566429	0.00684633	0.124468	0.49133	0.42376	0	2.3979	0.363636	0	0.425733	0.475399	0.50548	0.03731	0.11666	1.34534	1.37906	1	2.99573	2.99573	0.200531	0.467299	7.47634e-05	0.0319607	0.00724178
807	2018	0	-1.07677	0.0362	0.0987605	-0.597461	云铝股份	6	42.57	云南	云铝股份	有色金属冶炼及压延加工业	32	4.59	6.31897	5.39363	4.21951	4.76217	中央国有企业	大型	C32	0.754381	-0.047567	-0.17328	0.591	0.00899023	0.00821751	0.106763	0.524387	-0.019909	1	2.3979	0.363636	0	0.425733	0.468888	0.491499	0.0364437	0.101366	3.70965	1.02232	1	3.04452	3.04452	-0.26406	0.461175	4.97288e-05	0.0581802	0.00394056
807	2019	0	-0.953607	0.0413	0.144797	-0.753394	云铝股份	6	42.57	云南	云铝股份	有色金属冶炼及压延加工业	32	4.61	5.84644	4.72739	3.2581	4.59512	中央国有企业	大型	C32	0.682323	0.014143	0.050043	0.629919	0.0930766	0.00600354	0.0852884	0.573471	0.11961	0	2.3979	0.363636	0	0.425733	0.459719	0.486522	0.0234273	0.0798294	2.95388	1.02086	1	3.09104	3.09104	-0.00748816	0.51404	2.5256e-05	0.0340611	0.00386226
807	2020	0	-1.07631	0.0399	0.13548	-1.05703	云铝股份	6	35.48	云南	云铝股份	有色金属冶炼及压延加工业	32	4.63	5.68358	4.89035	3.21888	3.85015	中央国有企业	大型	C32	0.664574	0.030616	0.093709	0.733842	0.12143	0.00396446	0.0863993	0.665876	0.217821	0	2.3979	0.363636	0	0.354778	0.543702	0.570055	0.282973	0.532513	1.74137	1.19902	1	3.13549	3.13549	0.212316	0.595342	2.20593e-05	0.0362144	0.00179702
807	2021	0	-0.811625	0.0358	0.140665	-0.869316	云铝股份	5.75	32	云南	云铝股份	有色金属冶炼及压延加工业	32	4.65	5.70044	4.76217	3.29584	4.21951	中央国有企业	大型	C32	0.447359	0.106837	0.243003	1.05684	0.183989	0.000916889	0.0803896	0.636101	0.409011	0	2.30259	0.4	0	0.320021	0.497407	0.529137	0.315627	0.554295	1.6063	1.38232	1	3.17805	3.17805	0.18384	0.522814	1.85141e-05	0.0185635	0.00179371
811	2016	0	-0.702509	0.0339	0.211801	-0.57313	冰轮环境	3	29.15	山东	烟台冰轮	通用设备制造业	34	7.94	5.22036	4.57471	2.19722	3.21888	地方国有企业	大型	C34	0.545409	0.066066	0.142959	0.623706	0.0500386	0.176004	0.108691	0.130459	0.053576	0	2.19722	0.333333	0	0.291458	0.516284	0.558409	0.341157	0.771384	0.80847	1.72458	1	2.94444	3.3673	-0.496908	0.57234	2.66142e-05	0.081349	0.0117012
811	2017	0	-1.02665	0.032	0.217535	-0.417091	冰轮环境	3.5	29.15	山东	冰轮环境	通用设备制造业	34	8.08	5.16479	3.73767	4.27667	3.17805	地方国有企业	大型	C34	0.48694	0.060815	0.12557	0.633902	0.0137205	0.219257	0.0999404	0.123857	0.142037	0	2.19722	0.333333	0	0.291458	0.500706	0.526945	0.342477	0.717935	1.08023	1.38222	1	2.99573	3.4012	-0.140943	0.489367	2.52368e-05	0.0748573	0.00753029
811	2018	0	-0.871457	0.0319	0.229012	-0.469451	冰轮环境	4.75	29.15	山东	冰轮环境	通用设备制造业	34	8.23	3.04452	2.3979	0.693147	1.94591	地方国有企业	大型	C34	0.509518	0.052008	0.103748	0.621271	0.0517354	0.200457	0.118505	0.11609	0.044716	0	2.19722	0.333333	0	0.291458	0.491104	0.507604	0.33994	0.684991	1.79219	1.06749	1	3.04452	3.43399	-0.142389	0.485382	1.2417e-05	0.0574515	0.00737855
811	2019	0.693147	-0.597279	0.0338	0.24277	-0.508067	冰轮环境	5	26.5	山东	冰轮环境	通用设备制造业	34	8.38	4.21951	3.3673	2.63906	2.56495	地方国有企业	大型	C34	0.465657	0.069541	0.135156	0.566912	0.0516826	0.176615	0.0954254	0.100503	0.059446	0	2.19722	0.333333	0	0.265037	0.486073	0.518411	0.362726	0.833982	1.46084	1.16912	1	3.09104	3.46574	0.219353	0.502214	1.08723e-05	0.0650692	0.00740235
811	2020	0	-0.556113	0.0432	0.256227	-0.666195	冰轮环境	5	13.78	山东	冰轮环境	通用设备制造业	34	8.53	4.56435	3.09104	3.17805	3.3322	地方国有企业	大型	C34	0.452985	0.029764	0.055018	0.517796	0.0646215	0.125778	0.087337	0.11459	0.058291	0	2.3979	0.307692	0	0.137819	0.439305	0.458902	0.923105	2.18755	1.25581	1.24928	1	3.13549	3.49651	0.0384494	0.441867	2.92034e-05	0.0584018	0.0100634
811	2021	0	-0.495588	0.0353	0.268113	-0.63754	冰轮环境	5	13.78	山东	冰轮环境	通用设备制造业	34	8.69	4.56435	3.17805	3.04452	2.94444	地方国有企业	大型	C34	0.497587	0.034799	0.066582	0.596507	0.046641	0.126964	0.116403	0.109877	0.331374	0	2.19722	0.333333	0	0.137819	0.455932	0.478648	0.923105	2.30819	1.51318	1.66126	1	3.17805	3.52636	0.177778	0.505655	2.71252e-05	0.0455986	0.00608156
813	2016	0	-0.938055	0.0359	0.121824	10.1167	德展健康	4	29.74	新疆	德展健康	有色金属矿采选业	9	4.1	5.73334	4.23411	4.2485	4.06044	地方国有企业	大型	B09	0.0564805	0.206818	0.251287	0.509348	0.0668095	0.194644	0.0465062	0.0470844	1.82513	0	2.19722	0.333333	0	0.297392	0.718279	0.828952	0.658458	1.41526	0.182114	2.19132	0	2.94444	3.09104	0.146146	0.61356	0	0.0853574	0.000701104
813	2017	0	-1.31079	0.0246	0.177338	2.72478	德展健康	3.25	30.14	新疆	德展健康	医药制造业	27	4.21	3.7612	3.04452	1.09861	2.99573	地方国有企业	大型	C27	0.115503	0.175451	0.191711	0.489812	0.0748469	0.280393	0.0450589	0.0874258	0.538667	0	2.19722	0.333333	0	0.301446	0.700908	0.810992	0.649604	1.32515	0.264132	2.39874	0	2.99573	3.13549	-0.283896	0.714718	0	0.0747394	0.000430516
813	2018	0	-1.51921	0.0263	0.1624	1.80495	德展健康	3.75	30.2	新疆	德展健康	医药制造业	27	4.32	3.52636	2.83321	1.38629	2.70805	地方国有企业	大型	C27	0.108104	0.168259	0.189383	0.595053	0.0641344	0.226159	0.0483585	0.093664	0.482158	0	2.19722	0.333333	0	0.301954	0.680409	0.779843	0.611883	1.25335	0.287782	2.24519	0	3.04452	3.17805	-0.0501083	0.654805	0	0.0394685	0.000245616
813	2019	0	-1.26592	0.0668	0.152674	4.34158	德展健康	3.25	30.2	新疆	德展健康	医药制造业	27	4.43	4.47734	3.49651	2.89037	3.3673	地方国有企业	大型	C27	0.0595511	0.056661	0.061636	0.299587	0.245796	0.049575	0.0559538	0.0939887	-0.460632	0	2.19722	0.333333	0	0.301954	0.651551	0.739081	0.611883	1.15778	0.420443	2.28647	0	3.09104	3.21888	0.266629	0.74651	0	0.0786792	0.0221142
813	2020	0	-0.611614	0.0582	0.21047	5.02576	德展健康	3	24.44	新疆	德展健康	医药制造业	27	4.55	5.12396	4.02535	3.78419	3.89182	地方国有企业	大型	C27	0.0697509	0.044396	0.047323	0.156218	0.129314	0.0424836	0.0489058	0.0815961	-0.457529	0	2.19722	0.333333	0	0.244367	0.601899	0.649255	0.756086	1.46309	0.644471	1.61542	0	3.13549	3.2581	-0.154445	0.656375	0.0193655	0.161185	0.0739494
813	2021	1.09861	-0.48017	0.0913	0.202995	5.18828	德展健康	3	20	新疆	德展健康	医药制造业	27	4.67	5.19296	3.46574	3.29584	4.44265	地方国有企业	大型	C27	0.0540769	-0.0158	-0.016843	0.120629	0.00733985	0.055177	0.0519237	0.0888719	-0.237196	1	2.19722	0.333333	0	0.199985	0.62436	0.652625	0.923873	2.12203	0.581891	1.626	1	3.17805	3.29584	0.0476355	0.630674	0.0198414	0.211401	0.0589956
815	2016	2.3979	-1.31208	0.0055	0.0315279	-0.0639331	美利云	4.25	20.86	宁夏	美利云	造纸及纸制品业	22	5.14	5.67332	4.56435	3.68888	3.80666	中央国有企业	大型	C22	0.303169	0.001848	0.003886	0.275018	0.0307451	0.0142235	0.195275	0.274883	0.055058	0	2.19722	0.333333	0	0.208554	0.515449	0.680226	0.545732	1.47154	0.200488	2.95516	1	2.94444	2.94444	-0.335091	0.352354	0	0.143219	0.00084067
815	2017	2.63906	-1.44345	0.0012	0.0455912	-0.425967	美利云	5	20.86	宁夏	美利云	造纸及纸制品业	22	5.3	4.18965	3.43399	2.48491	3.17805	中央国有企业	大型	C22	0.277529	0.009037	0.012738	0.297161	-0.0274532	0.0230925	0.214714	0.269131	0.432321	0	2.19722	0.333333	0	0.208554	0.515449	0.684793	0.545732	1.47154	0.266485	2.38067	1	2.99573	2.99573	-0.0994627	0.310054	0	0.102712	0.000853049
815	2018	2.56495	-1.47933	0.0012	0.0456995	0.217737	美利云	5	20.86	宁夏	美利云	造纸及纸制品业	22	5.46	4.18965	3.3673	3.21888	2.30259	中央国有企业	大型	C22	0.333628	0.015213	0.021953	0.355591	0.0383593	0.0242185	0.193449	0.266909	0.246508	0	2.19722	0.333333	0	0.208554	0.515449	0.687545	0.545732	1.47154	0.66067	1.38605	1	3.04452	3.04452	0.00154576	0.286681	0	0.0680397	0.0108135
815	2019	2.30259	-1.18553	0.0106	0.117305	-0.033014	美利云	4.5	20.86	宁夏	美利云	造纸及纸制品业	22	5.62	5.48894	3.78419	2.77259	5.0689	中央国有企业	大型	C22	0.356077	0.016198	0.024737	0.326714	0.0275282	0.0276547	0.19639	0.317894	-0.004672	0	2.19722	0.333333	0	0.208554	0.511332	0.611096	0.545732	1.4518	0.698757	1.78719	1	3.09104	3.09104	0.444876	0.571631	0	0.0589884	0.000963064
815	2020	2.48491	-1.16238	0.0142	0.134208	-0.806424	美利云	4.25	20.86	宁夏	美利云	造纸及纸制品业	22	5.79	4.04305	2.3979	2.48491	3.46574	中央国有企业	大型	C22	0.313294	0.01526	0.022953	0.360701	-0.0554004	0.0739538	0.211118	0.314457	0.113269	0	2.19722	0.333333	0	0.208554	0.485753	0.545839	0.545732	1.32915	0.847937	1.49263	1	3.13549	3.13549	-0.219066	0.508961	0	0.0483367	0.000657879
815	2021	2.99573	-0.783181	0.0167	0.134433	-0.661715	美利云	4.5	20.86	宁夏	美利云	造纸及纸制品业	22	5.97	3.95124	3.21888	1.60944	2.56495	中央国有企业	大型	C22	0.309574	-0.005206	-0.007561	0.393359	0.010356	0.0853406	0.211197	0.290564	0.060425	1	2.19722	0.333333	0	0.208554	0.453097	0.499924	0.545732	1.17256	0.836387	1.81136	1	3.17805	3.17805	0.0160524	0.462983	0	0.0432565	0.00033956
818	2016	0	-0.886076	0.002	0.0693079	0.0392178	航锦科技	3.25	28.68	辽宁	方大化工	化学原料及化学制品制造业	26	6.75	6.18826	4.7362	4.35671	4.69135	地方国有企业	大型	C26	0.129885	0.042557	0.049836	0.994116	0.0580437	0.0141783	0.0545896	0.526851	0.008996	0	2.19722	0.333333	0	0.286843	0.413926	0.439921	0.332834	0.44304	0.308918	3.41127	0	2.99573	2.99573	-0.254675	0.352775	0.00529056	0.0816073	0.000560096
818	2017	1.09861	-0.922075	0.0022	0.0657351	-0.714087	航锦科技	3	28.66	辽宁	方大化工	化学原料及化学制品制造业	26	6.81	6.28227	5.0814	4.07754	4.54329	地方国有企业	大型	C26	0.314749	0.081082	0.106484	1.05162	0.12598	0.0599572	0.0507496	0.363939	0.305233	0	2.19722	0.333333	1	0.286626	0.425532	0.478236	0.174737	0.484625	0.423529	2.6727	0	3.04452	3.04452	-0.297251	0.364935	0.000390407	0.0851494	0.00074994
818	2018	0	-0.592824	0.0064	0.0656401	-0.641799	航锦科技	2.5	28.74	辽宁	航锦科技	化学原料及化学制品制造业	26	6.87	5.48064	4.64439	3.78419	3.2581	地方国有企业	大型	C26	0.41607	0.128871	0.203929	0.953493	0.095394	0.0978915	0.0767053	0.313524	0.124798	0	2.19722	0.333333	0	0.287391	0.392172	0.434313	0.139889	0.364594	0.66287	1.89832	0	3.09104	3.09104	-0.0573068	0.392064	0.0135436	0.063942	0.00453286
818	2019	1.09861	-0.521669	0.01	0.129539	-0.760386	航锦科技	2.75	28.74	辽宁	航锦科技	化学原料及化学制品制造业	26	6.93	4.94876	4.43082	2.99573	3.49651	地方国有企业	大型	C26	0.380929	0.072044	0.119682	0.870404	0.0494316	0.0864779	0.0815059	0.279471	-0.013438	0	2.19722	0.333333	0	0.287437	0.366103	0.408887	0.152749	0.273681	0.322793	3.4302	0	3.13549	3.13549	0.253045	0.33693	0.0134008	0.0658417	0.00337589
818	2020	2.3979	-0.729385	0.0172	0.152626	-0.858991	航锦科技	4	28.74	辽宁	航锦科技	化学原料及化学制品制造业	26	6.99	4.7185	3.97029	3.17805	3.49651	地方国有企业	大型	C26	0.346245	0.048855	0.076681	0.76226	0.0375562	0.0919904	0.0902157	0.24949	-0.062919	0	2.19722	0.333333	0	0.287437	0.331979	0.358761	0.0575864	0.154963	0.333468	3.30118	0	3.17805	3.17805	0.319303	0.319382	0.0136666	0.0554403	0.00337798
818	2021	1.94591	-0.605787	0.0268	0.21806	-0.539184	航锦科技	4.75	16.69	辽宁	航锦科技	化学原料及化学制品制造业	26	7.05	3.4012	2.56495	1.79176	1.09861	地方国有企业	大型	C26	0.294584	0.139139	0.204417	0.964074	0.137544	0.0823745	0.101673	0.229106	0.373839	0	2.19722	0.333333	0	0.166919	0.348826	0.407109	0.62751	1.08979	0.362575	5.08075	1	3.21888	3.21888	-0.357862	0.362539	0.00384568	0.0448119	0.00486105
819	2016	0	-1.0358	0.0012	0.0150552	3.88624	岳阳兴长	4	23.46	湖南	岳阳兴长	石油加工、炼焦及核燃料加工业	25	7.07	5.0689	2.94444	2.3979	4.04305	中央国有企业	中型	C25	0.138221	0.014065	0.016271	1.65554	0.0968593	0.00466718	0.043968	0.23433	-0.080753	0	2.19722	0.333333	0	0.234626	0.404051	0.419849	0.641231	0.722107	0.122194	8.32137	1	2.99573	3.29584	-0.300025	0.389888	7.3006e-05	0.0551239	0.0141961
819	2017	0	-0.758909	0.001	0.0150546	2.99388	岳阳兴长	2.5	23.46	湖南	岳阳兴长	石油加工、炼焦及核燃料加工业	25	7.33	4.40672	2.83321	2.07944	3.04452	中央国有企业	中型	C25	0.163197	-0.01527	-0.017979	1.92811	0.0228083	0.0169319	0.0724508	0.210474	0.165458	1	2.19722	0.333333	0	0.234626	0.409586	0.427028	0.641231	0.745697	0.240982	4.31268	1	3.04452	3.3322	-0.120333	0.385146	6.51844e-05	0.0482178	0.00592576
819	2018	0	-0.732332	0.0011	0.0161377	4.61657	岳阳兴长	4	23.46	湖南	岳阳兴长	石油加工、炼焦及核燃料加工业	25	7.6	5.01064	3.95124	2.07944	3.13549	中央国有企业	中型	C25	0.121477	0.055354	0.064501	2.39096	0.109912	0.0173434	0.0461213	0.176437	0.266353	0	2.19722	0.333333	0	0.234626	0.399993	0.420209	0.416615	0.704811	0.359888	2.9	1	3.09104	3.3673	0.147947	0.392816	6.51844e-05	0.0379263	0.0279182
819	2019	0	-0.606388	0.0042	0.0161475	3.64065	岳阳兴长	5	23.46	湖南	岳阳兴长	石油加工、炼焦及核燃料加工业	25	7.88	3.7612	2.30259	1.09861	2.3979	中央国有企业	中型	C25	0.128416	0.064368	0.073575	1.91804	0.0485368	0.0120562	0.0513318	0.158771	-0.132079	0	2.19722	0.333333	0	0.234626	0.399222	0.417533	0.416615	0.701525	0.415022	2.53783	1	3.13549	3.4012	-0.131937	0.391372		0.0473648	0.0296957
819	2020	0	-1.43704	0.0044	0.0161481	2.93151	岳阳兴长	5.25	23.46	湖南	岳阳兴长	石油加工、炼焦及核燃料加工业	25	8.16	4.70953	2.94444	1.94591	3.46574	中央国有企业	中型	C25	0.132037	0.027912	0.032092	1.4877	0.0908336	0.0195196	0.0459295	0.135074	-0.16593	0	2.19722	0.333333	0	0.234626	0.394421	0.408379	0.416615	0.681063	0.492005	2.16454	1	3.17805	3.43399	0.139467	0.38485	0	0.0497926	0.0180835
819	2021	0	-1.49821	0.0061	0.0405173	0.377593	岳阳兴长	5	23.46	湖南	岳阳兴长	石油加工、炼焦及核燃料加工业	25	8.46	4.77068	3.49651	3.09104	2.48491	中央国有企业	中型	C25	0.200164	0.066418	0.079928	1.78576	0.0454047	0.0166118	0.0588342	0.354719	0.341081	0	2.19722	0.333333	0	0.234626	0.428411	0.480571	0.416615	0.825931	0.584486	4.84405	1	3.21888	3.46574	-0.0857519	0.423417	0	0.050351	0.00105249
822	2019	0	-1.17295	0.0022	0.0101856	0.115814	山东海化	3.75	40.34	山东	山东海化	化学原料及化学制品制造业	26	8.38	5.92426	4.43082	4.92725	3.78419	地方国有企业	大型	C26	0.262788	0.035952	0.049011	1.01573	0.129992	0.000825873	0.094128	0.472849	-0.121874	0	2.19722	0.333333	0	0.403365	0.436817	0.448039	0.0525169	0.0829323	1.02817	1.23539	1	3.09104	3.09104	-0.0979978	0.435926	0	0.0353937	0.00914962
822	2020	0.693147	-0.788922	0.0012	0.0112653	-0.747939	山东海化	3.25	40.34	山东	山东海化	化学原料及化学制品制造业	26	8.53	6.13773	4.38203	5.46383	4.14313	地方国有企业	大型	C26	0.300277	-0.057052	-0.079358	0.835731	-0.115358	0.00292371	0.116863	0.485274	-0.202035	1	1.79176	0.5	0	0.403365	0.436196	0.453025	0.0284061	0.0813928	1.21487	1.12341	1	3.13549	3.13549	0.0970044	0.432292	0	0.0478003	0.00254928
822	2021	0	-0.710957	0.001	0.0127806	-0.332103	山东海化	3	40.34	山东	山东海化	化学原料及化学制品制造业	26	8.69	4.96284	4.14313	2.30259	3.3322	地方国有企业	大型	C26	0.368316	0.122593	0.185368	1.18478	0.168898	0.0134566	0.127073	0.37652	0.586623	0	2.19722	0.333333	0	0.403365	0.449681	0.472938	0.0415457	0.114824	1.57157	1.48506	1	3.17805	3.17805	0.581311	0.485061	0	0.0358245	0.00259067
823	2016	2.94444	-0.0380561	0.0337	0.122142	-0.0566199	超声电子	4	30.31	广东	超声电子	计算机、通信和其他电子设备制造业	39	9.86	4.8752	4.12713	2.70805	2.77259	地方国有企业	大型	C39	0.292314	0.04987	0.071501	0.756973	0.10602	0.225332	0.121791	0.335433	-0.029222	0	2.19722	0.333333	0	0.303077	0.411873	0.471172	0.106294	0.358971	0.707	1.70668	1	2.99573	2.99573	-0.185117	0.511275	0.000112953	0.107041	0.000760918
823	2017	3.04452	-0.567843	0.0352	0.123338	-0.254091	超声电子	4	30.31	广东	超声电子	计算机、通信和其他电子设备制造业	39	10.2	4.98361	3.80666	3.73767	3.29584	地方国有企业	大型	C39	0.312729	0.04914	0.070493	0.883111	0.0621389	0.261913	0.131679	0.318148	0.226625	0	2.19722	0.333333	0	0.303077	0.37976	0.419567	0.106294	0.253015	0.700184	1.74086	1	3.04452	3.04452	-0.236951	0.45036	0.000112953	0.0873227	0.00107233
823	2018	2.77259	-0.514134	0.0391	0.151937	-0.124955	超声电子	4	30.31	广东	超声电子	计算机、通信和其他电子设备制造业	39	10.56	4.69135	3.43399	3.21888	2.83321	地方国有企业	大型	C39	0.315478	0.062725	0.091456	0.938852	0.0844133	0.270805	0.119321	0.2885	0.140342	0	2.19722	0.333333	0	0.303077	0.381734	0.397042	0.123713	0.259528	1.29686	1.08656	1	3.09104	3.09104	0.00792277	0.384351	0.000112953	0.0485284	0.00115777
823	2019	3.17805	-0.442407	0.0443	0.155852	-0.279354	超声电子	4	30.31	广东	超声电子	计算机、通信和其他电子设备制造业	39	10.92	4.76217	3.52636	2.83321	3.4012	地方国有企业	大型	C39	0.306273	0.064917	0.094186	0.869167	0.117852	0.262433	0.131418	0.320927	-0.020147	0	2.19722	0.333333	0	0.303077	0.376328	0.407881	0.106294	0.241691	0.787012	1.57685	1	3.13549	3.13549	0.579739	0.443722	0.000112953	0.0558641	0.000848792
823	2020	3.4012	-0.597066	0.0433	0.155199	-0.293466	超声电子	4	30.31	广东	超声电子	计算机、通信和其他电子设备制造业	39	11.3	4.48864	3.55535	2.07944	2.56495	地方国有企业	大型	C39	0.376553	0.057995	0.088511	0.818738	0.0592605	0.238008	0.128446	0.261936	0.06751	0	2.19722	0.333333	0	0.303077	0.349755	0.367694	0.106294	0.154014	1.12297	1.26703	1	3.17805	3.17805	-0.248818	0.336055	0.000112953	0.0538795	0.000519609
823	2021	3.61092	-0.798709	0.041	0.154217	-0.478439	超声电子	4	30.31	广东	超声电子	计算机、通信和其他电子设备制造业	39	11.69	4.12713	2.99573	2.70805	1.09861	地方国有企业	大型	C39	0.434909	0.057906	0.097886	0.882966	0.0721973	0.221894	0.152968	0.219049	0.30233	0	2.19722	0.333333	0	0.303065	0.360129	0.382096	0.104037	0.18829	1.35255	1.31285	1	3.21888	3.21888	-0.508143	0.35724	0.000112949	0.0451557	0.00111289
825	2016	0	-0.148384	0.0355	0.146945	-0.723286	太钢不锈	3.25	63.49	山西	太钢不锈	黑色金属冶炼及压延加工业	31	5.66	6.76504	6.06843	4.86753	5.40268	中央国有企业	大型	C31	0.681353	0.01409	0.04519	0.782411	0.105447	0.0277598	0.0828682	0.69752	-0.164542	0	2.3979	0.363636	0	0.634891	0.690328	0.705225	0.0470949	0.0873173	3.23423	0.990546	1	2.94444	2.94444	-0.217923	0.7064	4.06689e-05	0.0445195	0.00044148
825	2017	0.693147	-0.518608	0.0281	0.143998	-0.607429	太钢不锈	4	62.7	山西	太钢不锈	黑色金属冶炼及压延加工业	31	5.86	7.73674	6.66696	6.98379	5.29832	中央国有企业	大型	C31	0.633015	0.059375	0.172937	0.921356	0.146123	0.0204796	0.103315	0.664485	0.194782	0	2.3979	0.363636	0	0.626967	0.662426	0.676999	0.0227468	0.0565564	2.63671	1.00448	1	2.99573	2.99573	0.139646	0.117915	2.78499e-05	0.0364811	0.000922789
825	2018	0	-0.55403	0.0304	0.150502	-0.447199	太钢不锈	4.5	62.7	山西	太钢不锈	黑色金属冶炼及压延加工业	31	6.07	6.46147	5.58725	4.7185	4.80402	中央国有企业	大型	C31	0.570826	0.06711	0.168824	0.997081	0.128229	0.0172803	0.109873	0.644204	0.076063	0	2.3979	0.363636	0	0.626967	0.661933	0.673579	0.0227468	0.0557701	3.04562	0.899169	1	3.04452	3.04452	0.278089	0.665463	2.78499e-05	0.0079372	0.000746409
825	2019	0	-0.301303	0.0326	0.153432	-0.586736	太钢不锈	5	62.7	山西	太钢不锈	黑色金属冶炼及压延加工业	31	6.29	5.87212	4.91998	4.09434	4.74493	中央国有企业	大型	C31	0.536267	0.029197	0.065439	0.996232	0.0556646	0.0152097	0.121964	0.626368	-0.034638	0	2.3979	0.363636	0	0.626967	0.675055	0.686381	0.0350485	0.0766994	2.9852	0.871257	1	3.09104	3.09104	-0.441795	0.685476	1.679e-05	0.00834128	0.00152164
825	2020	0	-0.166645	0.0319	0.15473	-0.780076	太钢不锈	5	63.01	山西	太钢不锈	黑色金属冶炼及压延加工业	31	6.52	6.59578	5.78996	5.32301	4.79579	中央国有企业	大型	C31	0.510334	0.024801	0.05204	0.97818	0.100818	0.0136005	0.129414	0.615437	-0.042602	0	2.3979	0.363636	0	0.630077	0.688774	0.696854	0.0536256	0.0931585	3.32134	0.812581	1	3.13549	3.13549	-0.00595099	0.694584	1.679e-05	0.00898112	0.000547674
825	2021	1.09861	-0.786474	0.0331	0.172492	-0.711324	太钢不锈	5	63.31	山西	太钢不锈	黑色金属冶炼及压延加工业	31	6.75	6.39359	5.72031	4.11087	4.77912	中央国有企业	大型	C31	0.474259	0.091956	0.181155	1.49285	0.233239	0.0126604	0.148054	0.580741	0.504572	0	2.3979	0.363636	0	0.633128	0.705221	0.714956	0.0839546	0.113868	3.28735	1.06748	1	3.17805	3.17805	0.387334	0.724351	1.679e-05	0.00695336	0.00217333
830	2016	0.693147	-1.04058	0.0391	0.097362	-0.849403	鲁西化工	4.5	33.6	山东	鲁西化工	化学原料及化学制品制造业	26	7.94	6.18415	5.0626	5.32301	4.29046	中央国有企业	大型	C26	0.655232	0.010651	0.030425	0.461659	0.0431925	0.00171071	0.0617377	0.610819	-0.149356	0	1.94591	0.571429	0	0.336038	0.386546	0.416728	0.0794799	0.150304	3.06092	0.981943	1	2.94444	2.94444	-0.483746	0.436379	0.000802762	0.0425448	0.000477998
830	2017	0	-1.1576	0.0341	0.10406	-0.827544	鲁西化工	5	33.6	山东	鲁西化工	化学原料及化学制品制造业	26	8.08	6.65929	5.89164	4.77068	4.91265	中央国有企业	大型	C26	0.622247	0.073805	0.203822	0.596594	0.14426	0.00367721	0.0544337	0.643405	0.439624	0	1.79176	0.5	0	0.336038	0.389738	0.422076	0.0794799	0.159803	1.191	1.4616	1	2.99573	2.99573	0.353055	0.479693	0.000802762	0.0396743	0.000471901
830	2018	0.693147	-0.98796	0.0352	0.108936	-0.762201	鲁西化工	5	33.6	山东	鲁西化工	化学原料及化学制品制造业	26	8.23	7.21082	6.07074	5.94017	5.01064	中央国有企业	大型	C26	0.60466	0.110385	0.285566	0.766176	0.189485	0.0036784	0.0378799	0.68938	0.350407	0	1.94591	0.571429	0	0.336038	0.387943	0.406426	0.0794799	0.154462	1.93558	1.12124	1	3.04452	3.04452	0.0460587	0.423141	0.000712045	0.0182341	0.000734327
830	2019	0.693147	-1.01292	0.0357	0.111861	-0.914965	鲁西化工	5.5	33.6	山东	鲁西化工	化学原料及化学制品制造业	26	8.38	6.6796	5.52943	5.44674	4.96284	中央国有企业	大型	C26	0.625409	0.058342	0.15172	0.623492	0.102475	0.00276766	0.0387294	0.674755	-0.150495	0	1.94591	0.571429	0	0.336038	0.390651	0.410215	0.0794799	0.16252	1.96226	1.13496	1	3.09104	3.09104	-0.111325	0.405848	0.000712045	0.018112	0.0254739
830	2020	0.693147	-1.24399	0.0367	0.126374	-1.09949	鲁西化工	5.25	33.6	山东	鲁西化工	化学原料及化学制品制造业	26	8.53	7.44191	5.0689	7.0859	4.86753	中央国有企业	大型	C26	0.548661	0.026271	0.063842	0.56023	0.0944523	0.00179681	0.0593368	0.665876	-0.027051	0	1.79176	0.571429	0	0.336038	0.436181	0.475432	0.110114	0.298011	1.70259	1.13593	1	3.13549	3.13549	-0.103664	0.509466	0.00047246	0.0226537	0.0231639
830	2021	0.693147	-1.15133	0.0353	0.139256	-0.992654	鲁西化工	5.25	25.85	山东	鲁西化工	化学原料及化学制品制造业	26	8.69	5.73657	4.8828	3.68888	3.68888	中央国有企业	大型	C26	0.43734	0.144387	0.284669	0.993735	0.246187	0.00282261	0.0551559	0.636101	0.807271	0	1.79176	0.571429	0	0.258491	0.526278	0.539091	0.892777	1.03596	1.71549	1.26309	1	3.17805	3.17805	0.348297	0.42841	0.000472985	0.0139823	0.000600727
831	2017	0	-0.609357	0.0066	0.0209195	5.19849	五矿稀土	3.25	23.98	山西	五矿稀土	有色金属冶炼及压延加工业	32	5.86	5.59099	4.77068	3.09104	3.46574	中央国有企业	中型	C32	0.0610962	0.014769	0.015445	0.32881	0.0567657	0.0908683	0.3546	0.0552858	0.598875	0	2.19722	0.333333	0	0.239812	0.429847	0.448546	0.631273	0.792433	0.179154	5.61699	1	2.99573	2.99573	0.008165	0.435539	0	0.0748329	0.000137411
831	2018	0	-0.395658	0.0058	0.0226496	0.716079	五矿稀土	3.75	23.98	山西	五矿稀土	有色金属冶炼及压延加工业	32	6.07	5.21494	4.29046	2.99573	3.46574	中央国有企业	中型	C32	0.0768628	0.044499	0.047188	0.405822	-0.118369	0.113056	0.383849	0.0466362	0.291845	0	1.94591	0.428571	0	0.239812	0.438413	0.459435	0.671366	0.828153	0.290152	3.52333	1	3.04452	3.04452	-0.179072	0.43454	0	0.0501524	0.000245616
831	2019	0	-0.324828	0.0069	0.0876232	-0.378072	五矿稀土	4.25	23.98	山西	五矿稀土	有色金属冶炼及压延加工业	32	6.29	5.74939	4.54329	2.99573	4.77068	中央国有企业	中型	C32	0.166039	0.03657	0.041783	0.63999	-0.0372887	0.0853443	0.597117	0.0388788	0.781218	0	1.94591	0.428571	0	0.239812	0.445853	0.468927	0.671366	0.859177	0.21756	4.76248	1	3.09104	3.09104	0.455321	0.453994	0	0.0394026	0.00158977
831	2020	0	-0.571938	0.008	0.21486	-0.395468	五矿稀土	4.5	23.98	山西	五矿稀土	有色金属冶炼及压延加工业	32	6.52	5.21494	4.23411	2.89037	3.91202	中央国有企业	中型	C32	0.184779	0.097095	0.117832	0.561792	-0.034912	0.000659835	0.485866	0.026333	0.005554	0	1.94591	0.428571	0	0.239812	0.432803	0.45265	0.671366	0.80476	0.234211	4.45444	1	3.13549	3.13549	-0.0826824	0.430687	0	0.0101965	0.00104603
831	2021	0	-0.711411	0.0052	0.198176	-0.772001	五矿稀土	4	23.98	山西	五矿稀土	有色金属冶炼及压延加工业	32	6.75	5.65948	4.68213	4.14313	3.68888	中央国有企业	中型	C32	0.303173	0.058921	0.078589	0.848554	-0.154806	0.00428934	0.612234	0.0240377	0.795035	0	1.79176	0.333333	0	0.239812	0.421174	0.432798	0.671366	0.756267	0.289971	9.5985	1	3.17805	3.17805	0.670646	0.44721	0	0.0179281	0.000282535
837	2016	0	-0.267444	0.048	0.113741	-0.638143	秦川机床	4	15.94	陕西	秦川机床	通用设备制造业	34	6.57	5.66296	4.27667	3.04452	4.77068	地方国有企业	大型	C34	0.551825	0.003064	0.006403	0.37162	-0.00986885	0.0953707	0.221558	0.253341	0.061279	0	2.19722	0.333333	0	0.159365	0.396504	0.439853	0.915835	1.48802	1.33019	1.21083	1	2.94444	2.94444	-1.05116	0.147262	0.000346878	0.118851	0.00504885
837	2017	0	-0.258531	0.0508	0.114833	-0.460599	秦川机床	3.25	15.94	陕西	秦川机床	通用设备制造业	34	6.94	6.6053	6.16542	5.18739	3.3322	地方国有企业	大型	C34	0.58679	0.004609	0.010724	0.363138	0.000657442	0.0884069	0.211063	0.224901	0.109256	0	2.19722	0.333333	0	0.159365	0.374378	0.391479	0.915835	1.34919	2.05041	1.0626	1	2.99573	2.99573	-0.0758898	0.249553	0.000491101	0.10373	0.00959148
837	2018	1.60944	-0.423822	0.0567	0.113768	-0.598207	秦川机床	3.75	15.94	陕西	秦川机床	通用设备制造业	34	7.34	4.91265	3.8712	3.3322	2.94444	地方国有企业	大型	C34	0.635443	-0.031503	-0.081109	0.359105	-0.00381347	0.0802104	0.20642	0.227321	0.062787	1	2.19722	0.333333	0	0.159365	0.373096	0.38968	0.915835	1.34114	3.32329	0.946517	1	3.04452	3.04452	-0.40456	0.24678	0.000491101	0.0824316	0.00877951
837	2019	2.07944	-0.718875	0.1072	0.110354	-0.763791	秦川机床	4.25	15.94	陕西	秦川机床	通用设备制造业	34	7.75	4.21951	2.99573	2.3979	2.56495	地方国有企业	大型	C34	0.659135	-0.035895	-0.101678	0.358842	0.00464733	0.0851884	0.170768	0.249553	-0.007297	1	2.07944	0.375	0	0.159365	0.372192	0.384558	0.915835	1.33547	2.8926	1.00407	1	3.09104	3.09104	0.169318	0.246521	0.000180279	0.0806521	0.00593242
837	2021	1.38629	-0.368457	0.0556	0.112249	-0.656956	秦川机床	4	35.19	陕西	秦川机床	通用设备制造业	34	8.65	4.77068	3.7612	2.77259	2.77259	地方国有企业	大型	C34	0.5081	0.03834	0.097247	0.589483	0.0551218	0.0855773	0.221556	0.317108	0.233771	0	2.19722	0.333333	0	0.351912	0.507299	0.52449	0.319734	0.441551	1.63593	1.51119	1	3.17805	3.17805	0.207889	0.325979	0.000130091	0.0628635	0.00735684
850	2016	2.07944	-0.777765	0.0281	0.0765368	-0.769321	华茂股份	4.5	46.4	安徽	华茂股份	纺织业	17	7.09	4.7185	3.17805	1.79176	3.82864	地方国有企业	大型	C17	0.389474	0.007895	0.012682	0.240177	0.0268594	0.0196485	0.0504166	0.234129	0.018139	0	2.07944	0.5	0	0.464	0.489699	0.499475	0.0372265	0.0553858	1.38604	1.11092	1	2.94444	2.94444	-0.135254	0.487539	0.000399183	0.0751876	0.00472641
850	2017	1.38629	-1.0249	0.0246	0.074685	-0.731961	华茂股份	4	46.4	安徽	华茂股份	纺织业	17	7.26	3.97029	2.70805	2.30259	1.79176	地方国有企业	大型	C17	0.406967	0.010559	0.017547	0.299075	0.00669259	0.0259273	0.0879627	0.232398	0.191992	0	2.19722	0.444444	0	0.464	0.490842	0.504146	0.0372265	0.0578491	1.82537	0.954815	1	2.99573	2.99573	-0.128814	0.490539	0.000399183	0.06931	0.00280654
850	2018	1.94591	-0.810348	0.03	0.076218	-0.691181	华茂股份	4.75	46.4	安徽	华茂股份	纺织业	17	7.44	4.34381	2.63906	2.83321	2.3979	地方国有企业	大型	C17	0.435232	0.012479	0.021547	0.360053	-0.00919097	0.0318695	0.104314	0.264701	0.187222	0	2.19722	0.444444	0	0.464	0.491302	0.504452	0.0372265	0.0588405	2.50968	0.833739	1	3.04452	3.04452	-0.0121901	0.491492	0.000399183	0.0481874	0.0030031
850	2019	1.38629	-1.08057	0.0335	0.0763373	-0.753052	华茂股份	4.75	46.4	安徽	华茂股份	纺织业	17	7.62	4.26268	2.94444	2.30259	2.19722	地方国有企业	大型	C17	0.42404	0.020858	0.03657	0.393752	0.0755736	0.0417726	0.0781613	0.273345	0.070972	0	2.19722	0.444444	0	0.464	0.494715	0.508247	0.0372265	0.0661961	1.98101	0.928856	1	3.09104	3.09104	0.236798	0.49103	0.000399183	0.0440725	0.00223787
850	2020	1.38629	-0.672122	0.0353	0.0780755	-0.793082	华茂股份	5	46.4	安徽	华茂股份	纺织业	17	7.8	4.85203	2.94444	3.04452	3.63759	地方国有企业	大型	C17	0.386012	0.027979	0.047067	0.461516	0.0560062	0.042126	0.0657155	0.317176	0.138686	0	2.19722	0.444444	0	0.464	0.519319	0.531241	0.0645936	0.119222	1.9272	0.904929	1	3.13549	3.13549	0.0534672	0.489423	0.000399183	0.039041	0.00264826
850	2021	2.56495	-0.825905	0.037	0.0849027	-0.764241	华茂股份	5	46.4	安徽	华茂股份	纺织业	17	7.99	4.62497	3.21888	2.89037	2.83321	地方国有企业	大型	C17	0.377284	0.062584	0.101185	0.472303	0.0294179	0.0328278	0.0966109	0.274924	0.031366	0	2.19722	0.444444	0	0.464	0.513225	0.530011	0.045905	0.106088	2.06741	0.938539	1	3.17805	3.17805	-0.196581	0.485371	0.000372384	0.0321011	0.0008129
852	2016	1.09861	-0.754753	0.0641	0.120397	-0.880879	石化机械	2.75	58.74	湖北	石化机械	专用设备制造业	35	7.47	5.11199	3.55535	3.49651	3.89182	中央国有企业	大型	C35	0.718388	-0.11625	-0.358027	0.495618	-0.0183063	0.305313	0.341867	0.199942	-0.32408	1	2.07944	0.375	1	0.587389	0.668214	0.718964	0.03922	0.1376	1.00557	1.71285	1	2.94444	2.94444	-0.810461	0.724504	0	0.146256	0.00373024
852	2017	1.38629	-0.796004	0.0633	0.150064	-0.831778	石化机械	3.25	58.74	湖北	石化机械	专用设备制造业	35	7.78	5.97635	5.04343	3.49651	3.73767	中央国有企业	大型	C35	0.728646	0.005132	0.018575	0.590948	0.0068162	0.333824	0.332534	0.186866	0.159628	0	2.19722	0.333333	0	0.587389	0.632525	0.643004	0.0362479	0.0768417	1.20718	1.55702	1	2.99573	2.99573	0.638912	0.6349	0	0.12221	0.00526031
852	2018	1.60944	-0.63677	0.0501	0.166157	-0.767506	石化机械	3.25	58.74	湖北	石化机械	专用设备制造业	35	8.11	5.48894	4.52179	2.70805	3.58352	中央国有企业	大型	C35	0.75508	0.004307	0.016734	0.663202	-0.0374719	0.253572	0.455045	0.164595	0.231574	0	2.19722	0.333333	0	0.587389	0.641033	0.668553	0.0362479	0.0913262	1.82979	1.30159	1	3.04452	3.04452	-0.328532	0.692443	0	0.0692354	0.00661216
852	2019	0	-0.556303	0.0623	0.176482	-0.928287	石化机械	3.5	58.74	湖北	石化机械	专用设备制造业	35	8.45	4.94164	3.89182	2.63906	3.04452	中央国有企业	大型	C35	0.779779	0.005414	0.023355	0.789468	-0.0721676	0.187682	0.521897	0.150315	0.339409	0	2.19722	0.333333	0	0.587389	0.632216	0.639346	0.0362479	0.0763157	1.79593	1.33659	1	3.09104	3.09104	-0.118597	0.631152	0	0.0528636	0.00589115
852	2020	0.693147	-0.697823	0.0621	0.192724	-1.10939	石化机械	3	58.74	湖北	石化机械	专用设备制造业	35	8.8	4.81218	3.43399	2.83321	3.2581	中央国有企业	大型	C35	0.7607	0.003595	0.015672	0.72847	0.0274369	0.17229	0.493211	0.151019	-0.056919	0	1.94591	0.428571	0	0.587389	0.625962	0.63993	0.0248676	0.0656686	2.34472	1.18719	1	3.13549	3.13549	-0.153479	0.62361	0	0.053573	0.00542537
852	2021	1.09861	-0.2768	0.0398	0.21117	-1.02482	石化机械	3.5	58.74	湖北	石化机械	专用设备制造业	35	9.17	4.5326	3.21888	2.70805	2.48491	中央国有企业	大型	C35	0.752883	0.007332	0.030151	0.851459	0.033931	0.21706	0.44153	0.190833	0.118796	0	1.94591	0.428571	0	0.587389	0.607418	0.615077	0.0233245	0.0425086	2.32157	1.4124	1	3.17805	3.17805	0.28771	0.603232	3.96088e-06	0.0485711	0.00643393
856	2017	0	-0.937718	0.0097	0.0563381	-0.717449	冀东装备	3	30	河北	冀东装备	专用设备制造业	35	6.56	6.41836	5.30827	4.15888	4.85981	地方国有企业	大型	C35	0.802419	0.008151	0.039863	1.01233	0.0413111	0.42049	0.0906742	0.165181	0.646809	0	1.94591	0.428571	0	0.3	0.377938	0.386092	0.218041	0.259793	0.395673	3.32976	1	2.99573	2.99573	1.28971	0.369548	0	0.0484259	0.0058847
856	2018	0	-0.363071	0.0112	0.064031	-0.645815	冀东装备	3.75	30	河北	冀东装备	专用设备制造业	35	6.69	5.28827	4.04305	2.48491	3.7612	地方国有企业	大型	C35	0.789144	0.007076	0.034583	1.03863	0.0438903	0.371212	0.0804875	0.139253	0.150911	0	1.94591	0.428571	0	0.3	0.345655	0.361525	0.0833326	0.152183	0.63379	2.36695	1	3.04452	3.04452	-0.674889	0.33652	0	0.0305642	0.00623568
856	2019	0	-1.04973	0.0102	0.0696586	-0.834039	冀东装备	4	30	河北	冀东装备	专用设备制造业	35	6.84	4.97673	3.95124	1.79176	3.2581	地方国有企业	大型	C35	0.804702	0.006202	0.030604	1.16326	0.00412252	0.279907	0.0858743	0.136538	0.253389	0	1.94591	0.428571	0	0.3	0.318825	0.334179	0.0188121	0.06275	0.943349	1.86476	1	3.09104	3.09104	-0.329613	0.308873	0	0.0326723	0.00789201
856	2020	0	-0.107152	0.0084	0.0668375	-0.98771	冀东装备	3.5	30	河北	冀东装备	专用设备制造业	35	6.98	4.38203	3.4012	1.79176	2.56495	地方国有企业	大型	C35	0.823262	-0.004493	-0.024198	1.10651	0.061494	0.189637	0.0609016	0.167094	0.041559	1	1.94591	0.428571	0	0.3	0.322887	0.341914	0.022743	0.07629	1.51151	1.48485	1	3.13549	3.13549	-0.244674	0.304394	0	0.0243914	0.00618023
856	2021	0.693147	-0.368178	0.0085	0.05471	-0.871486	冀东装备	3.75	30	河北	冀东装备	专用设备制造业	35	7.13	4.30407	3.09104	2.3979	2.07944	地方国有企业	大型	C35	0.794464	0.007514	0.037923	1.49521	-0.00460943	0.345494	0.0575698	0.114593	0.300826	0	1.79176	0.5	0	0.3	0.336639	0.358701	0.0666667	0.12213	1.20369	1.6814	1	3.17805	3.17805	-0.282149	0.32359	0	0.0252402	0.0106806
858	2016	1.60944	-1.53305	0.0035	0.116416	1.75648	五粮液	5.75	36	四川	五粮液	酒、饮料和精制茶制造业	15	7.08	7.88043	7.04925	6.14419	6.87316	地方国有企业	大型	C15	0.224667	0.123025	0.152495	0.427887	0.188128	0.00173227	0.148894	0.0873524	0.133176	0	1.94591	0.428571	0	0.36	0.595845	0.627705	0.557476	0.655125	0.475031	2.32972	1	2.94444	2.94444	-0.203171	0.692723	7.40444e-05	0.087342	0.000302101
858	2017	2.07944	-1.53814	0.0026	0.114031	1.8064	五粮液	5.25	36	四川	五粮液	酒、饮料和精制茶制造业	15	7.26	8.03496	6.91572	7.0934	6.71901	地方国有企业	大型	C15	0.229099	0.151558	0.196072	0.453606	0.137702	0.00154492	0.148864	0.0746248	0.229915	0	1.94591	0.428571	0	0.36	0.618535	0.641914	0.557476	0.718153	0.233897	4.50429	1	2.99573	2.99573	-0.000519946	0.746646	6.87756e-05	0.0751662	0.000297949
858	2018	1.79176	-1.45091	0.0021	0.110239	1.71776	五粮液	5.75	35.21	四川	五粮液	酒、饮料和精制茶制造业	15	7.45	7.55904	6.608	6.02587	6.53669	地方国有企业	大型	C15	0.243626	0.178817	0.23438	0.509884	0.143068	0.00147898	0.137006	0.0611209	0.326083	0	2.07944	0.375	0	0.352057	0.669447	0.695195	0.557476	0.90153	0.435929	2.50358	1	3.04452	3.04452	0.0237153	0.74939	4.96166e-05	0.0584683	0.0101258
858	2019	1.38629	-1.0922	0.0025	0.111648	1.25637	五粮液	6	35.21	四川	五粮液	酒、饮料和精制茶制造业	15	7.65	8.05166	7.20934	6.47697	6.84588	地方国有企业	大型	C15	0.284791	0.189393	0.258162	0.520731	0.217225	0.00126366	0.128572	0.0574147	0.252008	0	2.07944	0.375	0	0.352057	0.668923	0.695816	0.557476	0.900042	0.206079	5.0458	1	3.09104	3.09104	0.00702061	0.78049	3.62716e-05	0.0529818	0.0117357
858	2020	2.3979	-1.31032	0.0023	0.113705	1.65844	五粮液	6.75	34.43	四川	五粮液	酒、饮料和精制茶制造业	15	7.85	7.80384	6.95273	6.19644	6.71538	地方国有企业	大型	C15	0.229469	0.189871	0.255268	0.520414	0.129054	0.000640217	0.116146	0.0515122	0.14372	0	1.94591	0.428571	0	0.344328	0.644213	0.674942	0.592452	0.870928	0.100537	9.8236	1	3.13549	3.13549	-0.0442245	0.792528	1.12585e-05	0.0455248	0.000317838
858	2021	2.3979	-1.21519	0.0027	0.107751	1.5465	五粮液	6.25	34.43	四川	五粮液	酒、饮料和精制茶制造业	15	8.05	7.6256	6.85751	5.60212	6.57647	地方国有企业	大型	C15	0.252387	0.196442	0.259132	0.530704	0.197425	0.000584661	0.10334	0.0413664	0.155056	0	2.07944	0.5	0	0.344328	0.642639	0.675286	0.592452	0.866357	0.119717	6.62499	1	3.17805	3.17805	0.0145	0.421242	7.19135e-06	0.0438002	0.000193838
859	2016	0.693147	-0.638198	0.0427	0.326177	-0.24874	国风新材	4.75	24.6	安徽	国风塑业	橡胶和塑料制品业	29	7.09	4.74493	3.21888	2.94444	2.99573	地方国有企业	大型	C29	0.294365	0.004424	0.006062	0.56858	0.0128122	0.0885117	0.0899494	0.446547	0.050021	0	2.19722	0.444444	0	0.245956	0.27768	0.296748	0.0413107	0.128982	0.489581	2.33669	1	2.94444	2.94444	-0.634363	0.263162	0.00024072	0.0916615	0.000798874
859	2017	0	-0.795102	0.0352	0.339147	0.231087	国风新材	5	25.11	安徽	国风塑业	橡胶和塑料制品业	29	7.26	4.61512	3.52636	2.70805	2.77259	地方国有企业	大型	C29	0.2971	0.020056	0.028479	0.553913	-0.007568	0.0928488	0.0719163	0.404358	0.024724	0	2.19722	0.444444	0	0.251105	0.272727	0.288257	0.0255504	0.0861074	0.688003	1.75044	1	2.99573	2.99573	0.0117593	0.257314	0.000247481	0.0954565	0.00131362
859	2018	0	-0.877757	0.036	0.135143	0.552207	国风新材	4.5	27.74	安徽	国风塑业	橡胶和塑料制品业	29	7.44	4.20469	3.52636	0	0.693147	地方国有企业	大型	C29	0.246997	0.040797	0.05606	0.579935	0.0276913	0.0849708	0.0853944	0.404078	0.052089	0	2.19722	0.444444	0	0.277354	0.295687	0.30671	0.0231324	0.0660996	1.00452	1.24245	1	3.04452	3.04452	-0.273822	0.277644	0.000247481	0.0592256	0.00188919
859	2019	0	-0.104685	0.0362	0.128755	0.347227	国风新材	4	27.74	安徽	国风塑业	橡胶和塑料制品业	29	7.62	5.57595	4.38203	2.70805	3.80666	地方国有企业	大型	C29	0.237929	0.033818	0.044639	0.63578	0.025815	0.0676937	0.0798614	0.452533	0.102367	0	2.3979	0.363636	0	0.277354	0.302542	0.318532	0.0334445	0.0908154	0.513156	2.18643	1	3.09104	3.09104	1.22139	0.284488	0.000247481	0.0482085	0.00156417
859	2020	0	-0.587245	0.0353	0.141097	-0.072809	国风新材	4.75	27.74	安徽	国风塑业	橡胶和塑料制品业	29	7.8	5.3033	3.7612	3.3673	3.68888	地方国有企业	大型	C29	0.428285	0.039799	0.061157	0.566937	0.0383666	0.0611587	0.0529285	0.322013	0.088838	0	2.3979	0.363636	0	0.277354	0.305813	0.321728	0.0393794	0.102609	0.81026	1.66233	1	3.13549	3.13549	-0.711246	0.277412	0.000247481	0.0439082	0.00324915
859	2021	0	-1.1766	0.0415	0.148588	1.51986	国风新材	5.25	29.11	安徽	国风新材	橡胶和塑料制品业	29	7.99	4.55388	3.21888	2.99573	1.94591	地方国有企业	大型	C29	0.171158	0.088049	0.125018	0.605568	0.0958605	0.0636985	0.0603146	0.305798	0.289304	0	2.07944	0.5	0	0.291126	0.322362	0.34016	0.0624376	0.107294	0.862479	2.05411	1	3.17805	3.17805	-0.347956	0.245336	0.000181924	0.0384154	0.0121334
860	2016	1.60944	-1.16294	0.0005	0.00119268	-0.390638	顺鑫农业	4	37.45	北京	顺鑫农业	酒、饮料和精制茶制造业	15	9.14	6.00881	5.16479	3.78419	4.07754	地方国有企业	大型	C15	0.617511	0.024974	0.068911	0.658484	0.0565319	0.0101378	0.437289	0.184097	0.161849	0	2.19722	0.333333	1	0.374472	0.45227	0.494491	0.0903783	0.207754	1.42074	1.31709	1	2.94444	2.94444	-0.107917	0.57421	0	0.0675123	0.00255824
860	2017	0.693147	-1.33375	0.0009	0.00119394	-0.254372	顺鑫农业	3.25	37.45	北京	顺鑫农业	酒、饮料和精制茶制造业	15	9.42	4.64439	3.29584	3.55535	3.04452	地方国有企业	大型	C15	0.612907	0.02441	0.063431	0.647445	0.134198	0.00502373	0.424563	0.171237	0.047924	0	2.07944	0.375	1	0.374472	0.446664	0.51005	0.052529	0.192783	1.67977	1.20823	1	2.99573	2.99573	-0.132538	0.537365	0	0.0682155	0.00135833
860	2018	0	-1.29664	0.0012	0.0135392	-0.099577	顺鑫农业	3	38.45	北京	顺鑫农业	酒、饮料和精制茶制造业	15	9.7	6.1203	4.98361	3.82864	4.55388	地方国有企业	大型	C15	0.610659	0.038057	0.09802	0.631127	0.159965	0.00371707	0.413739	0.157509	0.029021	0	2.19722	0.333333	0	0.3845	0.537246	0.608913	0.16029	0.397259	1.09094	1.5273	1	3.04452	3.04452	0.133067	0.694979	0	0.0563836	0.00129242
860	2019	1.09861	-1.49335	0.0012	0.0243676	-0.279829	顺鑫农业	4.5	38.45	北京	顺鑫农业	酒、饮料和精制茶制造业	15	10	5.9428	4.85203	3.3322	4.52179	地方国有企业	大型	C15	0.661229	0.039089	0.10776	0.711693	0.0592419	0.00297717	0.370538	0.136474	0.23403	0	2.19722	0.333333	0	0.3845	0.504325	0.562386	0.116032	0.311639	0.563553	2.43568	1	3.09104	3.09104	-0.110445	0.685773	0	0.056272	0.00143435
860	2020	1.09861	-1.33539	0.001	0.0280486	-0.341453	顺鑫农业	5	37.51	北京	顺鑫农业	酒、饮料和精制茶制造业	15	10.3	5.9162	4.5326	3.78419	4.46591	地方国有企业	大型	C15	0.641382	0.019515	0.055978	0.709986	0.0713109	0.00213585	0.336398	0.135588	0.041024	0	2.19722	0.333333	0	0.375063	0.511451	0.565627	0.120026	0.36364	0.402793	3.12405	1	3.13549	3.13549	0.0399335	0.695322	0	0.0515893	0.000772895
860	2021	1.09861	-1.34882	0.0022	0.0349826	-0.188444	顺鑫农业	5	37.51	北京	顺鑫农业	酒、饮料和精制茶制造业	15	10.61	6.1203	4.70953	3.49651	4.70048	地方国有企业	大型	C15	0.598155	0.005127	0.013526	0.724172	-0.0179801	0.0014772	0.284095	0.145725	-0.04139	0	2.19722	0.333333	0	0.375063	0.495944	0.540861	0.127463	0.322295	0.360403	2.05855	1	3.17805	3.17805	0.120123	0.606981	0	0.0581349	0.000998241
868	2016	0	-0.811931	0.0325	0.108928	-0.720986	安凯客车	4	21.13	安徽	安凯客车	汽车制造业	36	7.09	6.55393	5.59471	4.78749	5.18178	地方国有企业	大型	C36	0.837881	0.006138	0.032182	0.623748	-0.138388	0.243338	0.0272628	0.125109	0.182793	0	2.3979	0.363636	0	0.211339	0.410332	0.424636	0.876578	0.941582	1.96268	1.34739	1	2.99573	2.99573	-0.59829	0.408672	9.4168e-06	0.0700882	0.140098
868	2017	0	-0.741168	0.0259	0.11692	-0.674736	安凯客车	3.5	21.13	安徽	安凯客车	汽车制造业	36	7.26	7.67415	6.6995	6.08677	5.81711	地方国有企业	大型	C36	0.857071	-0.03243	-0.211763	0.638898	0.031258	0.251721	0.0152679	0.12382	0.145374	1	2.3979	0.363636	0	0.211339	0.40774	0.416829	0.876578	0.929317	1.37872	1.58238	1	3.04452	3.04452	0.374071	0.400002	9.4168e-06	0.0545989	0.153011
868	2018	0	-0.795807	0.0397	0.134722	-0.624388	安凯客车	4	25.2	安徽	安凯客车	汽车制造业	36	7.44	6.67582	5.57973	4.77912	5.17615	地方国有企业	大型	C36	0.90639	-0.115909	-1.07211	0.416511	-0.0484216	0.292065	0.0225385	0.134951	-0.422491	1	2.3979	0.363636	0	0.251952	0.426503	0.434422	0.657895	0.692795	2.62832	1.30046	1	3.09104	3.09104	0.0367162	0.386762	7.36368e-06	0.0402343	0.202023
868	2021	1.09861	-0.669069	0.0528	0.132489	-0.905748	安凯客车	4	25.2	安徽	安凯客车	汽车制造业	36	7.99	5.36598	4.30407	2.99573	3.93183	地方国有企业	大型	C36	0.901477	-0.063645	-0.603157	0.400324	-0.150742	0.282143	0.0334536	0.187833	-0.453751	1	2.3979	0.363636	0	0.251952	0.406659	0.426758	0.533533	0.614034	1.26179	1.69382	1	3.21888	3.21888	0.089503	0.387778	0	0.0547252	0.0956892
877	2016	1.94591	-0.66473	0.0386	0.0770031	-0.778673	天山股份	5	35.49	新疆	天山股份	非金属矿物制品业	30	4.1	5.99645	4.92725	4.20469	4.75359	中央国有企业	大型	C30	0.63294	0.000974	0.002673	0.256459	0.031341	0.0358567	0.0365312	0.711419	-0.008994	0	1.94591	0.428571	0	0.354938	0.402359	0.42139	0.0742848	0.133604	2.97711	0.968838	1	2.89037	2.94444	-0.642313	0.414316	9.90113e-06	0.0818707	0.00214398
877	2017	1.38629	-0.673932	0.0323	0.0812063	-0.641894	天山股份	5	45.87	新疆	天山股份	非金属矿物制品业	30	4.21	6.76734	6.12905	4.68213	4.99043	中央国有企业	大型	C30	0.552349	0.015244	0.037422	0.383328	0.0632076	0.0305712	0.0287112	0.672053	0.415598	0	1.94591	0.428571	0	0.458656	0.50002	0.50966	0.0482432	0.0901852	1.69312	1.11998	1	2.94444	2.99573	1.17925	0.405591	8.30915e-06	0.0727512	0.00262136
877	2018	1.79176	-0.700641	0.0239	0.0666698	-0.579187	天山股份	5	45.87	新疆	天山股份	非金属矿物制品业	30	4.32	5.81413	4.99043	3.73767	3.85015	中央国有企业	大型	C30	0.461093	0.069748	0.141926	0.446862	0.100959	0.0283296	0.0212079	0.68938	0.120344	0	1.94591	0.428571	0	0.458656	0.500848	0.514234	0.0482432	0.0919905	2.28441	0.915109	1	2.99573	3.04452	-1.01571	0.414773	8.30915e-06	0.0612333	0.0014621
877	2019	1.79176	-0.668265	0.0076	0.0621788	-0.698283	天山股份	5.5	45.87	新疆	天山股份	非金属矿物制品业	30	4.43	5.60212	5.00395	2.99573	3.66356	中央国有企业	大型	C30	0.336432	0.113208	0.189359	0.599672	0.175156	0.0302436	0.0229704	0.674755	0.221442	0	1.79176	0.5	0	0.458656	0.524301	0.549637	0.0681826	0.143125	1.2294	1.12574	1	3.04452	3.09104	0.0666972	0.508827	8.30915e-06	0.0550437	0.00136397
877	2020	1.79176	-0.328431	0.029	0.114872	-0.547508	天山股份	6	45.87	新疆	天山股份	非金属矿物制品业	30	4.55	6.4708	5.72359	4.29046	4.56435	中央国有企业	大型	C30	0.244517	0.113544	0.16013	0.574479	0.171258	0.0308201	0.0264706	0.665876	-0.1028	0	1.94591	0.428571	0	0.458656	0.51549	0.538857	0.0482432	0.123914	0.946162	1.25295	1	3.09104	3.13549	0.172937	0.452951	8.08602e-06	0.0560326	0.00202271
877	2021	2.30259	-1.1713	0.0163	0.107252	-0.932308	天山股份	5.5	87.7	新疆	天山股份	非金属矿物制品业	30	4.67	5.77144	4.96284	3.55535	3.93183	中央国有企业	大型	C30	0.679647	0.054875	0.161412	0.625075	0.0997163	0.115518	0.0352919	0.394703	2.03241	0	2.19722	0.333333	0	0.739844	0.886301	0.905604	0.0246398	0.0425086	10.1169	1.0135	1	3.13549	3.17805	-0.0977358	0.463895	2.39555e-07	0.0502752	0.0123793
878	2016	1.09861	-0.518546	0.0104	0.0511427	-0.766687	云南铜业	5	45.01	云南	云南铜业	有色金属冶炼及压延加工业	32	4.55	6.27476	5.33272	4.40672	4.78749	中央国有企业	大型	C32	0.712887	0.007525	0.02698	2.48995	0.118744	0.0218529	0.264627	0.320244	0.044819	0	2.3979	0.363636	0	0.450064	0.498435	0.521916	0.0323636	0.107476	1.37781	1.43868	1	2.94444	2.94444	-0.100322	0.563381	6.4431e-06	0.0117827	0.010397
878	2017	1.09861	-1.00845	0.0093	0.0478907	-0.762052	云南铜业	5	45.01	云南	云南铜业	有色金属冶炼及压延加工业	32	4.57	6.18415	5.26269	4.38203	4.61512	中央国有企业	大型	C32	0.718903	0.015114	0.053243	2.2974	-0.0439219	0.0253584	0.292852	0.34893	-0.031626	0	2.3979	0.363636	0	0.450064	0.484306	0.503862	0.031374	0.0760825	1.33614	1.46732	1	2.99573	2.99573	-0.10418	0.518127	6.4431e-06	0.0106874	0.0120184
878	2018	0	-1.12342	0.02	0.109863	-0.639637	云南铜业	5.5	45.01	云南	云南铜业	有色金属冶炼及压延加工业	32	4.59	5.8944	5.04343	3.95124	4.38203	中央国有企业	大型	C32	0.701901	0.011621	0.039034	1.37195	0.0596442	0.00921677	0.232162	0.413618	-0.172574	0	2.3979	0.363636	0	0.450064	0.49459	0.513944	0.031374	0.0989326	3.31769	1.00331	1	3.04452	3.04452	-0.348195	0.493325	5.36925e-06	0.0199153	0.0142438
878	2019	0	-0.871855	0.013	0.120452	-0.819611	云南铜业	4	37.51	云南	云南铜业	有色金属冶炼及压延加工业	32	4.61	5.46806	4.70953	3.43399	3.68888	中央国有企业	大型	C32	0.713752	0.024483	0.083904	1.58963	0.0252829	0.00184072	0.307445	0.420842	0.334378	0	2.3979	0.363636	0	0.375053	0.506543	0.568843	0.10486	0.35059	1.82465	1.21817	1	3.09104	3.09104	0.126926	0.57701	5.36925e-06	0.0221048	0.0109342
878	2020	0.693147	-0.15674	0.0096	0.133003	-0.999516	云南铜业	4	37.51	云南	云南铜业	有色金属冶炼及压延加工业	32	4.63	5.86363	4.60517	3.78419	4.70953	中央国有企业	大型	C32	0.704395	0.019859	0.068056	2.15443	0.122593	0.00225287	0.300976	0.394547	0.394194	0	2.3979	0.363636	0	0.375053	0.470744	0.518055	0.0905371	0.25514	1.61979	1.31082	1	3.13549	3.13549	0.183349	0.536718	6.42039e-05	0.0134792	0.00822992
878	2021	1.38629	-0.844953	0.0121	0.156075	-0.71177	云南铜业	4.5	37.51	云南	云南铜业	有色金属冶炼及压延加工业	32	4.65	4.89784	3.52636	3.04452	3.4012	中央国有企业	大型	C32	0.660933	0.032819	0.103484	2.89131	0.129498	0.00209525	0.277276	0.36659	0.439935	0	2.3979	0.363636	0	0.375053	0.451422	0.480662	0.0905371	0.203622	1.59076	1.23355	1	3.17805	3.17805	0.00399178	0.472139	4.65535e-05	0.0113104	0.00369625
880	2016	0	-0.362905	0.0523	0.126748	-0.703058	潍柴重机	4	30.59	山东	潍柴重机	通用设备制造业	34	7.94	3.58352	2.77259	1.60944	1.94591	地方国有企业	大型	C34	0.581791	0.006219	0.01574	0.529794	-0.022829	0.0417602	0.145184	0.401491	-0.283751	0	2.19722	0.333333	0	0.305923	0.590612	0.626957	0.668896	0.93059	0.810951	1.39885	1	2.94444	2.94444	-0.325174	0.262828	0	0.0984771	0.000621807
880	2017	0	-0.424485	0.0618	0.144862	-0.535619	潍柴重机	3.5	30.59	山东	潍柴重机	通用设备制造业	34	8.08	3.3673	2.63906	1.94591	1.60944	地方国有企业	大型	C34	0.630787	0.006954	0.017742	0.585317	0.106667	0.0338268	0.135172	0.336179	0.133109	0	2.19722	0.333333	0	0.305923	0.563487	0.585304	0.668896	0.841924	1.42368	1.16308	1	2.99573	2.99573	-0.217607	0.114421	0	0.0898886	0.00106151
880	2018	0	-0.385315	0.0629	0.145515	-0.382845	潍柴重机	4	30.59	山东	潍柴重机	通用设备制造业	34	8.23	4.09434	3.09104	1.09861	2.30259	地方国有企业	大型	C34	0.646903	0.011083	0.030713	0.631194	0.00627288	0.0351424	0.105185	0.289547	0.198154	0	2.19722	0.333333	0	0.305923	0.603825	0.631064	0.668896	0.973781	1.95529	1.0775	1	3.04452	3.04452	-0.43239	0.106355	0	0.0354923	0.00121962
880	2019	0	-0.796817	0.0713	0.124643	-0.529372	潍柴重机	4.25	30.59	山东	潍柴重机	通用设备制造业	34	8.38	4.27667	3.3673	0.693147	2.30259	地方国有企业	大型	C34	0.657077	0.020555	0.059104	0.653135	0.0319468	0.0320894	0.100123	0.259422	0.12278	0	2.19722	0.333333	0	0.305923	0.596909	0.623558	0.668896	0.951174	1.96801	1.08086	1	3.09104	3.09104	0.1952	0.0892278	0	0.044089	0.00189453
880	2020	0	-0.583066	0.0646	0.128195	-0.61966	潍柴重机	4.25	30.59	山东	潍柴重机	通用设备制造业	34	8.53	4.62497	3.55535	2.77259	2.3979	地方国有企业	大型	C34	0.647958	0.025207	0.07252	0.760316	0.0564665	0.035197	0.11072	0.247908	0.244365	0	2.07944	0.375	0	0.305923	0.597205	0.616271	0.668896	0.952142	1.75121	1.10718	1	3.13549	3.13549	0.180678	0.10782	0	0.0365277	0.00215344
880	2021	0	-0.742657	0.0712	0.156369	-0.480939	潍柴重机	4	30.59	山东	潍柴重机	通用设备制造业	34	8.69	3.63759	2.3979	1.79176	1.60944	地方国有企业	大型	C34	0.640329	0.029899	0.083996	0.745538	0.0384438	0.0545346	0.10309	0.208847	0.030892	0	2.19722	0.333333	0	0.305923	0.637369	0.651381	0.668896	1.08343	1.8508	1.13958	1	3.17805	3.17805	-0.00323749	0.107774	0	0.0319019	0.00222171
881	2016	0	-0.331724	0.0469	0.101285	-0.12733	中广核技	4.25	27.6	辽宁	大连国际	综合	90	6.75	4.66344	3.80666	3.17805	3.58352	中央国有企业	大型	S90	0.53008	0.046731	0.098167	0.447593	0.00602469	0.113319	0.121158	0.197018	0.439343	0	2.07944	0.5	0	0.276	0.5461	0.62	0.40833	0.978623	1.31566	1.28926	1	2.94444	3.17805	-0.428383	0.387515	0.00011408	0.0578734	0.0832922
881	2017	0	-0.173588	0.0298	0.113142	-0.589271	中广核技	4	27.6	辽宁	中广核技	综合	90	6.81	4.38203	3.82864	2.94444	2.77259	中央国有企业	大型	S90	0.517185	0.037553	0.07881	0.562591	0.0194909	0.163008	0.0844944	0.186757	1.10715	0	2.19722	0.333333	0	0.275956	0.546115	0.625781	0.408213	0.978993	0.836988	1.20777	1	2.99573	3.21888	-0.231542	0.296268	0	0.0854336	0.0733947
881	2018	0	-0.293773	0.0387	0.0990933	-0.504145	中广核技	5	26.93	辽宁	中广核技	化学原料及化学制品制造业	26	6.87	4.21951	3.4012	2.94444	2.94444	中央国有企业	大型	C26	0.488125	0.032331	0.064985	0.580699	0.0119282	0.19224	0.0986963	0.195255	0.0651	0	2.19722	0.333333	0	0.269304	0.547529	0.631151	0.430793	1.03313	1.71568	1.02133	1	3.04452	3.2581	-0.0847409	0.312629	0	0.0670377	0.038311
881	2019	0	-0.338692	0.0376	0.113275	-0.550531	中广核技	5.5	24.26	辽宁	中广核技	化学原料及化学制品制造业	26	6.93	3.95124	3.66356	1.94591	1.38629	中央国有企业	大型	C26	0.460769	0.012169	0.023165	0.604115	0.0637768	0.190564	0.103807	0.211317	0.035014	0	2.19722	0.333333	0	0.242593	0.534233	0.618356	0.518484	1.20218	1.75954	1.00948	1	3.09104	3.29584	0.148087	0.260478	0	0.0709898	0.0392868
881	2020	1.09861	-0.736828	0.0397	0.173271	-0.720564	中广核技	5	25.23	辽宁	中广核技	化学原料及化学制品制造业	26	6.99	4.04305	3.2581	1.79176	2.63906	中央国有企业	大型	C26	0.479222	0.024665	0.046567	0.560187	0.0444297	0.161483	0.124139	0.225231	-0.052686	0	2.19722	0.333333	0	0.25227	0.532548	0.599086	0.498579	1.11102	1.18462	1.2366	1	3.13549	3.3322	0.101342	0.597073	0	0.0749364	0.0260328
881	2021	0.693147	-0.623966	0.0398	0.13169	-0.690129	中广核技	5	27.28	辽宁	中广核技	化学原料及化学制品制造业	26	7.05	3.17805	2.07944	1.79176	1.38629	中央国有企业	大型	C26	0.498965	0.028376	0.055583	0.623888	0.0357087	0.16472	0.138373	0.206038	0.202532	0	2.19722	0.333333	0	0.2728	0.479517	0.533306	0.461063	0.75776	1.28102	1.14876	1	3.17805	3.3673	-0.0982712	0.411246	0	0.0850708	0.0204741
898	2016	1.09861	-0.322597	0.0173	0.0634005	-0.874076	鞍钢股份	4.25	67.29	辽宁	鞍钢股份	黑色金属冶炼及压延加工业	31	6.75	7.74457	6.8742	5.7869	6.63726	中央国有企业	大型	C31	0.485767	0.018283	0.036305	0.655274	0.0493817	0.0220509	0.118839	0.55712	0.097102	0	1.94591	0.428571	0	0.672934	0.864492	0.876001	0.220653	0.284661	2.84176	0.956206	1	2.99573	2.99573	-0.130527	0.866569	2.43953e-06	0.0280916	0.00411041
898	2017	1.79176	-0.260836	0.0162	0.0583077	-0.804188	鞍钢股份	4.5	58.31	辽宁	鞍钢股份	黑色金属冶炼及压延加工业	31	6.81	7.37776	6.57088	5.88332	5.75574	中央国有企业	大型	C31	0.43516	0.063206	0.117315	0.94956	0.0702659	0.0276109	0.130521	0.53816	0.456584	0	1.79176	0.5	0	0.58309	0.841264	0.851919	0.254855	0.442769	2.28458	0.957649	1	3.04452	3.04452	0.0402299	0.836077	1.05736e-06	0.0214328	0.00292588
898	2018	2.30259	-0.342359	0.0143	0.059168	-0.738748	鞍钢股份	5	53.33	辽宁	鞍钢股份	黑色金属冶炼及压延加工业	31	6.87	7.12044	6.04737	5.47646	5.4848	中央国有企业	大型	C31	0.417211	0.086009	0.151212	1.13739	0.092131	0.027326	0.145794	0.556118	0.247266	0	1.79176	0.5	0	0.533331	0.838852	0.858273	0.278792	0.572854	2.85388	0.855076	1	3.09104	3.09104	-0.0246889	0.851108	1.05736e-06	0.0120391	0.000555407
898	2019	2.3979	-0.368253	0.0148	0.0601441	-0.791727	鞍钢股份	5	53.33	辽宁	鞍钢股份	黑色金属冶炼及压延加工业	31	6.93	6.70441	5.44674	4.58497	5.52545	中央国有企业	大型	C31	0.401558	0.019794	0.03352	1.18749	0.114113	0.029257	0.111527	0.580426	0.004089	0	1.94591	0.571429	0	0.533331	0.831784	0.851412	0.278738	0.559602	3.279	0.827003	1	3.13549	3.13549	-0.0423245	0.840341	1.05742e-06	0.0126057	0.00113885
898	2020	2.30259	-0.400664	0.0156	0.0612294	-0.933048	鞍钢股份	5	53.33	辽宁	鞍钢股份	黑色金属冶炼及压延加工业	31	6.99	6.59851	5.63479	4.36945	5.05625	中央国有企业	大型	C31	0.388297	0.022701	0.037517	1.14758	0.112623	0.0294505	0.120596	0.57211	-0.044362	0	2.07944	0.5	0	0.533331	0.842092	0.86447	0.27842	0.578929	3.62316	0.802414	1	3.17805	3.17805	0.00787099	0.842246	1.05742e-06	0.0131711	0.000636031
898	2021	2.3979	-0.758563	0.0193	0.064273	-0.857291	鞍钢股份	5	53.33	辽宁	鞍钢股份	黑色金属冶炼及压延加工业	31	7.05	6.89061	6.00141	4.64439	5.40717	中央国有企业	大型	C31	0.382811	0.075001	0.122034	1.473	0.131719	0.0193692	0.194502	0.4911	0.354509	0	1.94591	0.571429	0	0.533331	0.796839	0.814541	0.278808	0.49408	4.01327	0.83429	1	3.21888	3.21888	0.132053	0.790741	0.000139282	0.010675	0.000635728
901	2016	3.73767	-0.304371	0.0576	0.194876	-0.277244	航天科技	3.5	16.88	黑龙江	航天科技	铁路、船舶、航空航天和其它运输设备制造业	37		4.91265	4.29046	3.58352	3.29584	中央国有企业	大型	C37	0.351316	0.02809	0.048341	0.99109	0.076769	0.18077	0.159142	0.138971	2.02841	0	2.3979	0.363636	0	0.168771	0.389245	0.461424	0.661157	1.30635	0.425854	2.34326	1	2.89037	2.89037	-0.249259	0.575635	0	0.138722	0.00930292
901	2017	3.49651	-0.341238	0.0564	0.184585	-0.260147	航天科技	4.75	16.88	黑龙江	航天科技	铁路、船舶、航空航天和其它运输设备制造业	37		4.45435	3.80666	2.94444	2.89037	中央国有企业	大型	C37	0.364904	0.030226	0.047112	0.967039	0.0575562	0.163304	0.164956	0.14651	0.058465	0	2.07944	0.5	0	0.168771	0.377278	0.442741	0.661157	1.23544	0.655483	1.82209	1	2.94444	2.94444	-0.257522	0.468137	1.46534e-06	0.127327	0.0164255
901	2018	3.29584	-0.394672	0.0559	0.165309	-0.188658	航天科技	4.25	16.88	黑龙江	航天科技	铁路、船舶、航空航天和其它运输设备制造业	37		4.35671	3.80666	2.63906	3.04452	中央国有企业	大型	C37	0.357589	0.027078	0.042388	0.908901	0.0497332	0.161426	0.167028	0.152621	-0.000144	0	2.3979	0.363636	0	0.168771	0.381616	0.435468	0.661157	1.26115	1.19635	1.1786	1	2.99573	2.99573	-0.0417785	0.416089	1.46534e-06	0.0861684	0.0146371
901	2019	3.93183	-0.445603	0.0655	0.167505	-0.49592	航天科技	4	16.88	黑龙江	航天科技	铁路、船舶、航空航天和其它运输设备制造业	37		4.5326	3.78419	3.13549	3.21888	中央国有企业	大型	C37	0.385203	0.025432	0.040491	0.878591	0.0467021	0.143979	0.175319	0.186833	0.022536	0	2.3979	0.363636	0	0.168771	0.389403	0.425254	0.661157	1.30729	1.01871	1.33865	1	3.04452	3.04452	0.223363	0.387295	1.46534e-06	0.0870256	0.0154584
901	2020	4.06044	-0.415065	0.0761	0.167755	-0.476685	航天科技	4.75	17.32	黑龙江	航天科技	汽车制造业	36		8.67317	7.99261	7.54645	6.69208	中央国有企业	大型	C36	0.383668	-0.093702	-0.152218	0.747286	0.00798473	0.12906	0.165223	0.194845	-0.098167	1	2.30259	0.4	0	0.173177	0.358668	0.394902	0.661157	1.07111	0.911212	1.4598	1	3.09104	3.09104	0.00273943	0.37626	1.24279e-06	0.101505	0.00657851
901	2021	4.51086	-0.415947	0.0628	0.168904	-0.389834	航天科技	4.25	17.32	黑龙江	航天科技	汽车制造业	36		7.74023	6.90776	6.53959	6.02828	中央国有企业	大型	C36	0.418023	0.005458	0.009114	0.780036	0.0349672	0.131895	0.174319	0.147358	0.085067	0	2.30259	0.4	0	0.173177	0.36724	0.395302	0.661157	1.1206	0.94408	1.50677	1	3.13549	3.13549	-0.13798	0.395507	1.24279e-06	0.0909426	0.00752499
903	2016	0.693147	-0.515625	0.0343	0.0936652	-0.167112	云内动力	5.75	31.92	云南	云内动力	通用设备制造业	34	4.55	6.49527	5.2832	5.48064	4.11087	地方国有企业	大型	C34	0.483135	0.028327	0.05484	0.497513	0.016224	0.0554374	0.11674	0.225241	0.386269	0	1.94591	0.428571	1	0.319228	0.377871	0.4187	0.0743561	0.183703	1.12607	1.33394	1	2.89037	2.89037	-0.205482	0.425369	0.000598432	0.0563404	0.000255125
903	2017	0	-0.209344	0.0249	0.113343	-0.593698	云内动力	4.5	32.99	云南	云内动力	通用设备制造业	34	4.57	6.27099	4.89784	5.51343	4.00733	地方国有企业	大型	C34	0.49529	0.026715	0.05237	0.607533	-0.0498327	0.106097	0.108445	0.248655	0.505411	0	1.94591	0.428571	0	0.329887	0.416784	0.461142	0.0826378	0.263414	1.57269	1.11583	1	2.94444	2.94444	-0.0552199	0.414563	0	0.0401774	0.000716364
903	2018	1.09861	-0.663228	0.0439	0.128996	-0.554128	云内动力	4.75	32.99	云南	云内动力	通用设备制造业	34	4.59	5.9428	5.04343	4.97673	3.04452	地方国有企业	大型	C34	0.548772	0.019867	0.041721	0.56528	0.0713783	0.115871	0.0996632	0.209459	0.105526	0	1.94591	0.428571	0	0.329887	0.415697	0.450402	0.0830696	0.260119	2.60663	0.939391	1	2.99573	2.99573	-0.158669	0.392831	0	0.0320798	0.00169853
903	2019	1.38629	-0.382826	0.0702	0.13276	-0.844626	云内动力	5	32.99	云南	云内动力	通用设备制造业	34	4.61	5.30827	4.09434	4.11087	3.49651	地方国有企业	大型	C34	0.554377	0.014969	0.033383	0.548111	0.101866	0.15561	0.101051	0.215253	0.042549	0	1.94591	0.428571	0	0.329887	0.414262	0.442248	0.0827965	0.255769	2.49218	0.960215	1	3.04452	3.04452	0.0534991	0.37512	0	0.0365051	0.000589776
903	2020	2.30259	-0.398771	0.0413	0.125306	-0.840547	云内动力	4.25	32.99	云南	云内动力	通用设备制造业	34	4.63	6.14204	4.72739	5.03044	4.60517	地方国有企业	大型	C34	0.616172	0.016679	0.04048	0.729419	0.151198	0.0918271	0.110024	0.215686	0.469435	0	1.94591	0.428571	0	0.329887	0.398131	0.437433	0.0731133	0.206871	1.72432	1.19611	1	3.09104	3.09104	0.683236	0.378867	0	0.0210997	0.00058176
903	2021	1.60944	-0.58821	0.0773	0.130834	-0.837003	云内动力	4	32.99	云南	云内动力	通用设备制造业	34	4.65	4.56435	3.3322	2.48491	2.77259	地方国有企业	大型	C34	0.607464	0.005081	0.01309	0.544441	-0.0302441	0.152376	0.165109	0.219463	-0.197746	0	1.94591	0.428571	0	0.329887	0.37241	0.39564	0.0346446	0.128902	1.68496	1.09956	1	3.13549	3.13549	-0.468267	0.349171	0	0.0268518	0.00105168
911	2016	2.07944	-1.04301	0.0101	0.136578	-0.569789	南宁糖业	4.25	42.2	广西	南宁糖业	农副食品加工业	13	6.43	6.39024	5.35659	4.27667	4.89784	地方国有企业	大型	C13	0.759495	0.003107	0.011783	0.578917	0.0559718	0.112032	0.0711224	0.242686	0.14351	0	2.3979	0.363636	0	0.422021	0.528786	0.603113	0.0717664	0.252985	1.15663	1.62408	1	2.89037	2.89037	-0.232135	0.659231	0	0.0855094	0.0128451
911	2017	2.19722	-1.17235	0.0017	0.207802	-0.527128	南宁糖业	4.25	42.2	广西	南宁糖业	农副食品加工业	13	6.55	5.56452	4.43082	3.49651	3.97029	地方国有企业	大型	C13	0.808403	-0.028131	-0.130917	0.412194	-0.116551	0.0850454	0.177655	0.222767	-0.190146	1	2.30259	0.4	0	0.422021	0.448195	0.458727	0.0212492	0.0620206	2.43582	1.21894	1	2.94444	2.94444	-0.178976	0.432126	0	0.111127	0.00704415
911	2018	2.48491	-1.17328	0.0017	0.213216	-0.643341	南宁糖业	4	42.2	广西	南宁糖业	农副食品加工业	13	6.66	5.66643	4.27667	3.61092	4.31749	地方国有企业	大型	C13	0.90639	-0.20937	-1.07211	0.544982	0.0679553	0.074359	0.124068	0.27488	0.238035	1	2.30259	0.4	0	0.422021	0.445653	0.459481	0.0231047	0.0559972	3.28095	1.29906	1	2.99573	2.99573	-0.150069	0.434183	0	0.103369	0.0203475
911	2020	2.3979	-1.1867	0.0003	0.203574	-0.938323	南宁糖业	3	23.7	广西	南宁糖业	农副食品加工业	13	6.9	5.4161	4.26268	3.61092	3.98898	地方国有企业	大型	C13	0.888879	0.012625	0.352214	0.635352	0.163794	0.0746162	0.118605	0.306199	-0.031544	0	2.19722	0.333333	0	0.237021	0.491444	0.508788	0.780518	1.07342	2.34332	1.38319	1	3.09104	3.09104	-0.0261434	0.427815	0	0.0622723	0.017018
911	2021	2.70805	-1.14934	0.0042	0.178032	-0.702637	南宁糖业	3.75	38.23	广西	南宁糖业	农副食品加工业	13	7.03	4.91998	3.09104	3.13549	3.46574	地方国有企业	大型	C13	0.901477	-0.009764	-0.142576	0.491344	0.00330776	0.0447849	0.0519432	0.221093	-0.088536	1	1.94591	0.428571	0	0.382326	0.585665	0.599065	0.391727	0.531847	2.95144	1.4012	1	3.13549	3.13549	0.31261	0.4281	0	0.0767941	0.0126334
912	2016	0	-0.531502	0.0078	0.0167003	-0.856249	泸天化	2.25	54.38	四川	泸天化	化学原料及化学制品制造业	26	7.08	5.28827	4.23411	3.73767	4.44265	地方国有企业	大型	C26	0.89653	-0.079989	-0.401982	0.383569	0.0410665	0.00236239	0.0475783	0.711419	0.010361	1	1.60944	0.4	0	0.543761	0.555938	0.564354	0.0130612	0.0358644	0.991069	1.99396	1	2.89037	2.89037	0.100589	0.549527	0	0.116221	0.0163278
912	2019	1.79176	-0.473211	0.0128	0.190078	0.548833	泸天化	5.25	18.49	四川	泸天化	化学原料及化学制品制造业	26	7.65	5.49717	4.06044	4.41884	3.21888	地方国有企业	大型	C26	0.25628	0.040617	0.057412	0.79666	0.0275962	0.00290352	0.0707089	0.638133	0.250103	0	2.19722	0.333333	0	0.184859	0.480617	0.657846	0.523972	1.59991	0.895468	1.37302	1	3.04452	3.04452	0.100036	0.66718	0	0.0641207	0.00153251
912	2020	1.09861	-1.15457	0.011	0.176104	0.190436	泸天化	4.75	13.49	四川	泸天化	化学原料及化学制品制造业	26	7.85	4.70048	3.4012	2.99573	3.3673	地方国有企业	大型	C26	0.310289	0.0522	0.073033	0.767827	0.061528	0.00557145	0.0579466	0.524922	0.02011	0	2.07944	0.375	0	0.134859	0.480617	0.657846	0.914913	2.56385	1.25814	1.10511	1	3.09104	3.09104	-0.091023	0.658369	0	0.062932	0.00196055
912	2021	1.60944	-0.418171	0.0119	0.170259	-0.070259	泸天化	3.25	13.49	四川	泸天化	化学原料及化学制品制造业	26	8.05	4.30407	3.13549	2.48491	2.48491	地方国有企业	大型	C26	0.39322	0.051546	0.080052	0.770017	0.0663412	0.0154572	0.0621235	0.420286	0.202014	0	2.07944	0.375	0	0.134859	0.480617	0.657846	0.914913	2.56385	1.55239	1.40641	1	3.13549	3.13549	0.222525	0.534571	0	0.0873697	0.00152784
915	2016	0	-0.670309	0.0381	0.0984417	0.410203	华特达因	5	20.72	山东	山大华特	医药制造业	27	7.94	5.2933	4.62497	3.09104	3.4012	地方国有企业	大型	C27	0.214685	0.153823	0.193424	0.677048	0.201801	0.077041	0.0574284	0.21043	0.252853	0	2.07944	0.375	0	0.207161	0.292358	0.359262	0.120667	0.41126	0.326859	3.26539	0	2.89037	3.17805	-0.343281	0.554274	0	0.0927713	0.00969811
915	2017	0	-0.93395	0.0287	0.0972209	0.582881	华特达因	5	20.72	山东	山大华特	医药制造业	27	8.08	3.95124	2.77259	2.19722	2.3979	地方国有企业	大型	C27	0.200491	0.17151	0.216332	0.672307	0.153552	0.0831281	0.0407487	0.231571	0.144044	0	2.07944	0.375	0	0.207161	0.299235	0.355876	0.121123	0.444456	0.392908	2.73892	0	2.94444	3.21888	-0.0519169	0.501885	0	0.0865789	0.00735137
915	2018	0	-0.952915	0.039	0.0921641	1.49897	华特达因	5.25	20.72	山东	山大华特	医药制造业	27	8.23	4.67283	3.49651	3.13549	2.70805	地方国有企业	大型	C27	0.19275	0.084429	0.105081	0.537905	0.18573	0.0732942	0.0444093	0.224396	-0.136372	0	2.19722	0.333333	0	0.207161	0.264975	0.297101	0.145671	0.279078	0.836108	1.38728	0	2.99573	3.2581	-0.0336127	0.28939	0	0.0832662	0.005156
915	2019	0	-0.691859	0.0709	0.0890161	1.12437	华特达因	6	20.72	山东	山大华特	医药制造业	27	8.38	5.0689	3.68888	3.55535	3.43399	地方国有企业	大型	C27	0.18567	0.118641	0.146301	0.59481	0.0772544	0.0898676	0.0371217	0.249362	0.179341	0	2.19722	0.333333	0	0.207161	0.339505	0.401135	0.218761	0.638846	0.507661	2.15106	0	3.04452	3.29584	-0.029905	0.379994	0	0.078154	0.00724836
915	2020	1.09861	-0.577668	0.0665	0.0855371	1.2895	华特达因	5.75	22	山东	山大华特	医药制造业	27	8.53	4.83628	3.7612	2.70805	2.3979	地方国有企业	大型	C27	0.20561	0.155596	0.193631	0.531887	0.199068	0.0660089	0.0364605	0.244891	0.011715	0	2.07944	0.375	0	0.219963	0.325206	0.391732	0.185213	0.478458	0.674141	1.68848	1	3.09104	3.3322	0.096261	0.350402	0	0.0738592	0.00272758
915	2021	0	-0.822403	0.0405	0.0839392	1.96471	华特达因	6	22	山东	华特达因	医药制造业	27	8.69	4.30407	3.43399	1.79176	2.07944	地方国有企业	大型	C27	0.136206	0.184604	0.222364	0.531333	0.192064	0.0150551	0.0259588	0.223037	0.113182	0	2.19722	0.333333	0	0.219963	0.303007	0.362487	0.121181	0.377536	0.718011	1.94914	1	3.13549	3.3673	-0.070924	0.343058	1.53629e-05	0.0757723	0.0252527
919	2016	0.693147	-0.542272	0.0101	0.0281856	0.21127	金陵药业	3.75	45.23	江苏	金陵药业	医药制造业	27	9.26	4.52179	2.99573	2.89037	3.29584	地方国有企业	大型	C27	0.208638	0.057688	0.07439	0.928539	0.024923	0.160202	0.106854	0.256594	0.110908	0	2.19722	0.333333	0	0.45227	0.602682	0.671963	0.109325	0.332571	0.565745	1.97456	1	2.89037	2.94444	-0.477839	0.707888	0.0022742	0.087696	0.00432302
919	2017	1.09861	-0.804635	0.0094	0.0283999	0.449304	金陵药业	3.25	45.23	江苏	金陵药业	医药制造业	27	9.46	3.61092	2.3979	2.19722	2.07944	地方国有企业	大型	C27	0.208222	0.044831	0.056635	0.827446	0.114885	0.139329	0.107984	0.248097	-0.108097	0	2.19722	0.333333	0	0.45227	0.579374	0.614517	0.109325	0.281036	0.865692	1.36278	1	2.94444	2.99573	-0.0957218	0.593842	0.00216612	0.0984988	0.00388974
919	2018	0	-0.613625	0.0118	0.032414	1.02038	金陵药业	3	45.23	江苏	金陵药业	医药制造业	27	9.67	3.66356	1.94591	2.48491	2.07944	地方国有企业	大型	C27	0.164455	0.074627	0.091709	0.748932	0.111669	0.0812209	0.0608883	0.26471	-0.091714	0	2.19722	0.333333	0	0.45227	0.579374	0.618375	0.109325	0.281036	1.22938	0.977919	1	2.99573	3.04452	-0.0281887	0.586764	0.00244074	0.0939436	0.00219938
919	2019	0	-0.503285	0.0173	0.0287497	1.42351	金陵药业	3	45.23	江苏	金陵药业	医药制造业	27	9.88	4.94876	3.95124	1.79176	3.29584	地方国有企业	大型	C27	0.176422	0.045672	0.055069	0.63032	0.112027	0.0642043	0.0562681	0.2283	-0.125612	0	1.94591	0.428571	1	0.45227	0.579374	0.613597	0.109325	0.281036	1.13023	1.06105	1	3.04452	3.09104	0.0795884	0.587224	0.00196376	0.107643	0.00157687
919	2020	0.693147	-1.03464	0.0175	0.025177	0.699189	金陵药业	3.25	45.23	江苏	金陵药业	医药制造业	27	10.1	4.82831	2.94444	2.77259	3.7612	地方国有企业	大型	C27	0.198532	0.022189	0.027314	0.593167	0.0727114	0.0726714	0.0502937	0.300767	-0.012303	0	2.19722	0.333333	0	0.45227	0.579374	0.618536	0.109325	0.281036	1.10522	1.10317	1	3.09104	3.13549	0.0758865	0.59097	0.00202329	0.105687	0.00148916
919	2021	0	-0.500409	0.0203	0.0248609	0.898741	金陵药业	4	45.23	江苏	金陵药业	医药制造业	27	10.32	4.61512	3.61092	2.30259	2.89037	地方国有企业	大型	C27	0.205298	0.035032	0.043898	0.643381	0.0656583	0.0720917	0.0551922	0.284268	0.121827	0	2.07944	0.375	0	0.45227	0.564238	0.595758	0.109325	0.247569	1.14756	1.07207	1	3.13549	3.17805	0.149502	0.553527	0.00167388	0.101465	0.0037888
920	2016	1.60944	-0.112217	0.1017	0.105139	-0.429782	沃顿科技	4	42.64	贵州	南方汇通	化学原料及化学制品制造业	26	4.85	5.22036	4.14313	3.17805	3.17805	中央国有企业	大型	C26	0.4953	0.077932	0.136318	0.583388	0.105702	0.0188498	0.0701767	0.293272	0.115838	0	1.60944	0.4	0	0.426398	0.488144	0.519222	0.0555744	0.144808	0.292688	3.91117	1	2.89037	2.89037	-0.389104	0.559811	0.000338626	0.212756	0.00113109
920	2017	1.09861	-0.418749	0.0501	0.099454	-0.411104	沃顿科技	4.75	42.64	贵州	南方汇通	化学原料及化学制品制造业	26	4.93	4.31749	3.17805	2.83321	2.30259	中央国有企业	大型	C26	0.46697	0.070453	0.135751	0.600594	0.0639604	0.0211433	0.0591228	0.281664	0.072778	0	1.60944	0.4	0	0.426398	0.473512	0.491433	0.0469045	0.110493	0.447518	2.70109	1	2.94444	2.94444	0.0712628	0.462898	0.000338626	0.161189	0.0030861
920	2018	2.07944	-0.280951	0.0601	0.106091	-0.281309	沃顿科技	5	42.64	贵州	南方汇通	化学原料及化学制品制造业	26	5.02	3.68888	2.30259	2.07944	1.60944	中央国有企业	大型	C26	0.513245	0.054464	0.107065	0.576379	0.00913943	0.0659913	0.055903	0.238869	0.02057	0	1.60944	0.4	0	0.426398	0.482647	0.500521	0.0580194	0.131917	0.922263	1.59736	1	2.99573	2.99573	-0.17136	0.451422	0.000243839	0.0978308	0.00545107
920	2019	1.09861	-0.473983	0.0556	0.124377	-0.11305	沃顿科技	4.25	42.64	贵州	南方汇通	化学原料及化学制品制造业	26	5.1	4.40672	3.4012	1.60944	2.30259	中央国有企业	大型	C26	0.422954	0.051459	0.09642	0.541337	0.0340821	0.0791175	0.0687113	0.265048	0.028461	0	1.60944	0.4	0	0.426398	0.502423	0.524851	0.0662677	0.178296	0.779094	1.7062	1	3.04452	3.04452	0.0699393	0.45486	0.000468957	0.0932863	0.0903136
920	2020	1.09861	-0.498015	0.059	0.134133	-0.163206	沃顿科技	4.75	42.64	贵州	南方汇通	化学原料及化学制品制造业	26	5.19	4.23411	2.83321	1.94591	2.70805	中央国有企业	大型	C26	0.445251	0.05119	0.090587	0.533172	0.0715587	0.0348466	0.061088	0.232421	0.103423	0	1.60944	0.4	0	0.426398	0.502161	0.519549	0.0662677	0.177681	0.824081	1.65845	1	3.09104	3.09104	0.0553554	0.455596	0.000468957	0.0858619	0.00181617
920	2021	1.09861	-0.258743	0.0621	0.129811	0.0420507	沃顿科技	5	42.64	贵州	沃顿科技	化学原料及化学制品制造业	26	5.27	4.64439	3.52636	1.94591	2.77259	中央国有企业	大型	C26	0.43147	0.054442	0.096949	0.554769	0.0961954	0.00982018	0.0650578	0.195791	0.101031	0	1.60944	0.4	0	0.426398	0.493547	0.521338	0.0662677	0.15748	0.80298	2.40464	1	3.13549	3.13549	0.385704	0.460856	7.109e-05	0.0888979	0.00104019
922	2016	0	-0.827115	0.0403	0.153782	-0.752348	佳电股份	3	24.12	黑龙江	佳电股份	电气机械及器材制造业	38		5.743	4.2485	3.29584	4.69135	中央国有企业	大型	C38	0.489227	-0.144251	-0.264341	0.41838	0.0241659	0.270996	0.134	0.187365	-0.15849	1	2.19722	0.333333	0	0.24118	0.565709	0.577647	0.679856	1.34559	0.403951	2.65482	1	2.89037	3.17805	-0.491776	0.48176	0	0.109906	0.00728696
922	2019	0.693147	-0.750597	0.0328	0.16372	-0.517674	佳电股份	2	26.36	黑龙江	佳电股份	电气机械及器材制造业	38		5.04986	3.78419	2.83321	3.2581	中央国有企业	大型	C38	0.38966	0.101329	0.171841	0.6181	0.0746576	0.163148	0.205689	0.122907	0.079636	0	2.19722	0.333333	0	0.263571	0.443007	0.468754	0.414852	0.680788	0.946906	1.44156	1	3.04452	3.29584	0.156476	0.430616	0	0.0553942	0.00510212
922	2020	0.693147	-0.832354	0.0361	0.161781	-0.678015	佳电股份	3	25.89	黑龙江	佳电股份	电气机械及器材制造业	38		5.33754	4.04305	3.3673	3.63759	中央国有企业	大型	C38	0.462306	0.097969	0.172219	0.569022	0.102441	0.135457	0.183767	0.128116	0.126277	0	2.19722	0.333333	0	0.258935	0.439532	0.460211	0.414852	0.697461	0.960611	1.48983	1	3.09104	3.3322	-0.0144865	0.427186	0.00144386	0.0576489	0.00376915
930	2016	0	-0.471552	0.0143	0.167235	-0.707668	中粮科技	3.75	15.76	安徽	中粮生化	化学原料及化学制品制造业	26	7.09	6.60665	5.33272	5.45104	4.95583	中央国有企业	大型	C26	0.686142	0.024044	0.081256	1.01115	0.144374	0.0517147	0.10366	0.42586	-0.13224	0	2.19722	0.333333	0	0.157609	0.221833	0.243657	0.299446	0.407489	0.419313	3.07099	1	2.89037	2.94444	-0.926742	0.315497	7.54346e-06	0.0604337	0.0282357
930	2017	0	-1.05199	0.007	0.137975	-0.7073	中粮科技	4	15.76	安徽	中粮生化	化学原料及化学制品制造业	26	7.26	6.10925	5.09375	4.68213	4.12713	中央国有企业	大型	C26	0.670688	0.043836	0.136162	1.10192	0.125537	0.0380041	0.103952	0.365591	0.120024	0	2.19722	0.333333	0	0.157609	0.228896	0.25406	0.299446	0.452303	0.462944		1	2.94444	2.99573	-0.201742	0.224603	1.92086e-05	0.0474443	0.0187639
930	2018	0	-0.764562	0.0057	0.044306	-0.725694	中粮科技	4.75	47.8	安徽	中粮生化	化学原料及化学制品制造业	26	7.44	5.95584	4.77912	4.46591	3.95124	中央国有企业	大型	C26	0.524544	0.024683	0.066318	0.844624	-0.0455111	0.0380316	0.190625	0.41641	1.82093	0	2.19722	0.333333	0	0.478032	0.595847	0.611152	0.172096	0.246458	1.47982	1.08807	1	2.99573	3.04452	-0.383341	0.102132	1.00263e-05	0.0422673	0.0486601
930	2019	0	-0.77442	0.0045	0.0457099	-0.843838	中粮科技	5	47.8	安徽	中粮科技	化学原料及化学制品制造业	26	7.62	5.41165	4.82831	3.46574	3.49651	中央国有企业	大型	C26	0.405316	0.029851	0.056313	1.04005	0.212726	0.049557	0.16145	0.470976	0.099866	0	2.19722	0.333333	0	0.478032	0.595743	0.607302	0.172096	0.246241	1.40694	1.05104	1	3.04452	3.09104	0.0150289	0.23814	1.00263e-05	0.035323	0.024698
930	2020	0	-1.08553	0.0057	0.0562172	-1.05438	中粮科技	4.5	47.34	安徽	中粮科技	化学原料及化学制品制造业	26	7.8	4.99043	4.33073	3.52636	3.13549	中央国有企业	大型	C26	0.472684	0.033378	0.059815	1.05784	-0.135914	0.0358543	0.24367	0.383541	0.022463	0	2.07944	0.375	0	0.47339	0.572631	0.581765	0.172096	0.209639	1.30394	1.12384	1	3.09104	3.13549	0.434657	0.199237	0.00162139	0.0292207	0.0209089
930	2021	1.60944	-1.12818	0.0051	0.0631455	-0.799825	中粮科技	4	47.34	安徽	中粮科技	化学原料及化学制品制造业	26	7.99	4.43082	3.52636	3.17805	2.30259	中央国有企业	大型	C26	0.348986	0.058788	0.100444	1.21767	0.246187	0.0468794	0.224355	0.43118	0.17877	0	2.19722	0.333333	0	0.473401	0.566312	0.576828	0.172096	0.196263	1.14974	1.24388	1	3.13549	3.17805	0.140317	0.203953	0.00133017	0.0253231	0.014567
932	2016	2.07944	-0.332032	0.0333	0.146721	-0.810075	华菱钢铁	3	59.91	湖南	华菱钢铁	黑色金属冶炼及压延加工业	31	7.07	7.76217	6.56386	5.77765	6.7546	地方国有企业	大型	C31	0.86896	-0.021065	-0.155522	0.675662	0.0930349	0.0345603	0.120041	0.590796	0.203015	1	2.19722	0.444444	0	0.599062	0.708824	0.716069	0.168243	0.183223	3.88217	1.12654	1	2.89037	2.89037	0.206588	0.710449	0.000132517	0.0273008	0.00201673
932	2018	1.79176	-0.415258	0.0325	0.176388	-0.575919	华菱钢铁	3	60.43	湖南	华菱钢铁	黑色金属冶炼及压延加工业	31	7.6	7.08841	6.21261	5.16479	5.65948	地方国有企业	大型	C31	0.651213	0.113685	0.351112	1.20479	0.191422	0.0427063	0.0988274	0.513987	0.191702	0	2.07944	0.5	1	0.60429	0.660239	0.678746	0.040948	0.0925863	4.11689	0.894126	1	2.99573	2.99573	0.190166	0.681158	5.67456e-05	0.0248779	0.00209688
932	2019	2.07944	-0.386915	0.0313	0.180174	-0.809766	华菱钢铁	3.5	32.56	湖南	华菱钢铁	黑色金属冶炼及压延加工业	31	7.88	6.4892	5.59099	4.26268	5.0689	地方国有企业	大型	C31	0.607759	0.080118	0.20944	1.29018	0.129878	0.0432899	0.102457	0.50843	0.174787	0	2.19722	0.444444	1	0.325616	0.649528	0.672181	0.516476	0.994767	4.10928	0.851125	1	3.04452	3.04452	-0.0918362	0.693733	1.86904e-05	0.023518	0.00184818
932	2020	2.3979	-0.748224	0.0373	0.145651	-0.958448	华菱钢铁	4.75	27.85	湖南	华菱钢铁	黑色金属冶炼及压延加工业	31	8.16	6.34036	5.30827	4.46591	4.86753	地方国有企业	大型	C31	0.57543	0.080202	0.196029	1.33905	0.132448	0.0311024	0.116867	0.46751	0.085518	0	2.19722	0.444444	1	0.278534	0.662563	0.765944	0.441638	1.37875	3.09727	0.929945	1	3.09104	3.09104	-0.0352086	0.740686	3.90883e-05	0.0248629	0.00141105
932	2021	2.63906	-0.797586	0.0355	0.146403	-0.890597	华菱钢铁	5	32.41	湖南	华菱钢铁	黑色金属冶炼及压延加工业	31	8.46	6.62672	5.82305	4.49981	5.0626	地方国有企业	大型	C31	0.522798	0.106109	0.234239	1.73518	0.0611403	0.0390681	0.106664	0.408516	0.472153	0	2.19722	0.444444	1	0.324144	0.504408	0.537593	0.329979	0.556123	3.63722	0.879244	1	3.13549	3.13549	0.275597	0.497042	3.46776e-05	0.0187809	0.0027457
933	2017	0.693147	-0.778333	0.0043	0.0177721	-0.642557	神火股份	3	24.21	河南	神火股份	有色金属冶炼及压延加工业	32	7.27	6.54965	5.35186	4.8752	5.0689	地方国有企业	大型	C32	0.854719	0.0058	0.039577	0.357621	0.0203217	0.00316097	0.110786	0.352721	0.11814	0	2.19722	0.444444	0	0.242093	0.463223	0.49656	0.565036	0.913409	2.79585	1.21239	1	2.94444	2.99573	-0.0457751	0.545782	2.19942e-05	0.0315732	0.0117306
933	2018	0	-0.721534	0.0033	0.0173358	-0.582222	神火股份	2.25	24.21	河南	神火股份	有色金属冶炼及压延加工业	32	7.44	5.85507	4.63473	3.89182	4.39445	地方国有企业	大型	C32	0.856874	-0.001191	-0.008257	0.350738	0.00788948	0.0053068	0.095564	0.32992	-0.003406	1	2.19722	0.444444	0	0.242093	0.462984	0.482385	0.565036	0.912422	7.21383	0.995496	1	2.99573	3.04452	-0.0263226	0.480495	2.19942e-05	0.0329413	0.0427718
933	2019	0	-0.960113	0.003	0.0172265	-0.667021	神火股份	2.5	24.21	河南	神火股份	有色金属冶炼及压延加工业	32	7.62	5.52146	4.21951	3.17805	4.2485	地方国有企业	大型	C32	0.821109	0.01093	0.067062	0.338259	0.00265547	0.0195003	0.0431157	0.33056	-0.064611	0	2.19722	0.444444	0	0.242093	0.462984	0.48747	0.565036	0.912422	4.74266	1.03196	1	3.04452	3.09104	-0.0856358	0.497693	2.11523e-05	0.0586504	0.00321176
933	2020	0	-1.42935	0.0072	0.0179978	-0.774318	神火股份	2.25	21.6	河南	神火股份	有色金属冶炼及压延加工业	32	7.8	5.57973	4.64439	3.3322	3.7612	地方国有企业	大型	C32	0.795072	0.004421	0.023402	0.330148	0.0283956	0.0140401	0.0338288	0.352769	0.067625	0	2.19722	0.555556	0	0.216048	0.405247	0.473323	0.519534	0.875727	3.40524	1.07558	1	3.09104	3.13549	0.0536303	0.65099	8.96273e-07	0.0330846	0.00721753
933	2021	1.09861	-1.16277	0.0046	0.0636853	-0.716174	神火股份	3.5	21.42	河南	神火股份	有色金属冶炼及压延加工业	32	7.98	6.19032	5.0626	3.8712	4.55388	地方国有企业	大型	C32	0.731441	0.0534	0.227463	0.603539	0.211036	0.00725522	0.0518774	0.383773	0.83163	0	2.19722	0.555556	0	0.214174	0.379257	0.410605	0.41625	0.770789	3.00599	1.11271	1	3.13549	3.17805	0.466719	0.483978	0.00100547	0.0304493	0.00754271
949	2016	0	-1.18916	0.0312	0.124733	-0.406403	新乡化纤	4	30.17	河南	新乡化纤	化学纤维制造业	28	7.1	4.8752	3.93183	2.3979	3.3673	地方国有企业	大型	C28	0.372869	0.021518	0.037724	0.689136	0.107606	0.0393044	0.114642	0.47692	0.199627	0	2.19722	0.333333	0	0.301696	0.51867	0.566688	0.291307	0.719181	0.729467	1.60715	1	2.89037	3.17805	-0.541094	0.52094	0.000571826	0.0514748	0.00709381
949	2017	0.693147	-1.18869	0.0319	0.137621	-0.54151	新乡化纤	3.5	30.17	河南	新乡化纤	化学纤维制造业	28	7.27	4.70048	3.98898	1.79176	2.30259	地方国有企业	大型	C28	0.449672	0.005031	0.008582	0.674646	-0.0346093	0.0573072	0.135389	0.493168	0.116643	0	2.19722	0.333333	0	0.301696	0.573331	0.602674	0.419041	0.90036	1.14742	1.31163	1	2.94444	3.21888	-0.172691	0.589335	0.00055767	0.0518507	0.000904281
949	2018	0.693147	-0.833798	0.0359	0.13785	-0.566981	新乡化纤	3.5	30.17	河南	新乡化纤	化学纤维制造业	28	7.44	4.26268	2.99573	2.63906	1.94591	地方国有企业	大型	C28	0.534569	0.015803	0.031371	0.626049	0.0035628	0.0700935	0.149362	0.542336	0.094163	0	2.19722	0.333333	0	0.301696	0.571839	0.594746	0.44195	0.895415	2.33731	0.96353	1	2.99573	3.2581	-0.128766	0.573551	0.00055767	0.0409771	0.00080182
949	2019	0.693147	-0.943566	0.0309	0.144764	-0.696534	新乡化纤	3.25	30.17	河南	新乡化纤	化学纤维制造业	28	7.62	4.69135	3.52636	2.70805	2.30259	地方国有企业	大型	C28	0.535458	0.016216	0.034874	0.600206	0.0329271	0.082988	0.146146	0.622814	0.068971	0	2.19722	0.333333	0	0.301696	0.57158	0.590082	0.53496	0.894556	1.67047	1.13403	1	3.04452	3.29584	0.0948418	0.543448	0.000510471	0.0542345	0.000509014
949	2020	0.693147	-0.835712	0.0216	0.150474	-0.772458	新乡化纤	3	30.17	河南	新乡化纤	化学纤维制造业	28	7.8	5.38907	4.2485	3.2581	3.3322	地方国有企业	大型	C28	0.561765	0.009882	0.021918	0.529353	0.0116029	0.0825638	0.137558	0.572543	-0.0682	0	2.19722	0.333333	0	0.301696	0.564454	0.575272	0.53496	0.870936	2.12909	1.03144	1	3.09104	3.3322	0.286802	0.563774	0.000380286	0.0598123	0.00048628
949	2021	0.693147	-1.42475	0.0147	0.140165	-0.425686	新乡化纤	3	30.17	河南	新乡化纤	化学纤维制造业	28	7.98	5.47646	4.18965	2.99573	3.85015	地方国有企业	大型	C28	0.448367	0.136306	0.271577	0.8728	0.177367	0.0729996	0.123658	0.428067	0.952525	0	2.19722	0.333333	0	0.301697	0.448591	0.492609	0.249781	0.486892	2.7262	1.15433	1	3.13549	3.3673	0.281392	0.466152	0.000326079	0.0494134	0.000763041
951	2016	2.07944	-0.896413	0.0137	0.045414	-0.860363	中国重汽	3.25	63.78	山东	中国重汽	汽车制造业	36	7.94	7.6034	6.54535	6.66441	5.52545	地方国有企业	大型	C36	0.731982	0.028873	0.101702	1.13302	-0.0151813	0.191229	0.200933	0.0703331	0.090651	0	2.19722	0.333333	0	0.637759	0.695974	0.734359	0.0393046	0.0912806	2.2509	1.17619	1	2.89037	2.94444	-0.2091	0.76765	0.000354533	0.0261911	0.00607064
951	2017	1.09861	-1.10609	0.0053	0.0487444	-0.748683	中国重汽	3.25	63.78	山东	中国重汽	汽车制造业	36	8.08	8.11343	7.1507	7.21524	5.52943	地方国有企业	大型	C36	0.763459	0.049488	0.197914	1.57606	0.0328183	0.114297	0.300493	0.0469952	0.766675	0	2.19722	0.333333	0	0.637759	0.703209	0.733894	0.0393046	0.102625	2.31082	1.19615	1	2.94444	2.99573	0.00387731	0.764279	0.000265899	0.013998	0.0030363
951	2018	1.09861	-1.14154	0.0047	0.0446277	-0.711733	中国重汽	4	63.78	山东	中国重汽	汽车制造业	36	8.23	7.45356	6.40192	6.19441	5.61677	地方国有企业	大型	C36	0.688601	0.049433	0.182965	1.64519	0.0848387	0.150549	0.262474	0.0552333	0.082215	0	2.19722	0.333333	0	0.637759	0.717031	0.748868	0.0393046	0.124298	2.95038	1.02753	1	2.99573	3.04452	-0.0536887	0.782328	0.000265899	0.00756254	0.00323474
951	2019	2.19722	-1.0832	0.0058	0.0511282	-0.777826	中国重汽	3.5	63.78	山东	中国重汽	汽车制造业	36	8.38	7.5761	6.55536	6.27476	5.83188	地方国有企业	大型	C36	0.67232	0.0691	0.216015	1.73004	0.108471	0.139702	0.213306	0.0543245	-0.013251	0	2.19722	0.333333	0	0.637759	0.724145	0.774594	0.0393046	0.135452	1.5897	1.30129	1	3.04452	3.09104	0.0625341	0.843405	0.000132681	0.00787944	0.00330747
951	2020	2.30259	-0.351499	0.0078	0.0973716	-1.02265	中国重汽	3.25	63.78	山东	中国重汽	汽车制造业	36	8.53	7.75748	6.57925	6.64898	6.21461	地方国有企业	大型	C36	0.745469	0.079252	0.279787	1.96131	0.111903	0.0999298	0.273676	0.0320092	0.504351	0	2.19722	0.333333	0	0.637759	0.725655	0.763196	0.0393046	0.13782	1.75807	1.31424	1	3.09104	3.13549	-0.00648539	0.799375	0	0.0118113	0.00607182
951	2021	0.693147	-0.399315	0.0107	0.0717175	-0.645095	中国重汽	3	51	山东	中国重汽	汽车制造业	36	8.69	6.24804	5.37064	4.41884	4.54329	地方国有企业	大型	C36	0.577893	0.045975	0.136655	1.54555	0.0581456	0.162048	0.140919	0.0908282	-0.06404	0	1.94591	0.428571	0	0.51	0.562426	0.601636	0.0310208	0.102796	1.68044	1.13721	1	3.13549	3.17805	0.0990026	0.625736	0	0.00695336	0.0032968
952	2016	0	-0.926637	0.04	0.111009	-0.780728	广济药业	5	16.57	湖北	广济药业	医药制造业	27	7.47	5.88888	4.97673	3.52636	4.00733	地方国有企业	大型	C27	0.596556	0.089299	0.24776	0.439208	0.102256	0.0598089	0.0668531	0.545575	0.275483	0	2.07944	0.375	1	0.165713	0.282523	0.335355	0.289948	0.704893	0.329505	3.63115	1	2.89037	3.17805	-0.15366	0.341893	5.44009e-05	0.18379	0.0290117
952	2017	0	-0.520112	0.0593	0.126771	-0.693167	广济药业	4.5	16.57	湖北	广济药业	医药制造业	27	7.78	5.20401	4.23411	2.19722	3.55535	地方国有企业	大型	C27	0.533928	0.064752	0.148911	0.489386	0.108917	0.0582648	0.0599009	0.547542	0.121491	0	2.19722	0.333333	0	0.165713	0.262549	0.291837	0.289948	0.58436	0.454567	2.73375	1	2.94444	3.21888	-0.431226	0.253323	5.44009e-05	0.194906	0.0224551
952	2018	0	-0.338437	0.0767	0.156495	-0.566127	广济药业	1.25	16.57	湖北	广济药业	医药制造业	27	8.11	6.02828	4.99721	3.04452	4.46591	地方国有企业	大型	C27	0.479735	0.103989	0.21068	0.50602	0.13668	0.0668383	0.0581627	0.503051	0.052741	0	1.94591	0.428571	1	0.165713	0.264318	0.292578	0.296789	0.595035	0.676787	1.95727	1	2.99573	3.2581	0.0576255	0.246183	5.44009e-05	0.13539	0.0188856
952	2019	0	-0.570469	0.0735	0.153561	-0.689165	广济药业	2.75	16.57	湖北	广济药业	医药制造业	27	8.45	4.61512	3.4012	1.94591	2.94444	地方国有企业	大型	C27	0.454122	0.048086	0.090159	0.422765	0.0816302	0.0563937	0.0780845	0.497795	-0.133309	0	1.94591	0.428571	1	0.165713	0.277368	0.309211	0.296789	0.673785	0.736428	1.812	1	3.04452	3.29584	-0.216488	0.244811	5.44009e-05	0.172837	0.0176017
952	2020	0	-0.680183	0.0563	0.163036	-0.297046	广济药业	4.25	25.24	湖北	广济药业	医药制造业	27	8.8	4.94164	3.49651	3.13549	3.4012	地方国有企业	大型	C27	0.310062	0.037534	0.060343	0.367421	0.0603108	0.0526039	0.0826365	0.44217	-0.05903	0	1.94591	0.428571	1	0.25243	0.350654	0.40083	0.169592	0.389114	0.763657	1.53821	1	3.09104	3.3322	0.210727	0.26193	4.73551e-05	0.159855	0.00211418
952	2021	0	-0.566599	0.0622	0.166953	-0.399443	广济药业	4.25	25.46	湖北	广济药业	医药制造业	27	9.17	4.66344	3.3322	2.77259	2.48491	地方国有企业	大型	C27	0.29191	0.052532	0.075135	0.415609	0.0370479	0.0893076	0.0804458	0.420928	0.216425	0	2.19722	0.333333	1	0.254628	0.348889	0.383032	0.169592	0.370191	0.790453	1.54032	1	3.13549	3.3673	-0.262474	0.257675	4.77675e-05	0.127816	0.00476586
957	2016	0.693147	-0.778898	0.0348	0.122362	-0.654697	中通客车	4.75	21.07	山东	中通客车	汽车制造业	36	7.94	7.0992	6.29711	5.19296	5.52545	地方国有企业	大型	C36	0.680101	0.077341	0.247664	1.22281	-0.00204657	0.473124	0.0320724	0.144455	0.301268	0	2.19722	0.333333	0	0.210728	0.433569	0.452704	0.899523	1.05748	0.858932	1.67925	1	2.83321	3.13549	-0.079551	0.31231	2.52587e-05	0.03235	0.0039732
957	2017	0	-0.539253	0.0371	0.120204	-0.679418	中通客车	4	21.07	山东	中通客车	汽车制造业	36	8.08	7.72754	6.25767	5.80513	7.11151	地方国有企业	大型	C36	0.775891	0.018643	0.071194	0.765701	-0.0761951	0.480736	0.0326477	0.0923373	-0.15184	0	2.19722	0.333333	0	0.210728	0.43272	0.455436	0.899523	1.05345	1.8613	1.25193	1	2.89037	3.17805	-0.395136	0.289968	0	0.0385728	0.00349784
957	2018	0.693147	-0.719857	0.0458	0.13669	-0.556003	中通客车	3.5	21.07	山东	中通客车	汽车制造业	36	8.23	6.53379	5.3845	4.90527	5.24175	地方国有企业	大型	C36	0.778635	0.002964	0.013309	0.492724	-0.0610027	0.506316	0.0419062	0.093032	-0.225813	0	2.07944	0.375	0	0.210728	0.434867	0.4574	0.899523	1.06364	4.64187	0.994066	1	2.94444	3.21888	-0.204989	0.422677	2.52587e-05	0.0233584	0.00506486
957	2019	1.38629	-0.172	0.0453	0.108318	-0.704198	中通客车	4.5	21.07	山东	中通客车	汽车制造业	36	8.38	6.47851	5.52146	4.52179	5.18739	地方国有企业	大型	C36	0.773103	0.00272	0.012137	0.554434	0.0857568	0.506793	0.0464298	0.100969	0.10902	0	2.19722	0.333333	0	0.210728	0.434155	0.45748	0.899523	1.06026	3.05221	1.10073	1	2.99573	3.2581	0.446705	0.419233	2.52587e-05	0.021866	0.0065066
957	2020	2.07944	-0.687953	0.0694	0.161995	-0.891226	中通客车	5	21.07	山东	中通客车	汽车制造业	36	8.53	5.94542	5.03044	4.02535	4.51086	地方国有企业	大型	C36	0.735704	0.002086	0.008538	0.390796	0.0277701	0.339296	0.0556597	0.103998	-0.346178	0	2.07944	0.375	0	0.210728	0.44575	0.473302	0.899523	1.11529	2.02596	1.22929	1	3.04452	3.29584	-0.103905	0.453185	6.91512e-05	0.0417493	0.0273571
957	2021	1.94591	-0.671608	0.0833	0.125763	-0.786362	中通客车	4	21.07	山东	中通客车	汽车制造业	36	8.69	5.32788	3.91202	3.09104	4.17439	地方国有企业	大型	C36	0.740854	-0.021563	-0.082364	0.450512	0.0922112	0.33571	0.0455596	0.105006	0.04062	1	2.07944	0.375	0	0.210728	0.437204	0.46346	0.899523	1.07473	1.90789	1.08127	1	3.09104	3.3322	-0.411052	0.444149	6.91512e-05	0.0377215	0.0119209
959	2016	0	-1.16357	0.0024	0.060105	-0.89115	首钢股份	3	79.38	北京	首钢股份	黑色金属冶炼及压延加工业	31	9.14	8.0206	7.07072	6.55962	6.52503	地方国有企业	大型	C31	0.736019	0.003773	0.014289	0.334795	0.0617976	0.00767465	0.0466499	0.616532	1.34545	0	2.3979	0.363636	0	0.728037	0.863569	0.889938	0.0404554	0.0878815	3.63282	1.00633	1	2.89037	2.89037	-0.0189428	0.814027	9.14283e-07	0.0240407	0.000544389
959	2017	0	-1.19395	0.0024	0.0832777	-0.815087	首钢股份	3.75	79.38	北京	首钢股份	黑色金属冶炼及压延加工业	31	9.42	7.71423	6.8222	6.41836	6.1717	地方国有企业	大型	C31	0.727808	0.023778	0.08866	0.461043	0.0695709	0.00984561	0.0373272	0.642661	0.439655	0	2.30259	0.5	0	0.731856	0.859697	0.884176	0.0380565	0.0830037	4.24142	0.979573	1	2.94444	2.94444	-0.621184	0.818988	0	0.0159369	0.000308762
959	2018	0.693147	-1.04653	0.0354	0.172066	-0.734455	首钢股份	3.25	79.38	北京	首钢股份	黑色金属冶炼及压延加工业	31	9.7	6.98379	5.8861	5.92693	5.34711	地方国有企业	大型	C31	0.730785	0.024744	0.091409	0.488565	0.0922192	0.0064405	0.0384349	0.604902	0.091726	0	2.19722	0.555556	0	0.731856	0.864514	0.88877	0.0380565	0.0890719	6.84796	0.930912	1	2.99573	2.99573	-0.0301743	0.805048	0	0.0148464	0.0002948
959	2019	1.38629	-0.661865	0.0413	0.150211	-0.889581	首钢股份	3.5	64.38	北京	首钢股份	黑色金属冶炼及压延加工业	31	10	7.45124	6.24028	6.4552	5.92693	地方国有企业	大型	C31	0.719185	0.012689	0.046116	0.500232	0.0234746	0.0059176	0.0466423	0.586129	0.051307	0	2.19722	0.555556	0	0.643808	0.8502	0.882869	0.232986	0.32058	7.57146	0.857792	1	3.04452	3.04452	-0.0272046	0.879619	0	0.0124734	0.000169795
959	2020	1.09861	-0.80087	0.0409	0.146312	-1.04395	首钢股份	3.75	64.38	北京	首钢股份	黑色金属冶炼及压延加工业	31	10.3	8.56636	7.32647	7.355	7.36581	地方国有企业	大型	C31	0.731025	0.016558	0.061043	0.54904	0.0711704	0.00986438	0.073422	0.665876	0.156175	0	2.19722	0.555556	0	0.643808	0.8502	0.886687	0.232986	0.32058	7.1263	0.877	1	3.09104	3.09104	0.0415542	0.875586	0	0.0122128	0.000151664
959	2021	0	-0.897517	0.0397	0.13927	-0.90337	首钢股份	4.5	50.45	北京	首钢股份	黑色金属冶炼及压延加工业	31	10.61	8.28274	7.1333	6.90174	7.04578	地方国有企业	大型	C31	0.665948	0.057113	0.189223	0.919371	0.102191	0.0114027	0.0808402	0.636101	0.676454	0	2.19722	0.555556	0	0.504472	0.818906	0.850754	0.232986	0.623293	7.26671	0.94658	1	3.13549	3.13549	0.0873147	0.860243	0.000317911	0.00969811	0.000115431
960	2016	0	-1.12893	0.0085	0.0944502	-0.759746	锡业股份	5	36.86	云南	锡业股份	有色金属冶炼及压延加工业	32	4.55	7.2724	6.01616	5.63479	6.07535	地方国有企业	大型	C32	0.685282	0.008134	0.025879	1.19383	0.0632579	0.028852	0.138191	0.417919	0.075609	0	2.30259	0.4	0	0.368605	0.51664	0.533644	0.36622	0.401609	1.47179	1.29966	1	2.83321	2.94444	0.0539741	0.454579	0	0.0257626	0.0160431
960	2017	0	-1.20161	0.0083	0.0801561	-0.620357	锡业股份	5	32.52	云南	锡业股份	有色金属冶炼及压延加工业	32	4.57	6.39526	5.17615	5.34233	4.54329	地方国有企业	大型	C32	0.608614	0.030355	0.085642	1.16688	0.0751139	0.0245883	0.135313	0.376254	0.029349	0	2.30259	0.4	0	0.325153	0.497431	0.543367	0.374546	0.529837	1.38701	1.23887	1	2.89037	2.99573	-0.28015	0.432289	0	0.0331919	0.0121519
960	2018	0	-1.39841	0.0069	0.111662	-0.423344	锡业股份	5	32.52	云南	锡业股份	有色金属冶炼及压延加工业	32	4.59	6.81892	5.52545	5.9162	5.0814	地方国有企业	大型	C32	0.586543	0.034659	0.085991	1.22216	0.0743659	0.0159657	0.114022	0.394749	0.150854	0	2.30259	0.4	0	0.325153	0.49871	0.542194	0.384216	0.53377	2.1515	1.04326	1	2.94444	3.04452	-0.0706574	0.490738	0	0.0245438	0.0090968
960	2019	1.60944	-1.20231	0.0071	0.102134	-0.690143	锡业股份	5.75	32.52	云南	锡业股份	有色金属冶炼及压延加工业	32	4.61	6.06843	4.91265	4.68213	4.80402	地方国有企业	大型	C32	0.608441	0.031979	0.079446	1.23658	0.0597905	0.0182003	0.117276	0.392571	0.082982	0	2.19722	0.444444	0	0.325153	0.498717	0.541652	0.384246	0.533792	2.01683	1.10427	1	2.99573	3.09104	-0.132664	0.548415	0	0.0282945	0.0105855
960	2020	1.09861	-1.32775	0.0063	0.0900036	-0.807632	锡业股份	6	32.52	云南	锡业股份	有色金属冶炼及压延加工业	32	4.63	5.48894	4.52179	3.21888	4.09434	地方国有企业	大型	C32	0.615294	0.023657	0.060969	1.23409	0.0544059	0.0139485	0.117711	0.446848	0.04449	0	2.3979	0.363636	0	0.325153	0.506508	0.556626	0.384246	0.557753	2.0042	1.11425	1	3.04452	3.13549	0.0322568	0.566193		0.0266362	0.0168296
960	2021	1.79176	-1.19588	0.0086	0.0888197	-0.709903	锡业股份	5.25	32.52	云南	锡业股份	有色金属冶炼及压延加工业	32	4.65	5.4161	4.34381	3.4012	3.3322	地方国有企业	大型	C32	0.582178	0.077467	0.1927	1.37287	0.071129	0.0190548	0.175293	0.404877	0.202009	0	2.19722	0.444444	0	0.325153	0.479796	0.498771	0.327901	0.475601	2.19266	1.37744	1	3.09104	3.17805	0.374982	0.521824	0	0.0262044	0.00933713
962	2017	1.38629	-0.982615	0.0318	0.181367	-0.381078	东方钽业	4	45.8	宁夏	东方钽业	有色金属冶炼及压延加工业	32	5.3	4.49981	3.29584	1.79176	3.29584	中央国有企业	大型	C32	0.456908	-0.148615	-0.292477	0.388595	0.115496	0.0831762	0.192714	0.428892	0.084875	1	2.19722	0.333333	0	0.458035	0.500354	0.515201	0.0635276	0.0923925	0.54204	2.30178	1	2.89037	2.94444	0.121518	0.48875	4.79093e-06	0.129161	0.00314899
962	2018	0.693147	-0.692507	0.0226	0.205161	-0.33653	东方钽业	3.5	45.8	宁夏	东方钽业	有色金属冶炼及压延加工业	32	5.46	5.273	3.8712	3.49651	3.2581	中央国有企业	大型	C32	0.373179	0.015705	0.026965	0.568853	0.0345303	0.0855589	0.2127	0.202549	0.159124	0	2.19722	0.333333	0	0.458035	0.501672	0.517349	0.0635276	0.09527	0.669226	1.86744	1	2.94444	2.99573	0.000138134	0.487135	4.79093e-06	0.093722	0.0104912
962	2019	0.693147	-1.28169	0.064	0.238534	0.751294	东方钽业	3.75	45.8	宁夏	东方钽业	有色金属冶炼及压延加工业	32	5.62	4.80402	3.78419	2.19722	2.94444	中央国有企业	大型	C32	0.286755	0.024288	0.036359	0.348073	0.139774	0.067292	0.158346	0.199789	-0.451309	0	2.19722	0.333333	0	0.458035	0.506816	0.523849	0.0635276	0.106501	0.53316	2.16236	1	2.99573	3.04452	0.0664279	0.487428	4.79093e-06	0.106496	0.000247393
962	2020	0.693147	-1.29234	0.0692	0.298323	-0.529614	东方钽业	4.75	45.8	宁夏	东方钽业	有色金属冶炼及压延加工业	32	5.79	4.72739	3.29584	2.56495	3.3322	中央国有企业	大型	C32	0.199861	0.03113	0.04123	0.426831	-0.00452221	0.0509493	0.188481	0.196899	0.125399	0	2.19722	0.333333	0	0.458035	0.541328	0.56325	0.0913317	0.181849	0.392055	2.75052	1	3.04452	3.09104	-0.0663695	0.487139	4.79093e-06	0.110009	0.000496888
962	2021	0.693147	-1.30138	0.0796	0.377511	-0.155638	东方钽业	4.25	45.8	宁夏	东方钽业	有色金属冶炼及压延加工业	32	5.97	4.78749	3.52636	2.48491	2.83321	中央国有企业	大型	C32	0.20575	0.056075	0.07035	0.500976	0.0262055	0.0860282	0.219585	0.168763	0.174873	0	2.07944	0.375	0	0.458035	0.514501	0.530691	0.0878935	0.123279	0.42395	3.35879	1	3.09104	3.13549	0.302686	0.465615	4.79093e-06	0.0948586	0.000324407
969	2016	0.693147	-0.744358	0.0373	0.131357	-0.498081	安泰科技	4	35.51	北京	安泰科技	金属制品业	33	9.14	5.76205	4.8752	3.71357	3.58352	中央国有企业	大型	C33	0.396827	0.010823	0.01879	0.430371	0.0408623	0.0954211	0.123134	0.302938	0.043243	0	2.19722	0.333333	0	0.35513	0.464231	0.496094	0.135175	0.307214	0.915027	1.41114	1	2.83321	2.94444	-0.139205	0.459333	0.0324339	0.102625	0.00187598
969	2017	0.693147	-0.195202	0.0381	0.149227	-0.542343	安泰科技	4.25	35.51	北京	安泰科技	金属制品业	33	9.42	5.25227	3.85015	3.8712	3.09104	中央国有企业	大型	C33	0.419771	0.004798	0.00811	0.468001	0.00815722	0.107123	0.14611	0.313909	0.188324	0	2.19722	0.333333	0	0.35513	0.464231	0.493716	0.135175	0.307214	1.0983	1.28671	1	2.89037	2.99573	-0.150308	0.440738	0.0324339	0.0975797	0.0116343
969	2018	0	-0.333656	0.0505	0.163559	-0.473063	安泰科技	3.5	35.51	北京	安泰科技	金属制品业	33	9.7	4.78749	3.4012	2.89037	3.3322	中央国有企业	大型	C33	0.447671	-0.03355	-0.059226	0.511497	0.0348205	0.110149	0.161683	0.321536	0.084648	1	2.19722	0.333333	0	0.35513	0.464231	0.495419	0.135175	0.307214	2.08728	0.935331	1	2.94444	3.04452	-0.143947	0.440415	0.0329388	0.0750791	0.00186733
969	2019	0	-0.334432	0.0455	0.165601	-0.638267	安泰科技	2.25	35.51	北京	安泰科技	金属制品业	33	10	5.31321	3.85015	3.17805	3.66356	中央国有企业	大型	C33	0.418859	0.021208	0.037446	0.502777	0.080183	0.106494	0.176551	0.349614	-0.054188	0	2.19722	0.333333	0	0.35513	0.460565	0.483796	0.135203	0.296891	1.35677	1.15208	1	2.99573	3.09104	0.248791	0.418823	0.0323829	0.0720029	0.00183311
969	2020	0.693147	-0.727115	0.0565	0.165527	-0.661933	安泰科技	3	35.51	北京	安泰科技	金属制品业	33	10.3	5.09375	3.71357	3.3673	3.4012	中央国有企业	大型	C33	0.392032	0.016751	0.028173	0.536562	0.0701148	0.10267	0.159403	0.32021	0.041616	0	2.19722	0.333333	0	0.35513	0.444151	0.466474	0.106782	0.250672	1.36751	1.12026	1	3.04452	3.13549	-0.0949908	0.406699	0.0245458	0.0558066	0.00370949
969	2021	1.60944	-0.66348	0.0599	0.171277	-0.456132	安泰科技	4.5	35.51	北京	安泰科技	金属制品业	33	10.61	4.69135	3.29584	2.70805	2.83321	中央国有企业	大型	C33	0.404743	0.026869	0.044681	0.645974	0.0614223	0.0876077	0.211451	0.294043	0.259556	0	2.19722	0.333333	0	0.35513	0.405822	0.422152	0.0640713	0.142742	1.49126	1.48948	1	3.09104	3.17805	0.37454	0.37846	0.000363806	0.0509416	0.00183887
970	2016	0	-0.117389	0.0256	0.0336486	1.64657	中科三环	5	23.17	北京	中科三环	计算机、通信和其他电子设备制造业	39	9.14	5.93489	4.99043	4.06044	3.97029	中央国有企业	大型	C39	0.133647	0.069287	0.080232	0.649065	0.0619416	0.185219	0.168823	0.164796	0.011009	0	2.19722	0.333333	0	0.231744	0.352324	0.385786	0.179295	0.520316	0.393078	2.67767	1	2.83321	2.89037	0.0415125	0.387289	0.00212643	0.0854294	0.00167762
970	2017	0.693147	-0.449323	0.0223	0.0345045	0.622185	中科三环	5	23.17	北京	中科三环	计算机、通信和其他电子设备制造业	39	9.42	5.34233	4.48864	2.56495	3.17805	中央国有企业	大型	C39	0.173145	0.056957	0.067348	0.665118	-0.00466143	0.185118	0.247409	0.14892	0.100078	0	2.19722	0.333333	0	0.231744	0.351498	0.380741	0.179295	0.516751	0.399755	2.67467	1	2.89037	2.94444	-0.208118	0.389625	0.00201378	0.0772072	0.00158005
970	2018	0	-0.665645	0.0134	0.0349096	0.453146	中科三环	5	23.17	北京	中科三环	计算机、通信和其他电子设备制造业	39	9.7	4.76217	3.7612	2.48491	2.48491	中央国有企业	大型	C39	0.167134	0.047974	0.057806	0.670838	0.0339967	0.18331	0.231652	0.174321	0.069129	0	2.19722	0.333333	0	0.231744	0.340413	0.370645	0.178721	0.468918	0.805933	1.40793	1	2.94444	2.99573	-0.344909	0.380785	0.00201378	0.0618405	0.00279056
970	2019	0	-0.591654	0.0189	0.0392583	1.05439	中科三环	4	23.17	北京	中科三环	计算机、通信和其他电子设备制造业	39	10	4.86753	3.63759	2.63906	3.3322	中央国有企业	大型	C39	0.167436	0.038425	0.046144	0.632373	0.0818196	0.182446	0.21999	0.168599	-0.031223	0	2.19722	0.333333	0	0.231744	0.337249	0.373807	0.178721	0.455265	0.564781	1.93804	1	2.99573	3.04452	0.234559	0.383661	0.00201378	0.0676158	0.00215172
970	2020	0.693147	-0.740199	0.0178	0.0410956	0.160704	中科三环	3.5	23.17	北京	中科三环	计算机、通信和其他电子设备制造业	39	10.3	4.92725	3.63759	2.63906	3.13549	中央国有企业	大型	C39	0.227596	0.023113	0.028851	0.686165	0.0219396	0.246344	0.212264	0.152851	0.153078	0	2.19722	0.333333	0	0.231744	0.347197	0.394674	0.178721	0.498192	0.704589	1.64686	1	3.04452	3.09104	-0.059499	0.403687	0.00201378	0.050989	0.00272494
970	2021	0	-0.725538	0.0162	0.0435811	-0.538763	中科三环	3	23.17	北京	中科三环	计算机、通信和其他电子设备制造业	39	10.61	4.44265	3.29584	2.48491	2.19722	中央国有企业	大型	C39	0.360255	0.058329	0.083654	0.873642	-0.0705266	0.25196	0.321793	0.122967	0.536027	0	2.19722	0.333333	0	0.231744	0.333988	0.368752	0.168916	0.441194	0.920519	2.20531	1	3.09104	3.13549	0.300209	0.382572	0.00201378	0.0366739	0.00337842
973	2016	1.79176	-0.46913	0.0329	0.0300983	-0.634247	佛塑科技	5	26.01	广东	佛塑科技	橡胶和塑料制品业	29	9.86	5.54908	4.00733	3.49651	4.18965	地方国有企业	大型	C29	0.497365	0.032134	0.065386	0.505683	0.0632977	0.0519073	0.175867	0.270378	-0.145945	0	1.94591	0.428571	0	0.260072	0.285447	0.296587	0.0562705	0.0975691	0.671454	1.78785	1	2.83321	3.3673	-0.27439	0.113674	3.19788e-05	0.112616	0.024652
973	2017	1.09861	-0.119175	0.0325	0.113475	-0.585909	佛塑科技	5	26.01	广东	佛塑科技	橡胶和塑料制品业	29	10.2	4.21951	2.94444	1.94591	3.04452	地方国有企业	大型	C29	0.563213	0.022587	0.048317	0.480563	0.125213	0.0483152	0.18287	0.262128	0.018731	0	1.94591	0.428571	0	0.260072	0.283291	0.291835	0.0562705	0.0892791	0.963198	1.60141	1	2.89037	3.4012	-0.438061	0.278658	3.19788e-05	0.105104	0.0178027
973	2018	2.07944	-0.214303	0.0301	0.11271	-0.393388	佛塑科技	5	25.96	广东	佛塑科技	橡胶和塑料制品业	29	10.56	4.78749	4.2485	2.48491	2.77259	地方国有企业	大型	C29	0.5633	0.021175	0.048485	0.494276	0.187784	0.0431101	0.197199	0.248618	0.123845	0	1.60944	0.571429	1	0.259637	0.281979	0.290416	0.0563644	0.0860509	1.88075	1.095	1	2.94444	3.43399	-0.410548	0.275032	3.19788e-05	0.0625581	0.0137098
973	2019	1.09861	-0.157659	0.0312	0.128415	-0.613686	佛塑科技	5	26.04	广东	佛塑科技	橡胶和塑料制品业	29	10.92	4.58497	3.73767	1.79176	2.56495	地方国有企业	大型	C29	0.370008	0.013778	0.02664	0.570487	-0.0796135	0.0618282	0.107629	0.334801	0.009021	0	1.94591	0.428571	0	0.260387	0.283603	0.292757	0.0562022	0.0891596	0.920584	1.45626	1	2.99573	3.46574	0.273679	0.280256	3.19788e-05	0.0606299	0.0155232
973	2020	1.09861	-0.554522	0.0443	0.134195	-0.491921	佛塑科技	5	26.75	广东	佛塑科技	橡胶和塑料制品业	29	11.3	4.27667	2.83321	2.07944	2.94444	地方国有企业	大型	C29	0.314626	0.024887	0.037886	0.572664	0.0966173	0.0553774	0.109441	0.33589	-0.192712	0	1.94591	0.428571	0	0.267474	0.299357	0.309951	0.0547133	0.1192	0.866551	1.46861	1	3.04452	3.49651	0.201706	0.282217	3.19788e-05	0.0706764	0.0112613
973	2021	1.09861	-0.648052	0.0496	0.137785	-0.355224	佛塑科技	5	26.65	广东	佛塑科技	橡胶和塑料制品业	29	11.69	4.20469	2.99573	2.30259	1.79176	地方国有企业	大型	C29	0.292897	0.040979	0.058849	0.62478	0.0728461	0.0701871	0.108424	0.331766	0.06865	0	1.94591	0.428571	0	0.266489	0.29525	0.307093	0.0537467	0.107926	0.882024	1.54855	1	3.09104	3.52636	-0.323218	0.285684	0	0.0697157	0.0115431
977	2016	4.43082	-0.311354	0.0601	0.476854	-0.652365	浪潮信息	5	40.9	山东	浪潮信息	计算机、通信和其他电子设备制造业	39	7.94	5.95584	5.12396	3.49651	4.12713	地方国有企业	大型	C39	0.564932	0.033558	0.083494	1.49927	0.00792867	0.191629	0.303697	0.0430683	0.251383	0	1.79176	0.333333	0	0.409039	0.434231	0.45438	0.0235048	0.0615883	0.428569	2.82314	1	2.83321	2.94444	-0.343259	0.468934	1.06476e-06	0.0449309	0.0116185
977	2017	4.57471	-0.549395	0.0422	0.433917	-0.640824	浪潮信息	5.5	41.22	山东	浪潮信息	计算机、通信和其他电子设备制造业	39	8.08	5.77765	4.7362	3.80666	3.66356	地方国有企业	大型	C39	0.592783	0.031484	0.075575	1.89077	0.014252	0.220269	0.278899	0.0225339	1.01205	0	1.79176	0.333333	0	0.412153	0.447489	0.467033	0.0378722	0.0857351	0.697669	2.02203	1	2.89037	2.99573	-0.0940464	0.461994	1.07271e-06	0.0420655	0.00435213
977	2018	4.7185	-0.625788	0.0403	0.42265	-0.452585	浪潮信息	5	38.72	山东	浪潮信息	计算机、通信和其他电子设备制造业	39	8.23	5.74939	4.7185	3.8712	3.98898	地方国有企业	大型	C39	0.636328	0.02996	0.078516	2.15915	0.0519685	0.193883	0.320975	0.0231604	0.84167	0	1.79176	0.333333	0	0.387232	0.41645	0.436183	0.0312036	0.0754535	1.24723	1.43636	1	2.94444	3.04452	0.349451	0.488223		0.0122869	0.00435489
977	2019	4.79579	-0.659177	0.0433	0.42201	-0.586611	浪潮信息	5.75	36.8	山东	浪潮信息	计算机、通信和其他电子设备制造业	39	8.38	6.06379	4.97673	3.71357	4.45435	地方国有企业	大型	C39	0.649489	0.034736	0.0974	1.87802	0.0294246	0.341698	0.291326	0.0287941	0.100392	0	1.79176	0.333333	0	0.368016	0.420352	0.448959	0.0607567	0.142211	0.757839	1.96903	1	2.99573	3.09104	0.147685	0.568871		0.0151065	0.00294812
977	2020	5.01064	-0.65869	0.0402	0.434453	-0.677083	浪潮信息	6	36.12	山东	浪潮信息	计算机、通信和其他电子设备制造业	39	8.53	6.2804	5.04986	4.35671	4.99043	地方国有企业	大型	C39	0.613086	0.044557	0.120065	1.8614	0.0608074	0.214163	0.285554	0.0277596	0.220406	0	1.79176	0.333333	0	0.361152	0.396703	0.416528	0.0542023	0.0984378	0.980726	1.63221	1	3.04452	3.13549	-0.252656	0.443565	0.000837173	0.0130303	0.00198185
977	2021	5.01064	-0.881806	0.0422	0.438032	-0.78035	浪潮信息	6	36.12	山东	浪潮信息	计算机、通信和其他电子设备制造业	39	8.69	5.68017	4.74493	3.78419	4.02535	地方国有企业	大型	C39	0.663142	0.048028	0.133578	1.58634	-0.154806	0.25904	0.484811	0.0211962	0.063605	0	1.60944	0.4	0	0.361152	0.416318	0.442897	0.0875641	0.15275	1.18252	1.78987	1	3.09104	3.17805	-0.0803245	0.55283	0.000837173	0.0107935	0.00136396
985	2016	0	-0.627093	0.0093	0.112536	0.941034	大庆华科	3.25	39.34	黑龙江	大庆华科	化学原料及化学制品制造业	26		5.20401	4.21951	2.99573	3.49651	中央国有企业	中型	C26	0.217935	0.052496	0.066654	1.62567	0.132657	0.000460909	0.0694984	0.607325	0.307663	0	1.94591	0.428571	0	0.393399	0.67607	0.708914	0.39882	0.718535	0.16653	6.22284	1	2.83321	2.94444	-0.147916	0.725331	0	0.0787322	0.000168718
985	2017	0	-0.354178	0.0059	0.117182	1.59007	大庆华科	4	39.34	黑龙江	大庆华科	化学原料及化学制品制造业	26		4.7185	3.49651	2.07944	3.61092	中央国有企业	中型	C26	0.20967	0.070643	0.089841	2.24509	0.133788		0.0733476	0.520058	0.482219	0	1.94591	0.428571	0	0.393399	0.664257	0.680844	0.39882	0.688507	0.259551	4.06248	1	2.89037	2.99573	-0.104083	0.660152	0	0.0548056	0.000189438
985	2018	0	-0.822206	0.0053	0.116313	0.835296	大庆华科	4	39.34	黑龙江	大庆华科	化学原料及化学制品制造业	26		4.77068	3.8712	2.19722	2.70805	中央国有企业	中型	C26	0.240101	-0.004135	-0.005334	2.42654	0.0216058		0.0895209	0.476353	0.104395	1	1.94591	0.428571	0	0.393399	0.676365	0.697174	0.39882	0.719285	0.430794	2.5614	1	2.94444	3.04452	-0.0753333	0.674311	0	0.0529303	0.000512743
985	2019	0	-0.992301	0.0045	0.117935	1.12227	大庆华科	4	39.34	黑龙江	大庆华科	化学原料及化学制品制造业	26		4.11087	3.2581	1.38629	2.48491	中央国有企业	中型	C26	0.219844	0.062401	0.081001	2.344	0.161074		0.0893204	0.491472	0.275547	0	1.94591	0.428571	0	0.393399	0.671495	0.68826	0.39882	0.706906	0.347696	3.09592	1	2.99573	3.09104	0.00213864	0.670314		0.0450837	0.000169795
985	2020	0	-1.03046	0.0048	0.124	2.61078	大庆华科	4	39.34	黑龙江	大庆华科	化学原料及化学制品制造业	26		4.99043	2.83321	4.02535	3.58352	中央国有企业	中型	C26	0.167642	0.016897	0.02098	2.38807	0.0920441		0.0879961	0.511223	-0.18222	0	1.94591	0.428571	0	0.393399	0.660107	0.676052	0.39882	0.677958	0.422584	2.53404	1	3.04452	3.13549	0.201761	0.659985	0	0.0553619	0.000107998
985	2021	0	-1.0618	0.0345	0.129941	3.28149	大庆华科	4	55.03	黑龙江	大庆华科	化学原料及化学制品制造业	26		4.11087	2.63906	2.07944	2.56495	中央国有企业	中型	C26	0.160389	0.018346	0.021944	2.89131	0.0895376		0.0942425	0.46144	0.17605	0	1.94591	0.428571	0	0.550293	0.649622	0.667726	0.153924	0.180502	0.429142	2.71482	1	3.09104	3.17805	-0.218834	0.641626	0	0.0448395	9.22938e-05
988	2016	3.2581	-0.317402	0.0483	0.244765	-0.447665	华工科技	3.25	32.36	湖北	华工科技	计算机、通信和其他电子设备制造业	39	7.47	6.42162	5.71373	4.31749	4.2485	地方国有企业	大型	C39	0.417369	0.044899	0.075867	0.625679	0.0527416	0.225169	0.144075	0.205482	0.264986	0	2.19722	0.333333	0	0.323575	0.365143	0.377833	0.0918966	0.128465	0.400622	2.91349	1	2.83321	2.89037	-0.0717328	0.378686	0	0.10667	0.0115727
988	2017	3.4012	-0.461361	0.047	0.238156	-0.157215	华工科技	4.5	28.68	湖北	华工科技	计算机、通信和其他电子设备制造业	39	7.78	5.46383	4.63473	3.63759	3.43399	地方国有企业	大型	C39	0.379837	0.045272	0.074786	0.632617	0.0114985	0.231084	0.122691	0.140011	0.35213	0	2.19722	0.333333	1	0.286765	0.377993	0.441009	0.0918966	0.318128	0.514543	2.17265	1	2.89037	2.94444	-0.632588	0.426183	0.000119343	0.0922464	0.00874627
988	2018	3.49651	-0.378404	0.057	0.251723	-0.0133241	华工科技	5	28.68	湖北	华工科技	计算机、通信和其他电子设备制造业	39	8.11	5.67332	4.66344	4.11087	3.21888	地方国有企业	大型	C39	0.338571	0.031167	0.048621	0.603227	0.00534088	0.226738	0.146104	0.132965	0.1679	0	2.19722	0.333333	1	0.286765	0.385118	0.440761	0.0924744	0.342974	0.730605	1.70713	1	2.94444	2.99573	0.00335342	0.450412	0.000328194	0.0465187	0.00633841
988	2019	4.06044	-0.18545	0.061	0.270577	-0.0824482	华工科技	5	25.67	湖北	华工科技	计算机、通信和其他电子设备制造业	39	8.45	5.8944	4.94164	3.80666	4.04305	地方国有企业	大型	C39	0.34973	0.053907	0.082226	0.594055	0.0429957	0.230111	0.131636	0.150573	0.043458	0	2.19722	0.333333	1	0.256739	0.333662	0.379217	0.102644	0.299616	0.471116	2.47187	1	2.99573	3.04452	0.329173	0.438726	0.000431923	0.042689	0.00667662
988	2020	2.99573	-0.316372	0.0593	0.268297	-0.324595	华工科技	5	23.91	湖北	华工科技	计算机、通信和其他电子设备制造业	39	8.8	5.57973	4.45435	3.3673	3.98898	地方国有企业	大型	C39	0.395984	0.052246	0.083525	0.593349	0.033831	0.193802	0.152724	0.135185	0.124043	0	2.19722	0.333333	1	0.239116	0.318096	0.368629	0.110209	0.3303	0.475017	2.50053	1	3.04452	3.09104	0.042452	0.392176	0.000566184	0.0439667	0.00599402
988	2021	2.77259	-0.188274	0.0443	0.269116	-0.362061	华工科技	5	19	湖北	华工科技	计算机、通信和其他电子设备制造业	39	9.17	5.40717	4.30407	3.04452	3.43399	地方国有企业	大型	C39	0.464941	0.05994	0.105964	0.814639	0.00622337	0.216701	0.147361	0.119082	0.656483	0	2.19722	0.333333	1	0.19	0.309269	0.358622	0.258505	0.627732	0.595424	2.48187	1	3.09104	3.13549	-0.36191	0.439915	0.000685627	0.0413756	0.00614987
990	2016	0	-0.794775	0.0156	0.0864595	0.0797651	诚志股份	4	33.44	江西	诚志股份	化学原料及化学制品制造业	26	7.04	5.75257	4.57471	3.04452	4.04305	地方国有企业	大型	C26	0.22986	0.011382	0.015721	0.200736	-0.00102675	0.0697801	0.029898	0.223348	-0.363248	0	1.94591	0.428571	0	0.334383	0.67488	0.837666	0.351667	1.01828	1.03086	1.04739	1	2.83321	2.94444	0.0397011	0.472911	4.33116e-06	0.121097	0.00564477
990	2017	1.38629	-0.757929	0.0314	0.106867	-0.0155101	诚志股份	3	33.44	江西	诚志股份	化学原料及化学制品制造业	26	7.28	4.92725	3.68888	2.89037	3.09104	地方国有企业	大型	C26	0.235712	0.038173	0.04976	0.276636	0.0761987	0.0472627	0.0296303	0.202509	1.21237	0	1.94591	0.428571	0	0.334383	0.67488	0.816864	0.351667	1.01828	0.971981	1.08185	1	2.89037	2.99573	-0.206283	0.50526	5.28886e-06	0.114253	0.00784395
990	2018	0	-1.3261	0.0385	0.108946	-0.145427	诚志股份	2.25	33.44	江西	诚志股份	化学原料及化学制品制造业	26	7.52	5.34233	3.93183	3.13549	3.63759	地方国有企业	大型	C26	0.301867	0.037958	0.052036	0.264325	0.0562751	0.0345648	0.0282947	0.168306	0.030493	0	1.94591	0.428571	0	0.334383	0.67488	0.819634	0.351667	1.01828	1.55373	0.983131	1	2.94444	3.04452	-0.107382	0.481212	9.57692e-07	0.0833736	0.0122495
990	2019	0.693147	-1.02839	0.03	0.100907	-0.494739	诚志股份	2.5	29.9	江西	诚志股份	化学原料及化学制品制造业	26	7.77	5.60212	4.07754	3.63759	4.00733	地方国有企业	大型	C26	0.320549	0.01847	0.02682	0.291423	0.0424577	0.0449731	0.0316719	0.262762	0.177875	0	1.94591	0.428571	0	0.299	0.67488	0.812526	0.511614	1.25712	1.29545	1.06156	1	2.99573	3.09104	0.65309	0.730504	9.57692e-07	0.0671814	0.014093
990	2020	1.38629	-0.362106	0.0223	0.0986084	-0.710201	诚志股份	3.75	29.9	江西	诚志股份	化学原料及化学制品制造业	26	8.04	5.69036	4.34381	2.77259	4.18965	地方国有企业	大型	C26	0.316033	0.014387	0.021103	0.401573	0.0517721	0.0449894	0.0356034	0.240782	0.407915	0	1.94591	0.428571	0	0.299	0.626115	0.760531	0.511614	1.09403	1.64275	0.949926	1	3.04452	3.13549	-0.542864	0.618246	9.57692e-07	0.0620696	0.0100825
990	2021	1.38629	-0.538682	0.0245	0.0979657	-0.428235	诚志股份	4	29.9	江西	诚志股份	化学原料及化学制品制造业	26	8.31	5.01064	3.80666	2.70805	2.94444	地方国有企业	大型	C26	0.244798	0.043208	0.060043	0.498731	0.0693078	0.0338665	0.0461488	0.220444	0.251969	0	1.79176	0.5	0	0.299	0.598549	0.672544	0.511614	1.00184	1.64509	1.05563	1	3.09104	3.17805	-0.0147112	0.60126	9.57692e-07	0.0588472	0.00715057
999	2016	0	-1.31127	0.0312	0.0230545	-0.667383	华润三九	4	63.6	广东	华润三九	医药制造业	27	9.86	6.62407	5.46806	5.0689	5.46806	中央国有企业	大型	C27	0.356441	0.094463	0.147328	0.702493	0.102728	0.0993027	0.0667659	0.217475	0.136899	0	2.3979	0.363636	0	0.635989	0.739525	0.783276	0.061037	0.162795	0.5598	2.1422	1	2.83321	2.89037	-0.149195	0.804816	1.99203e-06	0.09727	0.00420278
999	2017	0	-1.39811	0.0293	0.0248893	-0.567457	华润三九	4.5	63.6	广东	华润三九	医药制造业	27	10.2	6.07993	4.92725	4.59512	4.84419	中央国有企业	大型	C27	0.374845	0.089183	0.14077	0.747627	0.0963475	0.112698	0.0682392	0.201956	0.238061	0	2.3979	0.363636	0	0.635989	0.734161	0.784847	0.0767914	0.154361	0.608256	2.01836	1	2.89037	2.94444	0.0135334	0.806689	1.99203e-06	0.0827987	0.00343975
999	2018	0.693147	-1.35518	0.0371	0.0248056	-0.391458	华润三九	5	63.6	广东	华润三九	医药制造业	27	10.56	6.05444	5.17615	4.11087	4.62497	中央国有企业	大型	C27	0.380558	0.086186	0.13853	0.784666	0.106004	0.128391	0.0850485	0.180314	0.20754	0	2.3979	0.363636	0	0.635989	0.780468	0.826634	0.108988	0.227172	0.740892	1.72991	1	2.94444	2.99573	-0.0204457	0.858849	1.99203e-06	0.0526237	0.00248328
999	2019	1.60944	-1.36727	0.0363	0.0292427	-0.468538	华润三九	5.25	63.6	广东	华润三九	医药制造业	27	10.92	6.59578	5.2575	5.03695	5.41165	中央国有企业	大型	C27	0.359223	0.112189	0.177884	0.771077	0.0980838	0.136839	0.0712531	0.160238	0.094891	0	2.3979	0.363636	0	0.635989	0.807563	0.854643	0.164707	0.269775	0.648259	1.90135	1	2.99573	3.04452	0.020056	0.879619	1.99203e-06	0.0640908	0.0338166
999	2020	2.30259	-1.22944	0.0426	0.0311034	-0.585143	华润三九	5.25	63.6	广东	华润三九	医药制造业	27	11.3	6.62274	5.59842	5.14749	5.11799	中央国有企业	大型	C27	0.361247	0.07452	0.119211	0.628274	0.101044	0.135389	0.0800356	0.158253	-0.072416	0	2.3979	0.363636	0	0.635989	0.746201	0.783482	0.115501	0.173292	0.901547	1.47021	1	3.04452	3.09104	0.0512793	0.802085	1.99203e-06	0.0683017	0.00259077
999	2021	2.48491	-1.13515	0.0412	0.0319652	-0.60985	华润三九	5.5	63.6	广东	华润三九	医药制造业	27	11.69	6.20456	5.43808	3.91202	4.52179	中央国有企业	大型	C27	0.353599	0.08985	0.139786	0.661512	0.0769507	0.125077	0.0949685	0.152402	0.123393	0	2.30259	0.4	1	0.635989	0.778075	0.795146	0.135075	0.22341	0.995667	1.73209	1	3.09104	3.13549	-0.014106	0.83253	1.99203e-06	0.0617044	0.00228292
1208	2021	2.07944	-0.642089	0.0315	0.123434	-0.580617	华菱线缆	5	41.8	湖南	华菱线缆	电气机械及器材制造业	38	8.46	5.78996	4.58497	3.78419	4.31749	地方国有企业	中型	C38	0.471106	0.06341	0.119165	1.19838	-0.113689	0.28166	0.135443	0.0689553	0.49741	0	2.19722	0.333333	0	0.417951	0.665595	0.75066	0.18884	0.592519		1.62445	1	0	2.94444		0.000973137	0	0.0169372	0.0139848
1219	2021	1.79176	-1.11881	0.0049	0.0248124	5.37846	青岛食品	4	46.74	山东	青岛食品	食品制造业	14	8.69	5.46806	4.11087	3.71357	4.00733	地方国有企业	中型	C14	0.0818612	0.091917	0.102819	0.586403	0.0679299	0.0118024	0.0292659	0.0417082	-0.096563	0	1.94591	0.428571	0	0.467397	0.542245	0.570595	0.0782063	0.160138		1.49748	1	0	3.4012		0.0506862	0.000405634	0.0879916	0.00477076
2013	2016	0.693147	-0.748489	0.0362	0.162431	-0.631728	中航机电	3	37.59	湖北	中航机电	铁路、船舶、航空航天和其它运输设备制造业	37	7.47	6.05912	5.15329	4.33073	4.18965	中央国有企业	大型	C37	0.56543	0.029391	0.076512	0.434487	0.0405531	0.230937	0.148236	0.165866	0.161614	0	2.19722	0.333333	0	0.37594	0.5878	0.672203	0.32352	0.563547	0.684094	1.89455	1	2.56495	2.83321	-0.544043	0.756516	5.24367e-05	0.132023	0.00658703
2013	2017	1.09861	-0.806147	0.0378	0.167851	-0.509496	中航机电	3.75	37.59	湖北	中航机电	铁路、船舶、航空航天和其它运输设备制造业	37	7.78	5.57215	4.45435	3.61092	4.00733	中央国有企业	大型	C37	0.524978	0.027712	0.060795	0.43659	0.0894643	0.192701	0.168749	0.174113	0.084547	0	2.19722	0.333333	0	0.37594	0.5878	0.664788	0.32352	0.563547	0.856183	1.60346	1	2.63906	2.89037	-0.347529	0.739813	4.04966e-05	0.131524	0.00495493
2013	2018	0.693147	-0.663849	0.0965	0.125805	-0.499288	中航机电	4	37.59	湖北	中航机电	铁路、船舶、航空航天和其它运输设备制造业	37	8.11	5.50126	4.56435	3.17805	3.52636	中央国有企业	大型	C37	0.557782	0.03463	0.078363	0.444134	-0.0340914	0.254061	0.155513	0.200842	0.2605	0	2.19722	0.333333	0	0.37594	0.5878	0.665105	0.32352	0.563547	1.13532	1.38194	1	2.70805	2.94444	-0.00977011	0.794396	3.60422e-05	0.100864	0.00619662
2013	2019	0.693147	-0.705974	0.0935	0.126012	-0.557854	中航机电	4	37.59	湖北	中航机电	铁路、船舶、航空航天和其它运输设备制造业	37	8.45	5.04343	4.11087	2.83321	3.04452	中央国有企业	大型	C37	0.553874	0.038306	0.086116	0.43874	0.0548647	0.243776	0.157883	0.180502	0.042468	0	2.19722	0.333333	0	0.375937	0.5682	0.632446	0.296983	0.511423	1.13539	1.4346	1	2.77259	2.99573	0.00127797	0.724324	3.14349e-05	0.0972098	0.00754085
2013	2020	1.79176	-0.862136	0.11	0.130612	-0.714211	中航机电	4	35.87	湖北	中航机电	铁路、船舶、航空航天和其它运输设备制造业	37	8.8	4.90527	3.82864	2.94444	2.99573	中央国有企业	大型	C37	0.470862	0.039032	0.079835	0.416621	0.0427405	0.240694	0.174453	0.174981	0.007643	0	2.19722	0.333333	0	0.358703	0.531161	0.597927	0.289118	0.480782	0.679999	1.94142	1	2.83321	3.04452	0.112065	0.732452	1.27903e-05	0.105031	0.0036176
2013	2021	1.38629	-0.856943	0.0949	0.144858	-0.401653	中航机电	2.5	35.87	湖北	中航机电	铁路、船舶、航空航天和其它运输设备制造业	37	9.17	4.82028	3.52636	2.19722	3.21888	中央国有企业	大型	C37	0.506056	0.041457	0.081242	0.460301	0.182707	0.183704	0.178491	0.166847	0.226447	0	2.19722	0.333333	1	0.358703	0.531868	0.579695	0.289118	0.482753	0.784458	2.53008	1	2.89037	3.09104	0.0580045	0.722302	1.1339e-05	0.0876912	0.00162074
2017	2016	3.7612	-0.609198	0.0848	0.304544	0.0473442	东信和平	4.75	29.13	广东	东信和平	计算机、通信和其他电子设备制造业	39	9.86	5.6204	4.83628	3.73767	3.58352	中央国有企业	大型	C39	0.421909	0.05561	0.100017	0.954441	0.102198	0.0990822	0.248503	0.142194	0.039893	0	2.3979	0.454545	0	0.291273	0.476118	0.508937	0.53888	0.634611	0.290875	3.82357	1	2.56495	2.94444	-0.434625	0.475459	0.00534415	0.122109	0.0220574
2017	2017	3.68888	-0.58765	0.1	0.310656	0.166669	东信和平	4.75	29.13	广东	东信和平	计算机、通信和其他电子设备制造业	39	10.2	5.9162	4.68213	4.52179	4.84419	中央国有企业	大型	C39	0.390939	0.023839	0.040175	0.757459	0.0613265	0.0887047	0.236352	0.138293	-0.20508	0	2.3979	0.454545	0	0.291273	0.46501	0.475485	0.53888	0.596475	0.513036	2.32936	1	2.63906	2.99573	-0.120848	0.466068	0.00456314	0.140958	0.0241908
2017	2018	3.43399	-0.565623	0.0951	0.344534	0.265393	东信和平	5	29.13	广东	东信和平	计算机、通信和其他电子设备制造业	39	10.56	4.14313	2.56495	1.60944	3.09104	中央国有企业	大型	C39	0.407588	0.02428	0.040435	0.720418	0.0563974	0.0718329	0.270721	0.123154	-0.031179	0	2.3979	0.454545	0	0.29135	0.465196	0.475131	0.53888	0.596691	0.511305	2.3587	1	2.70805	3.04452	-0.0483286	0.464256	0.00456434	0.0422771	0.0219823
2017	2019	3.85015	-0.584516	0.0871	0.314947	0.911136	东信和平	5	29.38	广东	东信和平	计算机、通信和其他电子设备制造业	39	10.92	5.15329	3.95124	2.83321	3.52636	中央国有企业	大型	C39	0.332927	0.021162	0.033367	0.629258	0.0860637	0.0581253	0.202105	0.0943244	0.022561	0	2.19722	0.333333	0	0.293788	0.463076	0.472692	0.507434	0.576225	0.315119	3.49767	1	2.77259	3.09104	1.22139	0.459458	0.00402625	0.04096	0.0102676
2017	2020	3.61092	-0.578605	0.0965	0.344755	1.01739	东信和平	5	29.38	广东	东信和平	计算机、通信和其他电子设备制造业	39	11.3	4.58497	3.43399	2.19722	2.83321	中央国有企业	大型	C39	0.318641	0.017579	0.026074	0.508588	0.0649977	0.0534061	0.171251	0.0823063	-0.098442	0	2.19722	0.333333	0	0.293788	0.4623	0.472971	0.504898	0.573584	0.509983	2.27552	1	2.83321	3.13549	-1.12522	0.46109	0.00383032	0.0425324	0.00604936
2017	2021	3.73767	-0.517929	0.0958	0.279999	0.868865	东信和平	5	29.38	广东	东信和平	计算机、通信和其他电子设备制造业	39	11.69	4.26268	3.09104	2.56495	2.07944	中央国有企业	大型	C39	0.366409	0.020702	0.031542	0.491174	0.0960668	0.0623506	0.133701	0.0746078	0.009223	0	2.19722	0.333333	0	0.293788	0.461124	0.480177	0.504898	0.569581	0.560137	3.32341	1	2.89037	3.17805	0.242917	0.471672	0.0032841	0.0458934	0.00583275
2025	2016	1.38629	-0.736713	0.0947	0.147456	0.0507357	航天电器	4	41.65	贵州	航天电器	计算机、通信和其他电子设备制造业	39	4.85	5.1358	4.33073	3.3322	3.04452	中央国有企业	大型	C39	0.303638	0.084004	0.118626	0.649542	0.0649159	0.232577	0.0790811	0.134628	0.204421	0	2.19722	0.333333	0	0.416472	0.527433	0.568226	0.0923788	0.266431	0.343645		1	2.56495	2.77259	-0.552144	0.606664	0.000314618	0.185092	0.0134894
2025	2017	1.79176	-0.471977	0.0908	0.170941	-0.182894	航天电器	4	41.65	贵州	航天电器	计算机、通信和其他电子设备制造业	39	4.93	5.00395	4.39445	3.2581	2.89037	中央国有企业	大型	C39	0.355667	0.085217	0.127538	0.644405	0.042289	0.280824	0.0747091	0.111984	0.157651	0	2.19722	0.333333	0	0.416472	0.514672	0.58043	0.0923788	0.23579	0.453603	2.55987	1	2.63906	2.83321	-0.161776	0.643367	0.000314618	0.178608	0.00252092
2025	2018	1.79176	-0.680698	0.1064	0.191889	-0.164375	航天电器	4.75	41.65	贵州	航天电器	计算机、通信和其他电子设备制造业	39	5.02	5.0814	4.70953	2.89037	2.3979	中央国有企业	大型	C39	0.325239	0.088637	0.134278	0.621937	0.0257771	0.306852	0.0782869	0.116984	0.084972	0	2.07944	0.375	0	0.416472	0.52713	0.585794	0.0923788	0.265703	0.513594	2.272	1	2.70805	2.89037	0.00292799	0.720598	0.000314618	0.0826948	0.00223053
2025	2019	2.63906	-0.850874	0.107	0.247007	-0.384473	航天电器	4.75	41.65	贵州	航天电器	计算机、通信和其他电子设备制造业	39	5.1	5.1299	4.27667	3.43399	3.09104	中央国有企业	大型	C39	0.342624	0.088918	0.133645	0.685113	0.0474346	0.273704	0.0887683	0.106459	0.246862	0	2.19722	0.333333	0	0.416472	0.520013	0.577874	0.0923788	0.248615	0.490764	2.37994	1	2.77259	2.94444	-0.0129778	0.648812	0.000314618	0.0784259	0.00218855
2025	2020	2.70805	-0.70019	0.1015	0.273953	-0.734359	航天电器	5	41.65	贵州	航天电器	计算机、通信和其他电子设备制造业	39	5.19	5.14166	4.36945	3.09104	3.2581	中央国有企业	大型	C39	0.36163	0.084494	0.130554	0.700321	0.0104279	0.290754	0.0969378	0.0959233	0.193763	0	2.07944	0.375	0	0.416472	0.498724	0.537969	0.0923788	0.197497	0.230779	4.69391	1	2.83321	2.99573	0.10931	0.756969	0.000314618	0.0774789	0.000834692
2025	2021	2.94444	-0.621317	0.1	0.297229	-0.127129	航天电器	4.25	39.47	贵州	航天电器	计算机、通信和其他电子设备制造业	39	5.27	4.29046	3.17805	2.63906	2.3979	中央国有企业	大型	C39	0.345363	0.072116	0.111301	0.643329	0.0904655	0.187784	0.107987	0.107771	0.194253	0	2.19722	0.333333	0	0.394701	0.474852	0.51134	0.0923788	0.203068	0.329327	4.28972	1	2.89037	3.04452	-0.0811525	0.734644	0.000298172	0.0778842	0.000551076
2030	2016	2.63906	-0.312552	0.0938	0.270463	0.169194	达安基因	4	16.63	广东	达安基因	医药制造业	27	9.86	6.56386	5.90808	4.70048	4.77912	地方国有企业	大型	C27	0.383239	0.037851	0.060501	0.447979	-0.0921042	0.202295	0.0526066	0.078169	0.091035	0	2.19722	0.333333	0	0.166299	0.393711	0.442221	0.901957	1.36749	0.246142	4.30072	0	2.56495	2.77259	-0.338676	0.437626	0.0561842	0.161838	0.0199449
2030	2017	2.19722	-0.271727	0.107	0.301149	-0.0867448	达安基因	4.75	16.63	广东	达安基因	医药制造业	27	10.2	5.31321	4.39445	3.91202	3.55535	地方国有企业	大型	C27	0.430893	0.021892	0.037006	0.351293	-0.0473812	0.203409	0.0437822	0.0890945	-0.041109	0	2.19722	0.333333	0	0.166299	0.40034	0.46246	0.901957	1.40735	0.344627	3.23429	0	2.63906	2.83321	-0.214238	0.440563	0.0561842	0.184146	0.0102013
2030	2018	2.48491	-0.394552	0.0834	0.280501	-0.522571	达安基因	4.25	16.63	广东	达安基因	医药制造业	27	10.56	5.1299	3.61092	3.43399	3.71357	地方国有企业	大型	C27	0.399304	0.020833	0.035732	0.356085	0.10711	0.187713	0.0440335	0.0855738	-0.041341	0	2.19722	0.333333	0	0.166299	0.393711	0.455302	0.901957	1.36749	0.452167	2.543	0	2.70805	2.89037	-0.0878996	0.440576	0.0561842	0.135383	0.00947236
2030	2019	2.07944	-0.350521	0.1307	0.357098	-0.747419	达安基因	4.75	16.63	广东	达安基因	医药制造业	27	10.92	4.68213	3.43399	2.99573	3.09104	地方国有企业	大型	C27	0.413891	-0.013055	-0.021996	0.304007	0.026104	0.199591	0.0519417	0.0785928	-0.25729	1	2.19722	0.333333	0	0.166299	0.382527	0.437034	0.901957	1.30024	0.388389	2.9325	0	2.77259	2.94444	0.0489268	0.435901	0.031579	0.0877406	0.00967531
2030	2020	1.94591	-0.521777	0.0444	0.358992	-0.652371	达安基因	4.75	16.63	广东	达安基因	医药制造业	27	11.3	6.6733	5.47227	5.1299	4.85981	地方国有企业	大型	C27	0.326173	0.244203	0.364248	1.041	0.254206	0.223192	0.0471217	0.0544014	1.71426	0	2.19722	0.333333	0	0.166299	0.382898	0.418119	0.901957	1.30247	0.222693	4.72626	1	2.83321	2.99573	1.03178	0.409518	0.0306985	0.0490985	0.00576279
2030	2021	1.94591	-0.122216	0.0824	0.315474	-0.0450722	达安基因	5.5	16.63	广东	达安基因	医药制造业	27	11.69	5.39816	4.21951	3.46574	3.04452	地方国有企业	大型	C27	0.258936	0.25389	0.406002	0.899748	0.246187	0.218612	0.0477646	0.054866	0.43493	0	2.19722	0.333333	0	0.166299	0.365358	0.399119	0.871992	1.19699	0.343559	2.93696	1	2.89037	3.04452	-0.871282	0.393991	0.0300197	0.0472037	0.00546184
2037	2016	1.09861	-0.322645	0.023	0.151561	-0.72507	保利联合	3	30	贵州	久联发展	化学原料及化学制品制造业	26	4.85	4.48864	3.58352	1.60944	2.99573	中央国有企业	大型	C26	0.676997	0.010143	0.033874	0.433358	0.10695	0.301252	0.0355339	0.158554	0.06969	0	2.19722	0.333333	0	0.3	0.394403	0.450951	0.10783	0.314677	1.30418	1.44376	1	2.56495	2.70805	0.0446109	0.533774	0	0.1192	0.105278
2037	2017	1.79176	-0.28295	0.0188	0.151873	-0.62814	保利联合	3	30	贵州	久联发展	化学原料及化学制品制造业	26	4.93	4.30407	3.3673	1.94591	1.94591	中央国有企业	大型	C26	0.692195	0.013093	0.041548	0.605914	0.0945146	0.480736	0.031542	0.152143	0.355128	0	2.07944	0.375	0	0.3	0.40121	0.458784	0.130536	0.337367	2.13994		1	2.63906	2.77259	-0.164897	0.456096	0	0.0884548	0.0879133
2037	2018	0	-0.612422	0.014	0.152074	-0.655848	保利联合	3.75	30	贵州	久联发展	化学原料及化学制品制造业	26	5.02	4.34381	3.29584	1.79176	2.30259	中央国有企业	大型	C26	0.672203	0.023197	0.067937	0.581449	-0.0362278	0.461705	0.0375955	0.16732	0.315624	0	2.07944	0.375	0	0.201405	0.272286	0.310062	0.131278	0.351933	4.17637	1.01937	1	2.70805	2.83321	-0.0370927	0.457932		0.0765733	0.13104
2037	2019	0	-0.524292	0.0156	0.150997	-0.713902	保利联合	3.75	29.76	贵州	保利联合	化学原料及化学制品制造业	26	5.1	4.54329	3.61092	1.79176	2.19722	中央国有企业	大型	C26	0.675129	0.015423	0.047277	0.421763	0.0260023	0.437654	0.03014	0.147007	-0.167448	0	2.19722	0.333333	0	0.297576	0.542063	0.596139	0.502058	0.821595	3.80358	0.958402	1	2.77259	2.89037	0.0272383	0.399064		0.0954255	0.123928
2037	2020	0.693147	-1.11193	0.0182	0.155878	-0.955129	保利联合	4	29.76	贵州	保利联合	化学原料及化学制品制造业	26	5.19	4.00733	2.63906	2.56495	2.56495	中央国有企业	大型	C26	0.710358	0.010892	0.035625	0.427468	0.0323609	0.415079	0.0188573	0.123983	0.190205	0	2.19722	0.333333	0	0.297576	0.542063	0.586436	0.502058	0.821595	4.78104	0.945968	1	2.83321	2.94444	0.0348787	0.377755		0.08035	0.118937
2037	2021	0.693147	-0.151497	0.0189	0.1653	-0.842415	保利联合	4	29.76	贵州	保利联合	化学原料及化学制品制造业	26	5.27	4.36945	3.3322	2.77259	2.48491	中央国有企业	大型	C26	0.694169	0.010239	0.03436	0.383634	-0.00228585	0.384114	0.0231217	0.107272	0.008028	0	2.19722	0.333333	0	0.297576	0.542063	0.58683	0.502058	0.821595	5.10368	0.957292	1	2.89037	2.99573	-0.0487288	0.364097	0	0.091949	0.109168
2038	2016	0.693147	-0.361114	0.101	0.469512	9.71995	双鹭药业	3.5	22.55	北京	双鹭药业	医药制造业	27	9.14	5.26269	4.35671	3.46574	3.58352	地方国有企业	中型	C27	0.0564805	0.114087	0.118618	0.257519	0.0972396	0.157726	0.0485672	0.0704886	-0.126844	0	1.79176	0.333333	1	0.225523	0.466357	0.502258	0.934929	1.06789	0.223097	3.91354	1	2.56495	2.83321	-0.280778	0.342641	0.229531	0.0978151	0.00635808
2038	2017	0	-0.557524	0.0862	0.458637	5.19403	双鹭药业	3	22.57	北京	双鹭药业	医药制造业	27	9.42	5.26269	4.09434	3.78419	3.52636	地方国有企业	中型	C27	0.0623047	0.122026	0.128504	0.286644	0.0830358	0.129	0.0601291	0.0991516	0.229964	0	1.79176	0.333333	1	0.225653	0.477341	0.510722	0.934405	1.11538	0.216161	4.05414	1	2.63906	2.89037	-0.0588126	0.312735	0.228602	0.0907498	0.0215206
2038	2018	0	-0.978233	0.0683	0.450892	2.15018	双鹭药业	3.75	22.57	北京	双鹭药业	医药制造业	27	9.7	5.84064	4.76217	3.63759	4.66344	地方国有企业	中型	C27	0.0941672	0.117701	0.127784	0.452814	0.0972628	0.135068	0.0503717	0.0894765	0.745039	0	1.79176	0.333333	1	0.225653	0.478556	0.516144	0.93214	1.12076	0.29356	3.07351	1	2.70805	2.94444	0.102769	0.326977	0.227738	0.0256879	0.00144677
2038	2019	0.693147	-0.875361	0.0842	0.445203	3.14889	双鹭药业	4.75	22.58	北京	双鹭药业	医药制造业	27	10	5.95842	4.64439	3.98898	5.0689	地方国有企业	中型	C27	0.0772746	0.093897	0.102679	0.397465	0.127432	0.115568	0.0207362	0.0916377	-0.063562	0	1.79176	0.333333	1	0.225814	0.466206	0.496514	0.913576	1.06456	0.386758	2.37865	1	2.77259	2.99573	-0.035211	0.320708	0.227899	0.0480547	0.000169795
2038	2020	0	-0.360555	0.2739	0.457062	1.28262	双鹭药业	5	22.59	北京	双鹭药业	医药制造业	27	10.3	4.99721	3.3322	3.3673	3.63759	地方国有企业	中型	C27	0.0760161	0.068072	0.073721	0.209558	0.0770807	0.0826461	0.0207666	0.0966579	-0.451775	0	1.79176	0.333333	1	0.225913	0.462093	0.490516	0.913325	1.04545	0.519922	1.82849	1	2.83321	3.04452	0.0464075	0.323774	0.225913	0.0867644	0.000538069
2038	2021	0	-0.334455	0.3232	0.439134	1.82168	双鹭药业	4.5	22.63	北京	双鹭药业	医药制造业	27	10.61	4.96981	3.80666	2.99573	2.94444	地方国有企业	中型	C27	0.0753818	0.075538	0.081724	0.2178	0.0806584	0.0600356	0.0216704	0.0870498	0.091735	0	1.79176	0.333333	1	0.226268	0.418284	0.445499	0.737681	0.848622	0.555159	1.83147	1	2.89037	3.09104	0.00425449	0.268012	0.22835	0.0853224	0.00374925
2046	2016	0	-0.510733	0.1588	0.236884	-0.496047	国机精工	4	43.25	河南	轴研科技	通用设备制造业	34	7.1	5.51745	3.85015	3.8712	4.02535	中央国有企业	大型	C34	0.414484	0.004584	0.008115	0.186322	0.0166402	0.0597656	0.160271	0.276573	0.00602	0	2.19722	0.333333	0	0.432466	0.503976	0.549103	0.0457739	0.165354	0.563249	2.14601	1	2.48491	2.77259	-0.443643	0.479265	0	0.23492	0.00242917
2046	2017	0.693147	-0.480263	0.0805	0.352501	-0.525118	国机精工	4	56.67	河南	轴研科技	通用设备制造业	34	7.27	4.59512	3.63759	3.13549	2.48491	中央国有企业	大型	C34	0.406625	0.011317	0.019315	0.392366	0.0373169	0.104303	0.10786	0.252225	2.49934	0	2.07944	0.375	1	0.566683	0.620011	0.640913	0.0312435	0.0941055	0.867492	1.41133	1	2.56495	2.83321	0.190449	0.426821	0	0.146187	0.00307263
2046	2018	0.693147	-0.425855	0.0787	0.343616	-0.123901	国机精工	4	50.05	河南	轴研科技	通用设备制造业	34	7.44	3.80666	2.70805	1.94591	1.60944	中央国有企业	大型	C34	0.387666	0.012356	0.020463	0.496649	-0.0142373	0.0880094	0.0933792	0.201929	0.382801	0	2.3979	0.363636	0	0.50053	0.646634	0.683518	0.209903	0.291899	1.37529	1.07455	1	2.63906	2.89037	-0.394374	0.426989	0	0.0954695	0.0212531
2046	2019	1.38629	-0.505258	0.1063	0.355939	-0.509118	国机精工	4.25	50.05	河南	轴研科技	通用设备制造业	34	7.62	4.49981	3.29584	2.3979	2.56495	中央国有企业	大型	C34	0.382772	0.011929	0.019403	0.453455	0.0152089	0.102175	0.118996	0.23246	0.009274	0	2.3979	0.363636	0	0.50053	0.636609	0.65367	0.209903	0.27187	1.3046	1.11636	1	2.70805	2.94444	0.0490651	0.519762	0	0.102132	0.0195027
2046	2020	1.09861	-0.555181	0.0946	0.315729	-0.557888	国机精工	4	50.05	河南	国机精工	通用设备制造业	34	7.8	5.58725	4.11087	3.4012	4.04305	中央国有企业	大型	C34	0.384101	0.018502	0.030009	0.503534	0.0803916	0.0979203	0.10458	0.236614	0.129486	0	2.30259	0.4	0	0.50053	0.621295	0.627674	0.189926	0.241274	0.89711	1.38878	1	2.77259	2.99573	0.755352	0.497742	0	0.0846222	0.0171741
2046	2021	1.38629	-0.677416	0.1158	0.28461	-0.535143	国机精工	4.75	50.05	河南	国机精工	通用设备制造业	34	7.98	4.36945	3.21888	2.48491	2.83321	中央国有企业	大型	C34	0.387906	0.027209	0.044318	0.688819	0.0375658	0.125293	0.107607	0.230876	0.413042	0	2.07944	0.375	0	0.50053	0.631051	0.66784	0.149968	0.260766	0.932859	1.97191	1	2.83321	3.04452	-0.258848	0.709829	0	0.0687079	0.0194227
2053	2016	0	-0.874815	0.0006	0.010722	1.77911	云南能投	4.75	34.57	云南	云南能投	食品制造业	14	4.55	6.37843	5.43372	4.98361	4.43082	地方国有企业	大型	C14	0.278553	0.071186	0.119904	0.397814	0.132096	0.032941	0.0412097	0.278759	-0.126395	0	2.19722	0.333333	0	0.345684	0.64597	0.682117	0.775374	0.868672	0.30531	2.70024	1	2.3979	2.70805	0.044145	0.572575	0	0.175207	0.00591585
2053	2017	1.38629	-0.959865	0.0015	0.0175467	0.267836	云南能投	5.25	35.27	云南	云南能投	食品制造业	14	4.57	5.7462	4.18965	5.30827	3.78419	地方国有企业	大型	C14	0.332827	0.045717	0.066013	0.413562	0.0139087	0.0569678	0.0366519	0.242099	-0.005547	0	2.19722	0.333333	0	0.352715	0.663461	0.707145	0.759936	0.881012	0.580348	1.70298	1	2.48491	2.77259	-0.396089	0.542295	0	0.1229	0.0130392
2053	2018	0	-0.944038	0.0016	0.0151647	-0.0977122	云南能投	5	43.12	云南	云南能投	食品制造业	14	4.59	5.45959	3.52636	5.0876	3.63759	地方国有企业	大型	C14	0.380871	0.030636	0.047727	0.364046	0.042903	0.0541391	0.030423	0.245028	-0.011561	0	2.19722	0.333333	0	0.431171	0.738515	0.763857	0.621659	0.712812	1.07699	1.20597	1	2.56495	2.83321	-0.164311	0.603135	0	0.134991	0.00434593
2053	2019	1.60944	-0.90328	0.0047	0.0195059	0.407325	云南能投	3.75	31.63	云南	云南能投	食品制造业	14	4.61	4.34381	3.63759	2.3979	2.94444	地方国有企业	大型	C14	0.416733	0.035305	0.062737	0.238371	0.0594216	0.0849915	0.0151695	0.458537	0.351638	0	2.19722	0.333333	0	0.31635	0.801069	0.824766	0.841822	1.53222	1.61468	1.01761	1	2.63906	2.89037	0.0267805	0.606284	0	0.107234	0.00281155
2053	2020	0	-1.00245	0.0057	0.0930336	-0.340944	云南能投	4.25	31.63	云南	云南能投	食品制造业	14	4.63	4.27667	3.43399	2.56495	2.48491	地方国有企业	大型	C14	0.437567	0.028139	0.049152	0.215769	0.0575267	0.091639	0.00932938	0.427908	0.029558	0	2.19722	0.333333	0	0.31635	0.801069	0.825997	0.841822	1.53222	1.68717	1.02221	1	2.70805	2.94444	0.0170489	0.735169	0	0.111216	0.0018685
2053	2021	0	-1.04693	0.0026	0.0973552	-0.3205	云南能投	4.25	31.63	云南	云南能投	食品制造业	14	4.65	4.86753	3.3673	2.99573	3.63759	地方国有企业	大型	C14	0.42738	0.027904	0.049162	0.233071	0.0566509	0.107875	0.00885256	0.427355	0.134932	0	2.19722	0.333333	0	0.31635	0.799683	0.817182	0.841822	1.52784	1.73642	1.11769	1	2.77259	2.99573	0.0920125	0.728413	0	0.107544	0.00207599
2057	2016	0	-0.297061	0.0496	0.144174	-0.10461	中钢天源	4	25.94	安徽	中钢天源	化学原料及化学制品制造业	26	7.09	5.73979	4.43082	3.58352	4.00733	中央国有企业	大型	C26	0.208604	0.05315	0.064965	0.534854	0.049598	0.194415	0.090433	0.272871	0.122668	0	2.19722	0.333333	0	0.259393	0.359382	0.37844	0.319091	0.385473	0.203102	5.13224	1	2.3979	2.70805	-0.0639822	0.380522	0	0.127748	0.0152815
2057	2017	0	-0.203744	0.0425	0.222657	0.432549	中钢天源	4.75	23.09	安徽	中钢天源	化学原料及化学制品制造业	26	7.26	3.89182	2.89037	1.79176	1.79176	中央国有企业	大型	C26	0.240273	0.095155	0.12889	0.810936	0.0700781	0.178927	0.0871706	0.216095	2.35387	0	2.19722	0.333333	0	0.230857	0.444026	0.493049	0.407681	0.923381	0.495198	1.97907	1	2.48491	2.77259	-0.313403	0.346659	0	0.119344	0.00801267
2057	2018	0	-0.277922	0.0496	0.243578	1.05502	中钢天源	5	23.16	安徽	中钢天源	化学原料及化学制品制造业	26	7.44	4.04305	2.99573	2.19722	2.07944	中央国有企业	大型	C26	0.24559	0.071748	0.094782	0.750541	0.0379999	0.189093	0.0867355	0.219631	0.105906	0	2.19722	0.333333	0	0.231615	0.445484	0.511473	0.407681	0.923381	0.790981	1.42492	1	2.56495	2.83321	-0.377739	0.386404	0	0.0666521	0.00834722
2057	2019	0	-0.471582	0.0517	0.299459	-0.0646762	中钢天源	5	23.16	安徽	中钢天源	化学原料及化学制品制造业	26	7.62	5.42935	4.27667	2.56495	3.58352	中央国有企业	大型	C26	0.325592	0.070651	0.099409	0.710067	0.0309123	0.220472	0.0699918	0.240067	0.079775	0	2.19722	0.333333	0	0.231615	0.433385	0.447537	0.407681	0.871144	0.402485	2.50865	1	2.63906	2.89037	1.22139	0.330591	0	0.0669336	0.00218847
2057	2020	0.693147	-0.662964	0.0569	0.334343	-0.505491	中钢天源	3	21.44	安徽	中钢天源	化学原料及化学制品制造业	26	7.8	4.91998	3.61092	3.09104	2.56495	中央国有企业	大型	C26	0.420292	0.070818	0.114143	0.676653	0.058366	0.240086	0.0807655	0.223425	0.210382	0	2.19722	0.333333	0	0.214406	0.41761	0.447696	0.440412	0.947753	0.685752	1.87855	1	2.70805	2.94444	-1.06935	0.406683	0	0.0577344	0.00151164
2057	2021	1.60944	-0.473878	0.0595	0.242743	-0.417297	中钢天源	4.5	16.53	安徽	中钢天源	化学原料及化学制品制造业	26	7.99	4.20469	2.70805	2.63906	2.3979	中央国有企业	大型	C26	0.379636	0.063307	0.104562	0.673977	0.0262729	0.19468	0.0893755	0.153905	0.547644	0	2.19722	0.333333	1	0.165301	0.363583	0.447283	0.440412	1.19952	1.18382	1.79142	1	2.77259	2.99573	0.0564411	0.428965	9.38102e-07	0.0527331	0.00228011
2066	2016	0	-0.390837	0.0302	0.0457909	-0.827349	瑞泰科技	2.5	40.13	北京	瑞泰科技	非金属矿物制品业	30	9.14	5.1358	4.11087	3.09104	3.21888	中央国有企业	大型	C30	0.744741	0.00544	0.021744	0.508874	0.0393937	0.254303	0.20975	0.24176	-0.048817	0	2.19722	0.333333	0	0.401288	0.464421	0.478595	0.0677355	0.157326	0.773652	2.03731	1	2.3979	2.77259	-0.804394	0.467735	0	0.110287	0.00662557
2066	2017	0	-0.422915	0.0276	0.045133	-0.718883	瑞泰科技	2.75	40.13	北京	瑞泰科技	非金属矿物制品业	30	9.42	5.04986	3.78419	3.21888	4.04305	中央国有企业	大型	C30	0.747951	0.01222	0.048189	0.617215	0.0528687	0.204708	0.231607	0.187309	0.239964	0	2.19722	0.333333	0	0.401288	0.457647	0.475228	0.0677355	0.140445	1.5387	1.39785	1	2.48491	2.83321	-0.391793	0.446806	4.329e-08	0.0998598	0.0260767
2066	2018	0	-0.36491	0.0316	0.0565154	-0.649834	瑞泰科技	3	40.13	北京	瑞泰科技	非金属矿物制品业	30	9.7	4.57471	3.58352	2.48491	2.77259	中央国有企业	大型	C30	0.736514	0.019283	0.074801	1.03013	0.0920293	0.190953	0.250886	0.219951	0.739597	0	2.19722	0.333333	0	0.401288	0.443473	0.455333	0.0677355	0.105124	2.20139	1.19077	1	2.56495	2.89037	-0.0873722	0.436983	4.329e-08	0.0494889	0.00801905
2066	2019	0	-0.317152	0.0352	0.0601001	-0.789425	瑞泰科技	3	40.13	北京	瑞泰科技	非金属矿物制品业	30	10	3.97029	2.94444	1.94591	1.79176	中央国有企业	大型	C30	0.731281	0.025113	0.094358	1.03936	0.0428661	0.184483	0.254715	0.243213	0.030088	0	2.19722	0.333333	0	0.401288	0.439564	0.452646	0.0677355	0.0953829	2.10577	1.20616	1	2.63906	2.94444	-0.0346437	0.432157	4.329e-08	0.0491438	0.00732315
2066	2020	0	-0.428401	0.0325	0.0772004	-1.02065	瑞泰科技	3	40.13	北京	瑞泰科技	非金属矿物制品业	30	10.3	4.99043	3.93183	3.13549	3.17805	中央国有企业	大型	C30	0.707688	0.027994	0.099839	1.11582	0.0762283	0.166821	0.233923	0.248318	0.081005	0	2.19722	0.333333	0	0.401288	0.474171	0.503395	0.0677355	0.181623	1.83923	1.25139	1	2.70805	2.99573	-0.1422	0.455795	4.329e-08	0.0446567	0.0072244
2066	2021	1.09861	-0.490627	0.0386	0.0790605	-0.942154	瑞泰科技	3	40.13	北京	瑞泰科技	非金属矿物制品业	30	10.61	4.59512	3.3322	2.56495	2.70805	中央国有企业	大型	C30	0.695983	0.033864	0.113535	1.19143	0.063326	0.196409	0.279557	0.24203	0.076281	0	2.19722	0.333333	0	0.401288	0.454507	0.485423	0.0663038	0.13262	1.90811	1.35585	1	2.77259	3.04452	-0.0128627	0.445562	4.329e-08	0.0516343	0.00853027
2068	2016	0	-0.513248	0.0633	0.078272	-0.806392	黑猫股份	3	43.59	江西	黑猫股份	化学原料及化学制品制造业	26	7.04	5.22036	4.36945	3.13549	3.52636	地方国有企业	大型	C26	0.645206	0.016323	0.047711	0.699128	0.0792611	0.14817	0.0948465	0.468657	-0.082434	0	2.19722	0.333333	0	0.435943	0.50092	0.544798	0.0615892	0.149049	1.21471	1.46837	1	2.3979	2.77259	-0.692849	0.564001	0.000201791	0.042226	0.00150579
2068	2017	0.693147	-0.548875	0.0417	0.0830767	-0.710104	黑猫股份	3.25	39.69	江西	黑猫股份	化学原料及化学制品制造业	26	7.28	5.64897	4.70953	3.85015	3.58352	地方国有企业	大型	C26	0.552103	0.072372	0.178373	1.0183	0.0144487	0.174051	0.11693	0.406904	0.585753	0	2.19722	0.333333	0	0.396907	0.595663	0.617309	0.332901	0.500762	1.05965	1.41391	1	2.48491	2.83321	0.237299	0.463251	0.000117596	0.0273884	0.00141648
2068	2018	1.79176	-0.285158	0.0455	0.0853627	-0.584446	黑猫股份	4.5	39.69	江西	黑猫股份	化学原料及化学制品制造业	26	7.52	4.5326	3.46574	2.63906	2.56495	地方国有企业	大型	C26	0.505515	0.054987	0.116824	1.08045	0.138186	0.176911	0.0984812	0.424699	0.136116	0	2.19722	0.333333	0	0.396907	0.573807	0.591918	0.332901	0.445696	1.66564	1.0884	1	2.56495	2.89037	-0.417703	0.48124	9.00884e-05	0.0306708	0.00143844
2068	2019	1.60944	-0.410829	0.0521	0.0876574	-0.756523	黑猫股份	4.25	39.69	江西	黑猫股份	化学原料及化学制品制造业	26	7.77	4.55388	3.49651	2.56495	3.04452	地方国有企业	大型	C26	0.584681	-0.044419	-0.09767	0.91327	0.0699224	0.167421	0.0836301	0.415325	-0.170882	1	2.19722	0.333333	0	0.396907	0.553176	0.574374	0.332901	0.393717	2.05489	1.05955	1	2.63906	2.94444	0.059339	0.481954	9.52461e-05	0.0308688	0.000573236
2068	2020	2.19722	-0.648847	0.054	0.0910202	-1.03451	黑猫股份	5	38.75	江西	黑猫股份	化学原料及化学制品制造业	26	8.04	4.91265	3.68888	2.70805	3.2581	地方国有企业	大型	C26	0.555243	0.011873	0.027625	0.787558	-0.00638491	0.199403	0.0913321	0.435671	-0.150428	0	2.19722	0.333333	0	0.387459	0.545106	0.563637	0.332901	0.406874	1.50375	1.21498	1	2.70805	2.99573	0.00685021	0.569272	0.00358388	0.0386672	0.00053063
2068	2021	1.94591	-0.785601	0.0516	0.0920955	-0.939703	黑猫股份	4.75	34.05	江西	黑猫股份	化学原料及化学制品制造业	26	8.31	4.82831	3.55535	3.04452	2.89037	地方国有企业	大型	C26	0.521623	0.064848	0.140433	1.13005	0.0276079	0.244928	0.135652	0.404464	0.426388	0	2.19722	0.333333	0	0.340512	0.505048	0.535015	0.377117	0.483202	1.54064	1.60986	1	2.77259	3.04452	0.478752	0.598285	0.00355291	0.0282202	0.000764993
2077	2016	1.38629	-1.47696	0.0093	0.0550374	-0.725119	大港股份	3.5	48.97	江苏	大港股份	房地产业	70	9.26	5.52943	4.65396	3.8712	3.29584	地方国有企业	中型	K70	0.440527	0.003228	0.006934	0.224702	0.0107277	0.123038	0.239358	0.111066	0.27084	0	1.94591	0.571429	0	0.489682	0.656762	0.728796	0.186477	0.341201	0.667279	1.4066	1	2.3979	2.83321	-0.101819	0.717019	0.0913323	0.0841701	0.00706649
2077	2017	2.56495	-1.3519	0.0183	0.0965384	-0.678297	大港股份	4.75	48.97	江苏	大港股份	房地产业	70	9.46	5.50126	4.38203	4.00733	3.58352	地方国有企业	中型	K70	0.467709	0.003828	0.007018	0.184129	-0.00788628	0.0936795	0.25297	0.131086	-0.043011	0	1.94591	0.428571	0	0.489682	0.64158	0.700363	0.186477	0.310197	0.843951	1.42025	1	2.48491	2.89037	-0.153787	0.538736	0.0913151	0.0998016	0.00375059
2077	2018	1.79176	-0.856906	0.0235	0.0957968	-0.512327	大港股份	5	49.89	江苏	大港股份	房地产业	70	9.67	4.56435	3.04452	2.94444	3.04452	地方国有企业	中型	K70	0.540374	-0.078454	-0.158114	0.232559	0.0208764	0.167263	0.196667	0.145262	0.289358	1	1.94591	0.428571	0	0.498882	0.619723	0.647603	0.18304	0.242224	3.26573	0.859439	1	2.56495	2.94444	0.115785	0.582177	0.0913151	0.0517301	0.0202273
2077	2019	2.07944	-0.531614	0.0367	0.169688	-0.471941	大港股份	4.25	49.89	江苏	大港股份	房地产业	70	9.88	5.93225	4.36945	2.70805	4.82028	地方国有企业	中型	K70	0.484286	-0.07348	-0.15176	0.145178	0.0555821	0.0924615	0.0568411	0.111649	-0.448268	1	1.94591	0.428571	0	0.498882	0.602094	0.614856	0.165508	0.206887	1.62867	1.09155	1	2.63906	2.99573	0.925891	0.566559	0.0825685	0.0824123	0.181684
2077	2021	2.30259	-1.04894	0.0554	0.0431632	-0.226849	大港股份	4.5	49.89	江苏	大港股份	计算机、通信和其他电子设备制造业	39	10.32	5.03044	3.68888	3.09104	3.04452	地方国有企业	中型	C39	0.241246	0.035292	0.048849	0.152839	0.0697006	0.0419142	0.0527825	0.175828	-0.205405	0	1.94591	0.571429	0	0.498882	0.535226	0.549072	0.0457057	0.0728509	1.15967	1.23483	1	2.77259	3.09104	-0.0978968	0.515916	0	0.111695	0.0106442
2080	2016	0.693147	-0.702511	0.0509	0.134107	-0.684591	中材科技	3.5	60.24	江苏	中材科技	非金属矿物制品业	30	9.26	5.66988	4.61512	3.85015	3.82864	中央国有企业	大型	C30	0.597378	0.021563	0.058389	0.456696	0.0525967	0.106809	0.0725153	0.466017	0.539047	0	2.19722	0.333333	0	0.602384	0.728468	0.809592	0.0603151	0.209308	1.45576	1.06438	1	2.3979	2.77259	0.0324505	0.295309		0.100808	0.00613875
2080	2017	0	-0.750133	0.0482	0.134207	-0.734364	中材科技	4.25	60.24	江苏	中材科技	非金属矿物制品业	30	9.46	6.03787	5.15906	4.27667	4.2485	中央国有企业	大型	C30	0.593373	0.037684	0.093112	0.477386	0.0343245	0.122796	0.081604	0.490427	0.144821	0	2.19722	0.333333	0	0.602384	0.725365	0.8037	0.0603151	0.204157	1.05555	1.2681	1	2.48491	2.83321	-0.188564	0.702921	0	0.0932071	0.00663451
2080	2018	0	-0.81932	0.0445	0.141017	-0.668812	中材科技	5.75	60.24	江苏	中材科技	非金属矿物制品业	30	9.67	4.90527	3.82864	3.04452	2.94444	中央国有企业	大型	C30	0.541719	0.042667	0.098459	0.492527	0.0656619	0.12445	0.071032	0.476304	0.11483	0	2.19722	0.333333	0	0.602384	0.724991	0.800143	0.0603151	0.203536	2.30223	0.988141	1	2.56495	2.89037	-0.0818597	0.623097	0	0.060778	0.00353027
2080	2019	0	-0.810762	0.0495	0.135186	-0.808883	中材科技	5.25	60.24	江苏	中材科技	非金属矿物制品业	30	9.88	5.52146	4.55388	3.52636	3.09104	中央国有企业	大型	C30	0.563553	0.053538	0.120071	0.509361	0.101402	0.11403	0.0734639	0.466791	0.187265	0	2.07944	0.375	0	0.602384	0.667794	0.71625	0.0389807	0.108585	1.40735	1.27411	1	2.63906	2.94444	-0.0413401	0.785507	0	0.0540167	0.00274591
2080	2020	0.693147	-0.953187	0.0489	0.137458	-0.888917	中材科技	5.5	60.24	江苏	中材科技	非金属矿物制品业	30	10.1	5.82895	4.72739	3.85015	4.04305	中央国有企业	大型	C30	0.582932	0.062515	0.146721	0.594179	0.0979647	0.0975162	0.062603	0.439178	0.376764	0	1.94591	0.428571	0	0.602384	0.669736	0.696745	0.0660777	0.111809	0.830408	1.78716	1	2.70805	2.99573	0.0669144	0.78208	0	0.0446252	0.00278466
2080	2021	0	-0.721512	0.053	0.133248	-0.840316	中材科技	5	60.24	江苏	中材科技	非金属矿物制品业	30	10.32	5.66643	4.76217	3.17805	2.99573	中央国有企业	大型	C30	0.585094	0.09622	0.234931	0.561937	0.0975938	0.105143	0.0598064	0.475263	0.084684	0	2.19722	0.333333	0	0.602384	0.684466	0.710196	0.0991179	0.136262	0.927288	2.10237	1	2.77259	3.04452	0.0878675	0.768982	0	0.0490644	0.00265371
2083	2016	0.693147	-0.216869	0.0255	0.0193549	-0.75298	孚日股份	4.25	27.42	山东	孚日股份	纺织业	17	7.94	5.34711	4.34381	3.04452	3.82864	地方国有企业	大型	C17	0.552236	0.051498	0.123179	0.591726	0.163682	0.0555224	0.256504	0.369477	0.0457	0	2.19722	0.333333	0	0.274219	0.384637	0.436776	0.200811	0.402664	1.10985	1.42735	0	2.3979	2.70805	-0.598936	0.393744	0.0623852	0.039946	0.0181526
2083	2017	0	-0.919434	0.0248	0.0196775	-0.7144	孚日股份	4.25	27.66	山东	孚日股份	纺织业	17	8.08	4.77068	3.7612	3.46574	2.83321	地方国有企业	大型	C17	0.550772	0.056974	0.12703	0.663496	0.116343	0.064533	0.278892	0.384093	0.102103	0	2.19722	0.333333	0	0.276643	0.373513	0.42493	0.199053	0.350162	1.22157	1.35237	0	2.48491	2.77259	-0.0762356	0.377305	0.0602771	0.0362048	0.0103218
2083	2018	0	-0.847815	0.0236	0.0201069	-0.622718	孚日股份	5	27.66	山东	孚日股份	纺织业	17	8.23	4.77912	3.46574	2.70805	2.83321	地方国有企业	大型	C17	0.595965	0.05119	0.120407	0.649867	0.0615397	0.0749734	0.175	0.361006	0.069035	0	2.19722	0.333333	0	0.276643	0.364197	0.415079	0.149289	0.316487	1.88855	1.11985	0	2.56495	2.83321	-0.0671758	0.384046	0.0460001	0.0322936	0.12768
2083	2019	1.38629	-0.387297	0.0248	0.0231426	-0.643397	孚日股份	3.75	23.68	山东	孚日股份	纺织业	17	8.38	5.15329	3.71357	3.17805	3.52636	地方国有企业	大型	C17	0.623708	0.039615	0.101852	0.538354	0.0589967	0.0562883	0.120483	0.294254	-0.032518	0	2.19722	0.333333	0	0.236784	0.360297	0.421196	0.168333	0.521627	1.78347	1.17805	0	2.63906	2.89037	0.0762065	0.384502	0.0370117	0.0382235	0.13764
2083	2020	1.38629	-0.56317	0.026	0.0255286	-0.704326	孚日股份	3.5	18.72	山东	孚日股份	纺织业	17	8.53	5.81711	3.97029	3.80666	4.47734	地方国有企业	大型	C17	0.588382	0.020263	0.051579	0.467324	0.100313	0.0620559	0.135828	0.306648	-0.11126	0	2.07944	0.375	0	0.187222	0.36266	0.400044	0.282998	0.937059	2.22142	1.03714	1	2.70805	2.94444	0.383983	0.348951	0.0031577	0.0389884	0.0349701
2083	2021	1.38629	-0.575656	0.0511	0.0260408	-0.659514	孚日股份	2.75	18.72	山东	孚日股份	纺织业	17	8.69	4.99043	3.85015	2.48491	3.17805	地方国有企业	大型	C17	0.509348	0.032194	0.0718	0.620166	0.0723839	0.0685642	0.186914	0.336175	0.163604	0	2.19722	0.333333	0	0.187215	0.345263	0.373965	0.29882	0.844206	1.93198	1.0503	1	2.77259	2.99573	-0.398188	0.227798	0.00307114	0.0351374	0.00921534
2087	2016	0	-0.960068	0.0357	0.0165716	-0.475987	新野纺织	4	27.3	河南	新野纺织	纺织业	17	7.1	4.97673	4.31749	2.3979	3.46574	地方国有企业	大型	C17	0.628088	0.029319	0.083403	0.577393	0.0193745	0.0682068	0.156397	0.309178	0.340944	0	2.19722	0.333333	0	0.27297	0.343808	0.431055	0.0648773	0.259508	1.38773	1.28796	1	2.3979	3.13549	-0.362347	0.424184	0.00189011	0.0577301	0.00562376
2087	2017	0	-1.11765	0.0313	0.0163412	-0.475684	新野纺织	4.75	27.3	河南	新野纺织	纺织业	17	7.27	5.0689	4.35671	3.63759	2.07944	地方国有企业	大型	C17	0.640856	0.034375	0.094155	0.609314	0.0116577	0.0678017	0.240548	0.314966	0.27163	0	2.19722	0.333333	0	0.27297	0.338249	0.383364	0.0654356	0.239143	1.91811	1.16197	1	2.48491	3.17805	-0.215822	0.386898	0.00189011	0.0466851	0.00451301
2087	2018	0	-0.336847	0.0302	0.017204	-0.601879	新野纺织	4.25	27.3	河南	新野纺织	纺织业	17	7.44	5.31812	4.84419	2.70805	3.13549	地方国有企业	大型	C17	0.592131	0.041196	0.107188	0.641975	0.0154198	0.0754921	0.287411	0.305542	0.16644	0	2.19722	0.333333	0	0.27297	0.324873	0.361016	0.0627727	0.190142	3.38527	0.887687	1	2.56495	3.21888	-0.0386726	0.348719	0.00189012	0.016983	0.00580589
2087	2019	0	-0.410036	0.0323	0.0496957	-0.790712	新野纺织	4.75	27.34	河南	新野纺织	纺织业	17	7.62	5.47646	5.03695	2.56495	3.3673	地方国有企业	大型	C17	0.559093	0.0292	0.068833	0.593512	0.116617	0.0818717	0.28373	0.294811	-0.054101	0	2.19722	0.333333	0	0.27297	0.320038	0.339063	0.0627727	0.172429	3.2768	0.864461	1	2.63906	3.2581	0.170965	0.308283	0.00196967	0.0183188	0.00490381
2087	2020	0	-0.746429	0.0322	0.0507782	-0.960506	新野纺织	5	27.3	河南	新野纺织	纺织业	17	7.8	5.67332	4.82028	2.94444	3.93183	地方国有企业	大型	C17	0.572135	0.017195	0.039604	0.493031	-0.0123666	0.0780748	0.310654	0.266352	-0.151099	0	2.19722	0.333333	0	0.27297	0.312421	0.327684	0.0538025	0.144525	2.93367	0.913128	1	2.70805	3.29584	0.613804	0.304068	0.00196967	0.0316201	0.00548269
2087	2021	1.09861	-0.877433	0.0307	0.0533723	-0.882026	新野纺织	5	27.3	河南	新野纺织	纺织业	17	7.98	4.11087	2.63906	2.48491	2.07944	地方国有企业	大型	C17	0.593047	0.004431	0.010621	0.511166	0.0344247	0.0886897	0.323846	0.240904	0.089913	0	2.19722	0.333333	0	0.27297	0.317899	0.337507	0.0538025	0.164593	3.0439	0.87151	1	2.77259	3.3322	-0.743678	0.305412	0.00196967	0.029058	0.0115023
2092	2016	1.94591	-0.747256	0.0111	0.0513614	-0.773249	中泰化学	5.75	21.08	新疆	中泰化学	化学原料及化学制品制造业	26	4.1	6.2653	5.51343	3.91202	4.61512	地方国有企业	大型	C26	0.642542	0.045969	0.134739	0.554657	0.0412033	0.0226467	0.0357759	0.535357	0.530631	0	2.48491	0.416667	0	0.210752	0.419068	0.518291	0.450674	0.988441	1.79687	1.0913	1	2.3979	2.77259	0.0769596	0.281649	0.000155385	0.0268021	0.00816445
2092	2017	1.09861	-0.797963	0.0072	0.0620692	-0.700375	中泰化学	5.5	19.39	新疆	中泰化学	化学原料及化学制品制造业	26	4.21	6.5582	5.09987	4.7185	5.3845	地方国有企业	大型	C26	0.655794	0.047959	0.136928	0.802752	0.0674732	0.0204915	0.0498934	0.480945	0.757489	0	2.56495	0.384615	0	0.19391	0.449315	0.521781	0.5383	1.31713	1.94711	1.16053	1	2.48491	2.83321	-0.425512	0.514133	6.35934e-05	0.0220387	0.00915303
2092	2018	1.60944	-0.603025	0.0153	0.0480179	-0.673997	中泰化学	4.25	19.35	新疆	中泰化学	化学原料及化学制品制造业	26	4.32	5.3845	4.21951	3.80666	3.58352	地方国有企业	大型	C26	0.663165	0.044833	0.131698	1.22922	0.109035	0.0575413	0.0479624	0.484246	0.710285	0	2.56495	0.384615	0	0.193549	0.399485	0.461491	0.539316	1.064	3.87432	0.925381	1	2.56495	2.89037	-0.211711	0.456554	6.35934e-05	0.0116637	0.0231764
2092	2019	1.38629	-0.800036	0.0062	0.0325046	-0.786749	中泰化学	5	19.35	新疆	中泰化学	化学原料及化学制品制造业	26	4.43	5.3799	4.55388	3.61092	3.66356	地方国有企业	大型	C26	0.639165	0.003224	0.009238	1.40003	0.136462	0.0578596	0.0517604	0.466341	0.183662	0	2.48491	0.416667	0	0.193549	0.387092	0.455423	0.539316	0.999969	4.12449	0.881625	1	2.63906	2.94444	-0.0134976	0.473972	6.35934e-05	0.0101363	0.0102653
2092	2020	1.60944	-0.706857	0.0041	0.0337974	-0.96332	中泰化学	5	19.35	新疆	中泰化学	化学原料及化学制品制造业	26	4.55	5.743	4.65396	4.06044	4.21951	地方国有企业	大型	C26	0.666006	-0.00069	-0.001994	1.34762	0.110397	0.0465583	0.0298254	0.517413	0.012959	1	2.56495	0.384615	0	0.193549	0.39806	0.481556	0.539316	1.05664	4.8427	0.872507	1	2.70805	2.99573	0.0901923	0.492508	4.24888e-05	0.00805768	0.00662734
2092	2021	1.60944	-0.485374	0.0117	0.0337131	-0.879896	中泰化学	5	19.46	新疆	中泰化学	化学原料及化学制品制造业	26	4.67	5.55296	4.36945	3.7612	3.61092	地方国有企业	大型	C26	0.572168	0.04347	0.113943	0.902831	0.0610038	0.0479481	0.037589	0.473472	-0.25813	0	2.56495	0.384615	0	0.194625	0.34993	0.407976	0.413531	0.79797	5.53592	0.923687	1	2.77259	3.04452	0.576892	0.208788	3.54073e-05	0.0164889	0.0125545
2096	2016	0.693147	-0.403498	0.0301	0.0779508	-0.399695	南岭民爆	4	41.62	湖南	南岭民爆	化学原料及化学制品制造业	26	7.07	4.61512	3.04452	1.38629	3.58352	地方国有企业	大型	C26	0.530163	0.009727	0.017686	0.652675	0.000331692	0.0929297	0.0499045	0.205983	0.210526	0	2.19722	0.333333	0	0.416244	0.710213	0.765112	0.55966	0.706242	0.830871	1.73286	1	2.3979	2.77259	-0.368548	0.735132	0.00156213	0.125899	0.017057
2096	2017	0	-0.532032	0.026	0.0736066	-0.459288	南岭民爆	4.25	41.62	湖南	南岭民爆	化学原料及化学制品制造业	26	7.33	3.4012	2.48491	0.693147	1.79176	地方国有企业	大型	C26	0.4725	0.006124	0.012329	0.628277	-0.0399697	0.150329	0.0561954	0.249137	-0.013997	0	2.07944	0.375	1	0.416244	0.699467	0.728474	0.55966	0.680425	1.27493	1.25656	1	2.48491	2.83321	-0.0399634	0.710198	0.00156213	0.134885	0.0190662
2096	2018	1.94591	-0.463957	0.0252	0.0757697	-0.484281	南岭民爆	5	41.62	湖南	南岭民爆	化学原料及化学制品制造业	26	7.6	4.77912	3.63759	2.56495	2.63906	地方国有企业	大型	C26	0.454489	0.006141	0.01145	0.570533	-0.0213192	0.162845	0.054799	0.265884	-0.171596	0	2.07944	0.375	0	0.416244	0.688404	0.710145	0.55966	0.653847	1.91446	0.976866	1	2.56495	2.89037	-0.00208628	0.69463	0	0.14098	0.0574532
2096	2019	2.07944	-0.533613	0.0254	0.077936	-0.598326	南岭民爆	4.25	41.62	湖南	南岭民爆	化学原料及化学制品制造业	26	7.88	4.06044	2.77259	1.38629	2.70805	地方国有企业	大型	C26	0.440114	0.007512	0.013592	0.680466	0.0744568	0.124856	0.0707331	0.270336	0.159953	0	2.19722	0.333333	0	0.416244	0.683602	0.70547	0.55966	0.642311	1.5276	1.09463	1	2.63906	2.94444	0.031669	0.690051	0	0.136033	0.0678793
2096	2020	2.19722	-0.201165	0.0364	0.0790535	-0.587215	南岭民爆	4	41.62	湖南	南岭民爆	化学原料及化学制品制造业	26	8.16	5.11199	3.46574	2.63906	3.7612	地方国有企业	大型	C26	0.479205	0.006769	0.012545	0.521124	0.132669	0.0762484	0.0672114	0.283058	-0.207204	0	2.19722	0.333333	0	0.416244	0.686875	0.712689	0.55966	0.650174	1.4725	1.15814	1	2.70805	2.99573	0.181881	0.672108	0	0.170616	0.0132888
2096	2021	2.30259	-0.197077	0.0405	0.0783085	-0.736903	南岭民爆	4	40.65	湖南	南岭民爆	化学原料及化学制品制造业	26	8.46	4.89035	3.21888	2.30259	3.71357	地方国有企业	大型	C26	0.514891	0.013075	0.027784	0.486349	0.0243393	0.0931547	0.209692	0.281271	-0.034101	0	2.19722	0.333333	0	0.406509	0.670811	0.684877	0.55966	0.650175	1.43878	1.74667	1	2.77259	3.04452	0.260634	0.674791	0.00289101	0.177941	0.0207132
2097	2016	1.09861	-0.564572	0.0272	0.128835	-0.730775	山河智能	3	26.69	湖南	山河智能	专用设备制造业	35	7.07	6.29895	5.42053	4.47734	4.51086	地方国有企业	大型	C35	0.690726	0.011418	0.033805	0.241529	0.0192872	0.255241	0.158054	0.335703	0.367674	0	1.94591	0.428571	0	0.266922	0.334158	0.357922	0.148801	0.251894	1.50477	1.28279	0	2.3979	2.77259	-0.427971	0.113747	0.267151	0.111984	0.0178916
2097	2017	0.693147	-1.10389	0.0246	0.12861	-0.677439	山河智能	3	24.79	湖南	山河智能	专用设备制造业	35	7.33	7.355	6.29711	6.71659	4.98361	地方国有企业	大型	C35	0.6121	0.018555	0.052669	0.351395	0.0321055	0.22077	0.158215	0.281592	0.98142	0	1.79176	0.5	0	0.247864	0.414941	0.513808	0.174177	0.674067	1.5452	1.1476	0	2.48491	2.83321	-0.288618	0.0786269	0.249335	0.11127	0.0243985
2097	2018	1.09861	-0.820418	0.0283	0.115844	-0.600288	山河智能	4.75	24.79	湖南	山河智能	专用设备制造业	35	7.6	5.84354	4.91265	3.82864	4.21951	地方国有企业	大型	C35	0.654458	0.034645	0.094791	0.432899	0.0456994	0.220432	0.170129	0.298221	0.458496	0	1.79176	0.5	0	0.247864	0.403975	0.50031	0.174177	0.629825	2.43763	1.0526	0	2.56495	2.89037	-0.199298	0.299957	0.249335	0.068747	0.0286838
2097	2019	1.38629	-0.473099	0.0315	0.114988	-0.786378	山河智能	5.25	18.05	湖南	山河智能	专用设备制造业	35	7.88	5.90808	4.91998	4.83628	3.80666	地方国有企业	大型	C35	0.67853	0.0345	0.103623	0.495316	0.0469606	0.23562	0.176396	0.282498	0.290475	0	2.19722	0.333333	0	0.180486	0.428841	0.458314	0.772201	1.37603	2.45516	1.06775	1	2.63906	2.94444	-0.016471	0.341601	0.183568	0.0671027	0.0366061
2097	2020	2.30259	-0.271602	0.0381	0.133201	-0.768084	山河智能	5	13.94	湖南	山河智能	专用设备制造业	35	8.16	6.608	5.76205	5.17048	4.62497	地方国有企业	大型	C35	0.68655	0.034897	0.109996	0.567271	0.103928	0.226461	0.14295	0.250466	0.262545	0	2.19722	0.333333	0	0.139397	0.411496	0.438205	0.971251	1.95197	2.00525	1.15721	1	2.70805	2.99573	0.329778	0.347599	0.13841	0.0558417	0.0311724
2097	2021	2.99573	-0.393962	0.0355	0.160372	-0.71126	山河智能	5	13.94	湖南	山河智能	专用设备制造业	35	8.46	6.05209	5.1299	4.21951	4.38203	地方国有企业	大型	C35	0.702696	0.017592	0.057687	0.623287	0.00172236	0.220198	0.150505	0.256986	0.21651	0	2.19722	0.333333	0	0.139434	0.407322	0.429504	0.782044	1.92125	2.22336	1.2231	1	2.77259	3.04452	-0.021459	0.366633	0.104513	0.047336	0.0277703
2100	2016	0.693147	-0.551503	0.0174	0.052031	-0.415659	天康生物	4	29.47	新疆	天康生物	农副食品加工业	13	4.1	5.31812	4.18965	3.3322	3.4012	地方国有企业	大型	C13	0.397828	0.093992	0.153212	1.07138	0.0703773	0.0351017	0.198935	0.290175	0.066434	0	2.19722	0.333333	0	0.29472	0.599999	0.655792	0.560538	1.03583	0.519677	1.97361	1	2.3979	2.83321	-0.373115	0.486002	0	0.0823046	0.00321931
2100	2017	1.38629	-0.841188	0.0148	0.0684819	0.1512	天康生物	4	29.47	新疆	天康生物	农副食品加工业	13	4.21	5.19296	3.78419	3.85015	3.21888	地方国有企业	大型	C13	0.479779	0.077922	0.140214	0.893511	0.110564	0.033608	0.153425	0.265006	0.041828	0	2.19722	0.333333	0	0.29472	0.592573	0.658706	0.53582	1.01063	0.750746	1.59781	1	2.48491	2.89037	-0.17524	0.460564	0	0.0733693	0.00468078
2100	2018	0	-0.763246	0.0167	0.0800743	-0.198824	天康生物	3.75	29.47	新疆	天康生物	农副食品加工业	13	4.32	5.19296	3.68888	3.2581	3.46574	地方国有企业	大型	C13	0.614654	0.041867	0.095061	0.733303	-0.138498	0.0252945	0.294023	0.201547	0.138878	0	2.19722	0.333333	0	0.294714	0.592561	0.647856	0.53582	1.01063	2.10289	1.0902	1	2.56495	2.94444	-0.0317968	0.612478	0	0.0573069	0.0205173
2100	2019	0.693147	-0.960971	0.0125	0.143732	-0.485572	天康生物	1.75	26.64	新疆	天康生物	农副食品加工业	13	4.43	6.01127	5.01064	3.3322	4.17439	地方国有企业	大型	C13	0.536973	0.060254	0.140317	0.760437	0.0275208	0.0281595	0.277665	0.288241	0.41784	0	2.19722	0.333333	0	0.266423	0.470832	0.551741	0.354648	0.767235	0.820311	1.75799	1	2.63906	2.99573	0.592615	0.55324	0	0.0638916	0.00465155
2100	2020	1.09861	-0.738519	0.0087	0.12921	-0.844998	天康生物	2.25	26.41	新疆	天康生物	农副食品加工业	13	4.55	6.1717	5.03044	3.98898	4.31749	地方国有企业	大型	C13	0.563382	0.132817	0.296747	0.891751	-0.0381999	0.0203367	0.382727	0.233381	0.603304	0	2.07944	0.375	0	0.264083	0.433051	0.482563	0.242154	0.639829	1.3815	1.28724	1	2.70805	3.04452	-0.00656134	0.487307	0	0.0750962	0.00559285
2100	2021	1.60944	-1.04078	0.0091	0.0779929	-0.542057	天康生物	3	20.97	新疆	天康生物	农副食品加工业	13	4.67	5.07517	3.52636	2.70805	3.7612	地方国有企业	大型	C13	0.547081	-0.04123	-0.092624	0.956695	0.0892048	0.0188185	0.304444	0.252585	0.313472	1	2.07944	0.375	0	0.209719	0.356679	0.428698	0.242154	0.700747	1.50933	1.31012	1	2.77259	3.09104	-0.238909	0.529212	0	0.0542514	0.0191318
2101	2016	0	-0.593452	0.0427	0.14047	-0.698945	广东鸿图	4.25	16.8	广东	广东鸿图	汽车制造业	36	9.86	5.73334	4.07754	4.29046	3.73767	地方国有企业	大型	C36	0.427817	0.051193	0.092523	0.817927	0.0827007	0.212522	0.108845	0.336268	0.185747	0	2.19722	0.333333	0	0.167975	0.477592	0.538466	0.85317	1.84323	0.656765	1.95039	1	2.3979	2.83321	-0.219312	0.59993	5.18903e-05	0.0718616	0.0270808
2101	2017	0	-0.418526	0.0363	0.199573	-0.593866	广东鸿图	5	14.5	广东	广东鸿图	汽车制造业	36	10.2	4.54329	3.29584	3.43399	2.56495	地方国有企业	大型	C36	0.41861	0.058941	0.101903	0.856417	0.0844963	0.196741	0.097339	0.259634	0.867882	0	2.3979	0.363636	0	0.145042	0.515282	0.612034	0.809782	2.55264	1.04794	1.26069	1	2.48491	2.89037	-0.181141	0.579202	0.00147159	0.0815701	0.00125424
2101	2018	1.09861	-0.429642	0.0452	0.199818	-0.523727	广东鸿图	5	17.99	广东	广东鸿图	汽车制造业	36	10.56	4.62497	3.49651	2.19722	2.89037	地方国有企业	大型	C36	0.423723	0.05036	0.087017	0.739745	0.0667633	0.198202	0.0929214	0.24959	0.211385	0	2.3979	0.363636	0	0.179878	0.549866	0.627948	0.652486	2.05688	1.97075	0.944961	1	2.56495	2.94444	-0.045722	0.556467	0.00159853	0.0496804	0.0015707
2101	2019	0.693147	-0.376553	0.0421	0.164616	-0.816011	广东鸿图	5	19.23	广东	广东鸿图	汽车制造业	36	10.92	4.76217	3.3322	2.56495	3.29584	地方国有企业	大型	C36	0.40851	0.01029	0.01763	0.71297	0.108816	0.206134	0.103961	0.327921	-0.025377	0	2.3979	0.363636	0	0.192324	0.556849	0.633556	0.610352	1.89537	2.12554	0.903255	1	2.63906	2.99573	0.0210586	0.560433	0.00159853	0.04985	0.00140766
2101	2020	0	-0.250272	0.0468	0.165172	-0.96072	广东鸿图	4.25	18.07	广东	广东鸿图	汽车制造业	36	11.3	4.93447	3.04452	2.94444	3.7612	地方国有企业	大型	C36	0.393811	0.02393	0.03996	0.692273	0.142725	0.188203	0.110736	0.333147	-0.052535	0	2.3979	0.363636	0	0.180683	0.523998	0.60027	0.652486	1.9001	2.20175	0.848338	1	2.70805	3.04452	0.178429	0.587217	0.000620681	0.0523056	0.00158251
2101	2021	1.60944	-0.446473	0.0469	0.179032	-0.779359	广东鸿图	4.25	18.11	广东	广东鸿图	汽车制造业	36	11.69	4.84419	3.43399	2.48491	3.13549	地方国有企业	大型	C36	0.333075	0.04413	0.069423	0.764042	0.0914902	0.188955	0.119855	0.324237	0.072784	0	2.3979	0.363636	0	0.181088	0.512773	0.577333	0.652486	1.83162	2.07628	1.14995	1	2.77259	3.09104	-0.00086233	0.581073	0.000103994	0.041085	0.00425174
2106	2016	1.09861	-0.44959	0.0309	0.20118	1.2013	莱宝高科	4.75	20.84	广东	莱宝高科	计算机、通信和其他电子设备制造业	39	9.86	5.29832	4.33073	2.99573	3.55535	中央国有企业	大型	C39	0.199965	0.049897	0.061774	0.75128	0.0350979	0.246129	0.083613	0.306677	0.383746	0	2.48491	0.333333	0	0.208423	0.333077	0.35886	0.40085	0.598082	0.58578	1.90418	1	2.30259	2.83321	0.185479	0.379091	0.0040974	0.0668635	0.000686008
2106	2017	0.693147	-0.433854	0.0338	0.218406	1.47712	莱宝高科	4	20.84	广东	莱宝高科	计算机、通信和其他电子设备制造业	39	10.2	5.1299	3.98898	3.3673	3.49651	中央国有企业	大型	C39	0.18813	0.031898	0.039577	0.85617	0.0754984	0.22922	0.0848993	0.275931	0.189458	0	2.48491	0.333333	0	0.208423	0.318016	0.334752	0.353245	0.52582	0.650842	1.72227	1	2.3979	2.89037	-0.413911	0.310256	0.00350867	0.064065	0.000462351
2106	2018	1.94591	-0.576685	0.0399	0.238783	1.20254	莱宝高科	4	20.84	广东	莱宝高科	计算机、通信和其他电子设备制造业	39	10.56	4.85981	3.8712	2.94444	3.3322	中央国有企业	大型	C39	0.206671	0.047814	0.059586	0.928053	0.0502952	0.252916	0.113525	0.247984	0.106968	0	2.48491	0.333333	0	0.208423	0.31774	0.334227	0.353245	0.524496	1.13275	1.08923	1	2.48491	2.94444	-0.129463	0.312608	0.00352284	0.029778	0.000735107
2106	2019	2.3979	-0.414663	0.0415	0.22038	0.946793	莱宝高科	4	20.84	广东	莱宝高科	计算机、通信和其他电子设备制造业	39	10.92	4.86753	3.95124	2.99573	2.89037	中央国有企业	大型	C39	0.238237	0.055667	0.071663	0.944267	0.115686	0.253132	0.100633	0.215576	0.087428	0	2.48491	0.333333	0	0.208423	0.31998	0.346858	0.353245	0.535243	0.793494	1.4971	1	2.56495	2.99573	0.278898	0.31859	0.00308328	0.0292184	0.0003402
2106	2020	2.30259	-1.14155	0.0406	0.201102	0.205722	莱宝高科	4	20.84	广东	莱宝高科	计算机、通信和其他电子设备制造业	39	11.3	5.43372	4.33073	3.73767	3.49651	中央国有企业	大型	C39	0.286713	0.076184	0.103555	1.1717	0.0389132	0.335668	0.105335	0.166512	0.405933	0	2.48491	0.333333	0	0.208423	0.318597	0.338731	0.353245	0.528608	0.767617	1.58805	1	2.63906	3.04452	0.12382	0.325104	0.00308328	0.0302225	0.000348687
2106	2021	2.48491	-0.786704	0.041	0.200021	0.511579	莱宝高科	4.75	20.84	广东	莱宝高科	计算机、通信和其他电子设备制造业	39	11.69	4.54329	3.52636	2.3979	2.30259	中央国有企业	大型	C39	0.283384	0.077376	0.10822	1.20694	0.0978148	0.301325	0.127317	0.138577	0.137861	0	2.48491	0.333333	0	0.208423	0.321177	0.336848	0.353245	0.540986	0.808966	1.52584	1	2.70805	3.09104	-0.228396	0.317311	0.00309518	0.0311171	0.00101644
2109	2017	0	-0.751619	0.0062	0.0725696	-0.551643	兴化股份	3.25	48.24	陕西	兴化股份	化学原料及化学制品制造业	26	6.94	5.04343	4.04305	3.3673	3.17805	地方国有企业	大型	C26	0.190848	0.048217	0.063921	0.442419	0.118042	0.0303621	0.0179146	0.677255	-0.070492	0	2.19722	0.333333	0	0.482415	0.70533	0.712271	0.437982	0.462081	0.852401	1.10894	1	2.3979	3.04452	1.02447	0.0060471	0	0.0280073	0.000969459
2109	2018	0	-0.659859	0.0063	0.0570854	0.170454	兴化股份	3.75	48.24	陕西	兴化股份	化学原料及化学制品制造业	26	7.34	4.57471	3.78419	1.79176	2.89037	地方国有企业	大型	C26	0.170395	0.056415	0.068831	0.486484	0.113164	0.0503392	0.0221232	0.68938	0.083776	0	2.19722	0.333333	0	0.482415	0.705232	0.713555	0.437982	0.461878	1.16447	1.01509	1	2.48491	3.09104	-0.910841	0.425985		0.0335373
2109	2019	0	-1.1324	0.0307	0.204103	0.47095	兴化股份	4.5	48.24	陕西	兴化股份	化学原料及化学制品制造业	26	7.75	5.35186	4.2485	3.7612	2.89037	地方国有企业	大型	C26	0.108735	0.034412	0.040017	0.464901	0.0789084	0.0394487	0.017747	0.674755	-0.038085	0	2.07944	0.375	0	0.482415	0.704727	0.712121	0.437982	0.460831	1.17397	0.960545	1	2.56495	3.13549	-0.103301	0.702671		0.036013	0.00110098
2109	2020	0	-1.26465	0.0334	0.207469	1.79087	兴化股份	4.25	48.24	陕西	兴化股份	化学原料及化学制品制造业	26	8.19	5.68017	3.2581	5.04986	3.52636	地方国有企业	大型	C26	0.0911625	0.050377	0.055962	0.456901	0.140709	0.0353686	0.015896	0.617971	-0.017454	0	2.07944	0.375	0	0.482415	0.713038	0.72198	0.437982	0.478059	1.22296	0.908848	1	2.63906	3.17805	-0.170255	0.702315		0.0396381
2109	2021	0	-1.39402	0.0333	0.217647	3.6549	兴化股份	4.25	48.24	陕西	兴化股份	化学原料及化学制品制造业	26	8.65	4.5326	3.55535	2.07944	2.48491	地方国有企业	大型	C26	0.0755671	0.117819	0.128473	0.62061	0.14072	0.0357217	0.0234937	0.531698	0.462504	0	2.19722	0.333333	0	0.482415	0.704585	0.712299	0.437982	0.460537	1.36917	1.39459	1	2.70805	3.21888	0.510404	0.702591	0	0.0307999	9.22938e-05
2110	2016	2.3979	-0.707705	0.038	0.129194	-0.259552	三钢闽光	4.25	53.42	福建	三钢闽光	黑色金属冶炼及压延加工业	31	9.15	7.1507	6.32257	5.05625	5.84932	地方国有企业	大型	C31	0.419669	0.094067	0.207118	1.43333	0.0793525	0.00051888	0.123045	0.513487	0.125657	0	1.94591	0.428571	0	0.534234	0.716788	0.833534	0.124259	0.341712	0.693558	1.33536	1	2.30259	2.77259	0.249304	0.866569	0	0.0148038	0.00131108
2110	2017	2.30259	-0.750162	0.0363	0.136119	0.074382	三钢闽光	5	53.42	福建	三钢闽光	黑色金属冶炼及压延加工业	31	9.5	7.15774	6.41673	5.42935	5.44242	地方国有企业	大型	C31	0.30094	0.214149	0.39698	1.58582	0.190406	0.000363951	0.0940882	0.413395	0.590922	0	1.94591	0.428571	0	0.534234	0.662048	0.745232	0.0746391	0.239247	0.592917	1.71217	1	2.3979	2.83321	-0.0116863	0.69916	0	0.00974722	0.000582114
2110	2018	2.94444	-1.15516	0.0226	0.15221	-0.0676614	三钢闽光	4.75	55.02	福建	三钢闽光	黑色金属冶炼及压延加工业	31	9.87	6.9187	6.1591	5.23111	5.22036	地方国有企业	大型	C31	0.347514	0.22223	0.351112	1.44113	0.231596	0.00106678	0.0886523	0.3443	0.613862	0	1.94591	0.428571	0	0.550152	0.636556	0.682211	0.072531	0.157055	1.34989	1.03362	1	2.48491	2.89037	0.144086	0.338599	0	0.0113629	0.000851364
2110	2019	2.63906	-0.828685	0.0208	0.148739	-0.337992	三钢闽光	4.75	54.18	福建	三钢闽光	黑色金属冶炼及压延加工业	31	10.26	6.1203	5.39816	3.98898	4.64439	地方国有企业	大型	C31	0.368627	0.127112	0.198102	1.56971	0.0702681	0.00485608	0.117574	0.347102	0.255547	0	2.07944	0.375	0	0.54181	0.61368	0.665574	0.0371271	0.132648	1.29731	1.12535	1	2.56495	2.94444	-0.139716	0.677407	0	0.00916534	0.00101959
2110	2020	2.56495	-1.01249	0.024	0.134131	-0.678428	三钢闽光	5	56.36	福建	三钢闽光	黑色金属冶炼及压延加工业	31	10.65	5.9108	4.85981	4.17439	4.29046	地方国有企业	大型	C31	0.52713	0.064632	0.124379	1.22559	0.112144	0.000640217	0.0874857	0.324302	0.068665	0	2.07944	0.375	0	0.563649	0.632016	0.670526	0.0387096	0.121294	2.62435	0.917464	1	2.63906	2.99573	-0.364936	0.661112	0	0.0124617	0.000669893
2110	2021	2.63906	-0.913784	0.0221	0.149501	-0.666578	三钢闽光	5.75	56.55	福建	三钢闽光	黑色金属冶炼及压延加工业	31	11.07	5.59471	4.7362	3.78419	4.07754	地方国有企业	大型	C31	0.493259	0.08956	0.182658	1.40583	0.0213451	0.000584661	0.0689806	0.321758	0.290248	0	2.19722	0.333333	0	0.565485	0.620743	0.642943	0.0457785	0.0977179	2.78655	0.855859	1	2.70805	3.04452	0.139992	0.681966	0	0.00873277	0.000456706
2112	2016	0.693147	-0.996303	0.0449	0.160943	-0.68261	三变科技	5	14.77	浙江	三变科技	电气机械及器材制造业	38	9.97	5.83481	4.04305	4.14313	4.35671	地方国有企业	中型	C38	0.589076	0.003946	0.01062	0.363753	0.0572668	0.337127	0.161352	0.169529	-0.478215	0	1.79176	0.5	0	0.147673	0.34555	0.434341	0.60573	1.33997	0.31875	3.47009	1	2.30259	2.77259	0.652507	0.32749	0.125315	0.10939	0.0136072
2112	2017	1.09861	-0.883847	0.0663	0.172163	-0.705451	三变科技	5	14.77	浙江	三变科技	电气机械及器材制造业	38	10.29	5.64191	4.44265	3.09104	3.85015	地方国有企业	中型	C38	0.676349	-0.103838	-0.281859	0.446938	0.0392961	0.313903	0.224105	0.171393	0.106361	1	1.79176	0.5	0	0.147673	0.386252	0.526587	0.60573	1.61559	0.332946	3.42797	1	2.3979	2.83321	-1.22556	0.4284	0.117708	0.117139	0.0235578
2112	2018	1.09861	-1.08766	0.0306	0.159707	-0.595658	三变科技	4.25	14.77	浙江	三变科技	电气机械及器材制造业	38	10.62	5.66643	3.58352	2.56495	4.67283	地方国有企业	中型	C38	0.61649	0.00579	0.016483	0.525681	0.0197759	0.251253	0.214482	0.174856	0.064697	0	1.60944	0.571429	0	0.147673	0.327096	0.399272	0.454298	1.215	0.747842	1.86715	1	2.48491	2.89037	0.694383	0.288003	0.0184994	0.0461162	0.0141209
2112	2019	0	-0.973946	0.0347	0.165567	-0.759952	三变科技	4.25	14.77	浙江	三变科技	电气机械及器材制造业	38	10.96	4.63473	3.17805	2.30259	3.09104	地方国有企业	中型	C38	0.634387	0.009803	0.026184	0.695547	-0.0384642	0.286992	0.192214	0.161772	0.244826	0	1.79176	0.5	0	0.147673	0.314619	0.417255	0.410021	1.13051	0.754268	1.94685	1	2.56495	2.94444	-0.346946	0.286753	0.0184994	0.0391909	0.0272229
2112	2020	0	-0.632021	0.0337	0.175742	-1.07103	三变科技	4.25	14.77	浙江	三变科技	电气机械及器材制造业	38	11.31	4.77068	3.8712	2.07944	2.99573	地方国有企业	中型	C38	0.643324	0.029452	0.081586	0.937987	-0.0461589	0.354212	0.226748	0.151295	0.42223	0	1.79176	0.5	0	0.147673	0.346334	0.447923	0.410021	1.34528	0.675631	2.10783	1	2.63906	2.99573	0.309898	0.317189	0.0184994	0.0319864	0.00995735
2112	2021	0.693147	-0.580728	0.0316	0.189271	-0.936951	三变科技	5	14.77	浙江	三变科技	电气机械及器材制造业	38	11.67	3.13549	1.79176	0.693147	1.94591	地方国有企业	中型	C38	0.668861	0.015641	0.045585	0.870897	-0.0190071	0.368269	0.198898	0.1324	0.023074	0	1.94591	0.428571	0	0.147673	0.346334	0.418408	0.410021	1.34528	0.763808	1.95189	1	2.70805	3.04452	-0.394726	0.279278	0.0184994	0.0323212	0.0127854
2114	2016	0	-1.20362	0.0022	0.0219885	-0.712193	罗平锌电	1	32.59	云南	罗平锌电	有色金属冶炼及压延加工业	32	4.55	5.72685	4.84419	2.63906	4.02535	地方国有企业	大型	C32	0.519974	0.044347	0.094053	0.545323	0.0973793	0.00526963	0.15028	0.305899	0.068828	0	2.19722	0.333333	0	0.325917	0.570151	0.577694	0.686295	0.749375	0.31411	3.70322	1	2.30259	2.83321	0.310629	0.567611	8.71834e-05	0.0716785	0.0198977
2114	2017	1.38629	-1.1635	0.0015	0.0186295	-0.552619	罗平锌电	1	27.4	云南	罗平锌电	有色金属冶炼及压延加工业	32	4.57	4.82028	3.66356	3.2581	3.04452	地方国有企业	大型	C32	0.231485	0.025762	0.040253	0.76221	-0.00481888	0.00705644	0.183015	0.278359	0.61275	0	2.19722	0.333333	0	0.273961	0.557652	0.61793	0.686295	1.03552	0.411479	2.39668	1	2.3979	2.89037	-2.35997	0.591276	7.32849e-05	0.0555784	0.0135126
2114	2018	0	-1.33013	0.0027	0.0211238	-0.510068	罗平锌电	2	27.4	云南	罗平锌电	有色金属冶炼及压延加工业	32	4.59	6.73697	4.54329	3.91202	5.97126	地方国有企业	大型	C32	0.294656	-0.113642	-0.153976	0.472112	0.103249	0.00122163	0.126188	0.304479	-0.336576	1	2.07944	0.5	0	0.273961	0.557652	0.606602	0.686295	1.03552	1.01871	1.27628	1	2.48491	2.94444	-0.200286	0.477985	6.47041e-05	0.16501	0.00599079
2114	2019	0	-1.02215	0.0023	0.0630284	-0.300311	罗平锌电	1.75	27.4	云南	罗平锌电	有色金属冶炼及压延加工业	32	4.61	5.50126	3.63759	3.3322	4.36945	地方国有企业	大型	C32	0.298382	0.010771	0.015311	0.843504	0.151289	0.000629257	0.101513	0.28651	0.738182	0	2.07944	0.375	0	0.273961	0.550849	0.591501	0.686295	1.01068	0.926371	1.37786	1	2.56495	2.99573	0.0808617	0.493706	1.83212e-05	0.0575922	0.00509979
2114	2020	1.09861	-1.54955	0.0024	0.0624872	-0.696549	罗平锌电	2.75	27.4	云南	罗平锌电	有色金属冶炼及压延加工业	32	4.63	5.47227	3.95124	3.52636	3.85015	地方国有企业	大型	C32	0.37305	-0.055616	-0.083857	0.749956	0.0217523	0.00274675	0.108727	0.266246	-0.077227	1	2.07944	0.375	0	0.273961	0.428548	0.492936	0.190785	0.564266	0.90049	1.48355	1	2.63906	3.04452	-0.0165958	0.289973	1.83212e-05	0.0701331	0.00377093
2114	2021	0	-1.59798	0.0024	0.059347	-0.637549	罗平锌电	3	27.4	云南	罗平锌电	有色金属冶炼及压延加工业	32	4.65	4.91265	3.3673	2.94444	3.3673	地方国有企业	大型	C32	0.362208	0.011415	0.018051	0.772856	0.061163	0.00490654	0.106938	0.266529	0.059299	0	2.07944	0.375	1	0.273961	0.312736	0.331651	0.0581893	0.141535	0.899868	1.48307	1	2.70805	3.09104	0.661744	0.304992	1.83212e-05	0.0687585	0.0013709
2121	2016	3.71357	-0.957399	0.0799	0.392997	-0.734261	科陆电子	4.75	40.95	广东	科陆电子	仪器仪表制造业	40	9.86	6.16542	5.18739	4.11087	4.23411	地方国有企业	大型	C40	0.771515	0.024591	0.105997	0.280601	-0.00536957	0.215084	0.0887865	0.309987	0.398192	0	2.19722	0.333333	1	0.409493	0.482071	0.52217	0.0668034	0.177239	1.16277	1.36978	0	2.30259	2.83321	-0.325655	0.0208498	0.458657	0.12971	0.0306269
2121	2017	3.91202	-0.901988	0.0689	0.429129	-0.621318	科陆电子	4.25	43.14	广东	科陆电子	仪器仪表制造业	40	10.2	6.20456	4.86753	4.49981	4.12713	地方国有企业	大型	C40	0.68176	0.028656	0.10289	0.316898	0.0131255	0.21387	0.0890453	0.266242	0.383984	0	2.19722	0.333333	1	0.431362	0.512499	0.562886	0.053723	0.188095	1.22206	1.2506	0	2.3979	2.89037	-0.396537	0.035027	0.491156	0.130585	0.0256068
2121	2018	4.35671	-0.55645	0.0961	0.378754	-0.62928	科陆电子	5	32.35	广东	科陆电子	仪器仪表制造业	40	10.56	6.24222	4.48864	4.45435	4.65396	地方国有企业	大型	C40	0.727562	-0.084464	-0.284473	0.263208	0.0297523	0.182021	0.0872536	0.219634	-0.133615	1	2.19722	0.333333	1	0.323485	0.539196	0.598183	0.487329	0.666835	2.07063	1.12074	0	2.48491	2.94444	-0.13328	0.30859	0.383162	0.0650105	0.0660128
2121	2019	4.14313	-0.174974	0.0952	0.384382	-0.74507	科陆电子	2.75	24.26	广东	科陆电子	仪器仪表制造业	40	10.92	6.16331	4.2485	3.89182	4.96284	地方国有企业	大型	C40	0.89373	-0.228866	-0.911834	0.271612	0.00545148	0.164204	0.108299	0.169312	-0.1572	1	2.19722	0.333333	0	0.242614	0.535757	0.571026	0.995223	1.20827	1.67795	1.33002	0	2.56495	2.99573	0.187329	0.369039	0.278561	0.0910103	0.0695283
2121	2021	3.52636	-0.352207	0.067	0.399345	-0.91552	科陆电子	2.75	24.26	广东	科陆电子	仪器仪表制造业	40	11.69	5.15906	3.43399	3.49651	3.43399	地方国有企业	大型	C40	0.882514	-0.0758	-0.509675	0.364261	0.0297507	0.170523	0.0868588	0.147711	-0.041689	1	2.19722	0.333333	1	0.242614	0.449896	0.484534	0.562208	0.85437	1.70919	1.73943	1	2.70805	3.09104	0.236319	0.292206	0.00426741	0.0887537	0.0374845
2125	2016	0	-1.21978	0.0315	0.0943061	-0.653293	湘潭电化	4	29.51	湖南	湘潭电化	化学原料及化学制品制造业	26	7.07	5.51745	4.44265	3.91202	3.82864	地方国有企业	大型	C26	0.501184	0.0107	0.023969	0.273434	0.0111575	0.0831179	0.0968723	0.425976	0.051375	0	2.19722	0.333333	1	0.295147	0.573357	0.629594	0.356278	0.942615	0.434729	2.16037	1	2.30259	2.83321	0.350867	0.411125	0.00287037	0.117642	0.0136631
2125	2017	1.09861	-1.35476	0.0308	0.104483	-0.723322	湘潭电化	4.5	29.51	湖南	湘潭电化	化学原料及化学制品制造业	26	7.33	5.00395	4.33073	2.63906	2.56495	地方国有企业	大型	C26	0.554595	0.02178	0.046343	0.31288	0.021643	0.0821169	0.127237	0.512195	0.126394	0	2.19722	0.333333	0	0.295147	0.573374	0.624559	0.356278	0.942673	0.72391	1.60289	1	2.3979	2.89037	-0.247761	0.405301	0.00275463	0.0851324	0.00932746
2125	2018	1.09861	-1.37768	0.0236	0.109441	-0.640113	湘潭电化	5	29.51	湖南	湘潭电化	化学原料及化学制品制造业	26	7.6	5.04343	3.98898	2.19722	3.49651	地方国有企业	大型	C26	0.632338	0.026155	0.065007	0.376449	0.0183712	0.0795618	0.0993785	0.449471	0.456553	0	2.19722	0.333333	0	0.295147	0.573473	0.626708	0.356278	0.943008	1.37768	1.26839	1	2.48491	2.94444	-0.565623	0.494499	0.00261574	0.0780306	0.00731868
2125	2019	1.09861	-0.922559	0.0403	0.174139	-0.800086	湘潭电化	5	29.93	湖南	湘潭电化	化学原料及化学制品制造业	26	7.88	5.18178	3.91202	3.09104	3.55535	地方国有企业	大型	C26	0.659071	0.020846	0.058969	0.358761	0.021062	0.0741707	0.138537	0.519447	0.121426	0	2.19722	0.333333	0	0.29926	0.527134	0.580609	0.351383	0.761458	1.25848	1.45368	1	2.56495	2.99573	0.141014	0.520749	0.00261574	0.076186	0.00421157
2125	2020	1.09861	-0.929903	0.0393	0.208137	-0.993109	湘潭电化	5	28.59	湖南	湘潭电化	化学原料及化学制品制造业	26	8.16	5.34233	3.93183	3.95124	3.21888	地方国有企业	大型	C26	0.512295	0.006799	0.016372	0.34118	0.00411201	0.0762414	0.145238	0.503638	0.019938	0	2.07944	0.375	0	0.285904	0.451942	0.485579	0.443872	0.580747	0.732313	1.8273	1	2.63906	3.04452	0.407851	0.435061	0	0.0676178	0.00903849
2125	2021	1.09861	-1.16925	0.0367	0.217224	-0.914574	湘潭电化	4.25	28.59	湖南	湘潭电化	化学原料及化学制品制造业	26	8.46	5.15906	3.80666	3.43399	2.89037	地方国有企业	大型	C26	0.542776	0.06248	0.132672	0.4594	0.0250315	0.0968239	0.127668	0.39196	0.516436	0	2.19722	0.333333	1	0.285904	0.42711	0.443124	0.443872	0.493893	0.895806	2.07771	1	2.70805	3.09104	0.272713	0.382467	0	0.0484044	0.0509227
2149	2016	0.693147	-0.561823	0.0821	0.115689	-0.568165	西部材料	3.25	28.89	陕西	西部材料	有色金属冶炼及压延加工业	32	6.57	5.0876	4.04305	3.04452	3.52636	地方国有企业	大型	C32	0.419957	0.013205	0.028065	0.391752	-0.0216272	0.101949	0.192045	0.385909	0.234249	0	2.48491	0.333333	0	0.288918	0.487967	0.565588	0.425731	0.688946	0.557741	1.99578	1	2.30259	2.83321	-0.149666	0.6513	0	0.123362	0.00570804
2149	2017	0	-0.493558	0.0511	0.121764	-0.681274	西部材料	3	28.89	陕西	西部材料	有色金属冶炼及压延加工业	32	6.94	4.84419	3.8712	2.83321	2.99573	地方国有企业	大型	C32	0.427696	0.026521	0.04604	0.452144	-0.0788344	0.140449	0.213022	0.355873	0.28496	0	2.48491	0.333333	0	0.288918	0.45944	0.499889	0.425731	0.590209	0.872922	1.57323	1	2.3979	2.89037	-0.0625356	0.499943	0.000117532	0.0966243	0.00209678
2149	2018	0.693147	-0.368074	0.0488	0.137566	-0.635874	西部材料	3.75	28.89	陕西	西部材料	有色金属冶炼及压延加工业	32	7.34	4.02535	3.21888	1.60944	1.94591	地方国有企业	大型	C32	0.453694	0.027672	0.049523	0.462343	0.0294034	0.159013	0.224797	0.315018	0.10331	0	2.48491	0.333333	0	0.288918	0.468	0.499384	0.425731	0.619837	1.71423	1.03704	1	2.48491	2.94444	-0.143992	0.494026	0.000329091	0.0734502	0.00182433
2149	2019	0	-0.385295	0.0473	0.14644	-0.767379	西部材料	4	28.89	陕西	西部材料	有色金属冶炼及压延加工业	32	7.75	5.04986	4.18965	2.77259	3.17805	地方国有企业	大型	C32	0.518602	0.028169	0.05505	0.483506	0.0324381	0.109112	0.298497	0.301095	0.166231	0	2.48491	0.333333	0	0.288918	0.448162	0.463164	0.425731	0.551174	1.3476	1.26061	1	2.56495	2.99573	0.466374	0.437779	0.000329091	0.0582088	0.00291521
2149	2020	0	-0.553868	0.0457	0.135174	-0.648713	西部材料	4	28.89	陕西	西部材料	有色金属冶炼及压延加工业	32	8.19	4.74493	3.46574	2.77259	2.63906	地方国有企业	大型	C32	0.473455	0.024756	0.048868	0.405255	-0.0478245	0.117012	0.250594	0.226887	0.011585	0	2.48491	0.333333	0	0.288918	0.448577	0.470822	0.425731	0.55261	0.718348	1.86554	1	2.63906	3.04452	-0.0588291	0.466766	0.000286759	0.0629586	0.00234322
2149	2021	0	-0.838301	0.0503	0.132156	-0.746618	西部材料	4	25.18	陕西	西部材料	有色金属冶炼及压延加工业	32	8.65	4.70048	3.49651	2.77259	2.63906	地方国有企业	大型	C32	0.476944	0.030928	0.058936	0.421799	-0.000771412	0.133976	0.26481	0.218521	0.179972	0	2.48491	0.333333	0	0.251754	0.429022	0.482704	0.418603	0.704132	0.740892	2.04523	1	2.70805	3.09104	0.398658	0.540892	0.000286759	0.0671314	0.00231551
2152	2016	3.3673	-0.638771	0.0822	0.0559169	0.291492	广电运通	4.75	52.52	广东	广电运通	通用设备制造业	34	9.86	6.10925	5.05625	3.95124	4.45435	地方国有企业	大型	C34	0.255045	0.090954	0.130808	0.451238	0.0933806	0.0635715	0.161814	0.0625738	0.113445	0	2.07944	0.375	1	0.525249	0.628533	0.684599	0.0767713	0.196638	0.553697	1.85364	1	2.30259	2.89037	-0.2353	0.65529	0.0211441	0.128353	0.00726431
2152	2017	4.41884	-0.58047	0.0842	0.0496427	0.438585	广电运通	4.25	52.52	广东	广电运通	通用设备制造业	34	10.2	5.65948	4.15888	4.04305	4.00733	地方国有企业	大型	C34	0.252693	0.078381	0.105045	0.356421	0.0529855	0.0630564	0.152463	0.0761405	-0.009059	0	2.19722	0.333333	0	0.525249	0.610079	0.643263	0.0767713	0.161504	0.702301	1.54929	1	2.3979	2.94444	0.0145511	0.589264	0.00880042	0.144753	0.00752903
2152	2018	5.33754	-0.65136	0.0831	0.0512635	0.416934	广电运通	4	52.52	广东	广电运通	通用设备制造业	34	10.56	6.01127	4.77068	4.26268	3.8712	地方国有企业	大型	C34	0.292452	0.060005	0.082554	0.41781	0.0719433	0.0975837	0.13876	0.0810292	0.245326	0	2.19722	0.333333	0	0.525249	0.604767	0.634462	0.0767713	0.151391	0.986362	1.2495	1	2.48491	2.99573	0.0796038	0.582056	0.00735254	0.0706718	0.00816146
2152	2019	5.38907	-0.482981	0.1113	0.0546009	0.204324	广电运通	4	52.96	广东	广电运通	通用设备制造业	34	10.92	6.06611	4.85981	3.95124	4.27667	地方国有企业	大型	C34	0.301373	0.063949	0.090971	0.470277	0.065457	0.107003	0.135195	0.0786744	0.190014	0	2.19722	0.333333	0	0.529586	0.595099	0.6207	0.0475353	0.123706	0.612827	1.9271	1	2.56495	3.04452	0.0601558	0.628062	0.00741325	0.0614919	0.00749618
2152	2020	5.48064	-0.0562618	0.1131	0.0679255	0.376781	广电运通	4	52.96	广东	广电运通	通用设备制造业	34	11.3	6.18208	5.02388	4.21951	4.04305	地方国有企业	大型	C34	0.303278	0.056797	0.081415	0.428858	0.0777573	0.105508	0.105615	0.102518	-0.013161	0	2.19722	0.333333	0	0.529586	0.580749	0.60497	0.0393645	0.0966094	0.610605	1.93506	1	2.63906	3.09104	0.261384	0.609059	0.00068725	0.0623773	0.00708426
2152	2021	5.43372	-0.474547	0.114	0.0841709	0.359254	广电运通	4	50.01	广东	广电运通	通用设备制造业	34	11.69	5.7301	4.48864	4.00733	3.61092	地方国有企业	大型	C34	0.295325	0.059775	0.085289	0.414246	0.0934064	0.0939849	0.100205	0.0892035	0.057882	0	2.19722	0.333333	0	0.500142	0.577603	0.598303	0.0598924	0.154878	0.662054	1.99891	1	2.70805	3.13549	-0.237176	0.58873	0.00067069	0.0612133	0.00649137
2160	2016	0	-0.399852	0.0333	0.170868	-0.73276	常铝股份	3.75	25.42	江苏	常铝股份	有色金属冶炼及压延加工业	32	9.26	5.1299	3.93183	3.21888	3.66356	地方国有企业	大型	C32	0.44153	0.029975	0.05631	0.630872	-0.074165	0.135016	0.156046	0.26444	0.294596	0	1.94591	0.428571	0	0.254233	0.533954	0.63891	0.579609	1.10025	0.825351	1.39199	0	2.30259	2.56495	-0.384996	0.439644	0.0836465	0.0640645	0.00633326
2160	2017	1.09861	-0.45886	0.0337	0.223387	-0.69309	常铝股份	4	25.43	江苏	常铝股份	有色金属冶炼及压延加工业	32	9.46	5.61313	4.62497	3.61092	3.95124	地方国有企业	大型	C32	0.49702	0.027847	0.052654	0.6646	-0.0388026	0.14172	0.132031	0.244206	0.236954	0	1.94591	0.428571	0	0.254296	0.534087	0.61295	0.579609	1.10026	1.34081		0	2.3979	2.63906	0.111921	0.387405	0.0836673	0.0575952	0.0051081
2160	2018	0	-0.58711	0.0312	0.197066	-0.678815	常铝股份	3.25	24.51	江苏	常铝股份	有色金属冶炼及压延加工业	32	9.67	5.32788	3.93183	3.17805	3.73767	地方国有企业	大型	C32	0.546238	-0.06669	-0.139341	0.640247	-0.0157304	0.14654	0.16228	0.270471	0.01816	1	1.94591	0.428571	0	0.256062	0.518769	0.636303	0.481626	1.02595	2.39445	0.969967	0	2.48491	2.70805	-0.223345	0.490579	0.073441	0.0250454	0.00509944
2160	2019	0.693147	-0.680965	0.0324	0.190898	-0.795433	常铝股份	2.5	23.31	江苏	常铝股份	有色金属冶炼及压延加工业	32	9.88	5.34233	3.78419	2.07944	4.27667	地方国有企业	大型	C32	0.495726	0.003542	0.007407	0.698434	0.0448271	0.158432	0.179318	0.283509	0.046645	0	1.94591	0.428571	0	0.23311	0.405626	0.513623	0.236502	0.740063	2.43348	0.919936	0	2.56495	2.77259	-0.0265781	0.44809	0.0632809	0.028152	0.00682775
2160	2020	0.693147	-0.312762	0.0353	0.160371	-0.94905	常铝股份	2.75	20.33	江苏	常铝股份	有色金属冶炼及压延加工业	32	10.1	5.7589	4.27667	3.17805	4.38203	地方国有企业	大型	C32	0.530663	0.003518	0.007238	0.699776	0.0288579	0.181393	0.206553	0.25548	0.010668	0	1.94591	0.428571	0	0.203301	0.335224	0.385873	0.199864	0.648905	1.79773	1.07926	0	2.63906	2.83321	1.02204	0.31314	0.0579264	0.0379884	0.00774533
2160	2021	0.693147	-0.252573	0.0335	0.161665	-0.863915	常铝股份	2.75	10.59	江苏	常铝股份	有色金属冶炼及压延加工业	32	10.32	5.23644	4.07754	2.94444	3.21888	地方国有企业	大型	C32	0.556256	0.015125	0.03317	0.916117	-0.01095	0.209077	0.235258	0.232227	0.424164	0	1.94591	0.428571	0	0.105948	0.294537	0.339973	0.849473	1.78001	1.96155	1.09437	1	2.70805	2.89037	-0.156555	0.241285	0.0539293	0.0240226	0.00943994
2179	2016	0	-0.304512	0.0737	0.199583	-0.468588	中航光电	4.75	41.57	河南	中航光电	计算机、通信和其他电子设备制造业	39	7.1	6.14847	5.32301	4.07754	4.35671	中央国有企业	大型	C39	0.458	0.097221	0.183342	0.733059	0.0271449	0.252241	0.150198	0.163683	0.23906	0	2.19722	0.333333	1	0.415735	0.573828	0.629026	0.240929	0.380273	0.389196	3.02533	1	2.30259	2.70805	-0.368597	0.70538	0.00135818	0.133189	0.00361768
2179	2017	0.693147	-0.332534	0.0795	0.215843	-0.492745	中航光电	5	41.17	河南	中航光电	计算机、通信和其他电子设备制造业	39	7.27	5.37528	4.35671	3.82864	2.83321	中央国有企业	大型	C39	0.458813	0.09346	0.172575	0.686277	0.0478647	0.29091	0.133362	0.140948	0.086597	0	2.19722	0.333333	0	0.411665	0.558557	0.620424	0.240373	0.356824	0.321995	3.53675	1	2.3979	2.77259	-0.0939134	0.751735	0.00256116	0.134519	0.00388042
2179	2018	0	-0.466291	0.0849	0.249537	-0.31843	中航光电	4.25	41.39	河南	中航光电	计算机、通信和其他电子设备制造业	39	7.44	5.56452	4.74493	3.82864	2.48491	中央国有企业	大型	C39	0.505437	0.086594	0.168268	0.670438	0.00170407	0.276715	0.147887	0.103962	0.228583	0	2.07944	0.375	0	0.413866	0.572887	0.645582	0.238749	0.384233	0.498744	2.4943	1	2.48491	2.83321	-0.017586	0.786977	0.00252967	0.0534487	0.00337602
2179	2019	1.09861	-0.643767	0.1004	0.29723	-0.46012	中航光电	4	39.78	河南	中航光电	计算机、通信和其他电子设备制造业	39	7.62	5.42495	4.67283	2.83321	3.4012	中央国有企业	大型	C39	0.422842	0.08153	0.151969	0.642299	0.054306	0.273901	0.135432	0.120373	0.171802	0	1.94591	0.428571	0	0.397832	0.59237	0.640264	0.239452	0.488995	0.369452	3.16936	1	2.56495	2.89037	0.0141562	0.730782	0.00241566	0.0468532	0.00277798
2179	2020	1.38629	-0.622779	0.0934	0.300782	-0.577743	中航光电	3.75	38.62	河南	中航光电	计算机、通信和其他电子设备制造业	39	7.8	5.47227	4.18965	3.13549	3.98898	中央国有企业	大型	C39	0.453928	0.089162	0.159285	0.600008	0.0659235	0.234301	0.145273	0.0999836	0.125168	0	2.19722	0.333333	0	0.386203	0.548673	0.584759	0.24147	0.420685	0.222982	4.80987	1	2.63906	2.94444	0.0291075	0.799581	0.002965	0.0612515	0.00174958
2179	2021	1.60944	-0.534903	0.1015	0.303947	-0.204349	中航光电	3.75	38.71	河南	中航光电	计算机、通信和其他电子设备制造业	39	7.98	5.57595	4.39445	3.3322	3.66356	中央国有企业	大型	C39	0.410963	0.092013	0.161096	0.556938	0.076401	0.16041	0.17526	0.10093	0.248577	0	2.19722	0.333333	0	0.374933	0.50448	0.535149	0.241144	0.34552	0.313121	4.42602	1	2.70805	2.99573	0.0181136	0.758902	0.00243041	0.064664	0.000882691
2189	2016	2.07944	-0.516143	0.0498	0.156843	-0.440948	中光学	3.5	38.99	河南	利达光电	计算机、通信和其他电子设备制造业	39	7.1	5.38907	4.23411	3.21888	3.8712	中央国有企业	大型	C39	0.317918	0.017148	0.025181	0.96109	0.0632491	0.283107	0.0830348	0.322445	0.029747	0	2.19722	0.333333	0	0.389932	0.492465	0.508909	0.088098	0.262951	0.19866	5.33991	1	2.30259	3.09104	-0.0331573	0.508055	0.00359115	0.0836412	0.000638735
2189	2017	2.07944	-0.45522	0.0571	0.164771	-0.221031	中光学	3	38.99	河南	利达光电	计算机、通信和其他电子设备制造业	39	7.27	3.82864	2.3979	2.07944	2.48491	中央国有企业	大型	C39	0.33751	0.025262	0.037593	1.02429	0.142354	0.275223	0.0654105	0.353318	0.10743	0	2.07944	0.375	0	0.389932	0.492465	0.518421	0.088098	0.262951	0.254836		1	2.3979	3.13549	-0.654639	0.503583	4.8936e-06	0.0860877	0.000137411
2189	2018	1.79176	-0.535734	0.0662	0.10925	-0.542398	中光学	4	48.88	河南	利达光电	计算机、通信和其他电子设备制造业	39	7.44	4.67283	3.58352	2.77259	2.77259	中央国有企业	大型	C39	0.635964	0.069351	0.181563	1.07518	0.125684	0.347235	0.0843359	0.11588	1.83011	0	2.07944	0.375	0	0.488776	0.570595	0.584486	0.0588952	0.167396	1.04769	1.64114	1	2.48491	3.17805	-0.0714561	0.485538	4.10073e-06	0.0407027	0.023968
2189	2019	1.60944	-0.610914	0.0656	0.107516	-0.398105	中光学	4.75	44.26	河南	中光学	计算机、通信和其他电子设备制造业	39	7.62	4.76217	3.7612	3.3322	2.19722	中央国有企业	大型	C39	0.561398	0.034496	0.085176	0.885231	0.0929277	0.219722	0.149732	0.123061	-0.012056	0	2.19722	0.333333	0	0.442599	0.532666	0.594183	0.0588952	0.203496	0.59489	1.94273	1	2.56495	3.21888	0.443654	0.486446	0.00115145	0.0353873	0.0267632
2189	2020	1.38629	-0.58491	0.0566	0.108137	-0.642232	中光学	5.75	39.37	河南	中光学	计算机、通信和其他电子设备制造业	39	7.8	4.30407	3.04452	2.94444	2.19722	中央国有企业	大型	C39	0.562933	0.044877	0.102506	1.00336	0.0735868	0.219538	0.157579	0.114662	0.305837	0	2.19722	0.333333	0	0.393713	0.495222	0.560059	0.0823215	0.257825	0.643665	1.94453	1	2.63906	3.2581	-0.038181	0.45553	0.00115163	0.0317585	0.0252787
2189	2021	2.56495	-0.646894	0.0472	0.10735	-0.463854	中光学	5	39.39	河南	中光学	计算机、通信和其他电子设备制造业	39	7.98	4.47734	3.09104	2.94444	2.56495	中央国有企业	大型	C39	0.541135	0.044321	0.09887	1.15386	0.110161	0.209776	0.16458	0.131361	0.238788	0	1.94591	0.428571	1	0.393891	0.463915	0.49484	0.066219	0.177775	0.681589	1.94979	1	2.70805	3.29584	-0.0996609	0.37181	0.000857354	0.0359122	0.0207106
2190	2016	0	-1.5129	0.0508	0.162153	0.276374	成飞集成	4	51.33	四川	成飞集成	专用设备制造业	35	7.08	5.79909	4.68213	3.58352	4.04305	中央国有企业	大型	C35	0.497673	0.02918	0.054543	0.331767	0.0268793	0.0818909	0.0754768	0.204012	0.347615	0	2.19722	0.333333	0	0.513281	0.556956	0.567153	0.0414537	0.0850898	0.805276	1.73948	1	2.30259	2.83321	-0.577068	0.565279	2.89697e-07	0.106558	0.00284239
2190	2017	0	-0.955355	0.0963	0.206151	-0.285426	成飞集成	4.75	51.33	四川	成飞集成	专用设备制造业	35	7.26	4.99721	3.61092	3.09104	3.21888	中央国有企业	大型	C35	0.550726	-0.028398	-0.059742	0.21475	-0.0293016	0.118503	0.0881268	0.377155	-0.134686	1	2.07944	0.375	1	0.513281	0.553611	0.563275	0.0414537	0.0785729	1.23179	1.36255	1	2.3979	2.89037	-0.237399	0.555579	0	0.163148	0.00465785
2190	2018	0	-0.822526	0.0901	0.223457	-0.11591	成飞集成	4	53.17	四川	成飞集成	专用设备制造业	35	7.45	5.66643	3.91202	3.80666	4.12713	中央国有企业	大型	C35	0.4816	-0.069811	-0.144231	0.231888	-0.0201009	0.133618	0.0860094	0.316658	0.104456	1	2.07944	0.375	1	0.531653	0.568758	0.583701	0.0385104	0.0697918	1.60669	1.10007	1	2.48491	2.94444	0.0279114	0.558354	0	0.0721558	0.00278682
2190	2020	0	-0.930051	0.0494	0.198965	-0.749863	成飞集成	3.5	53.17	四川	成飞集成	汽车制造业	36	7.85	4.60517	3.52636	2.63906	3.2581	中央国有企业	大型	C36	0.243866	0.038758	0.050021	0.285909	0.0300964	0.0987604	0.0744562	0.122776	-0.412585	0	2.19722	0.333333	0	0.531653	0.559119	0.578085	0.0172509	0.0516615	0.334492	3.14917	1	2.63906	3.04452	0.0790915	0.531307	0	0.0399892	0.00117741
2190	2021	0	-0.853425	0.0429	0.198728	-0.639287	成飞集成	4	50.17	四川	成飞集成	汽车制造业	36	8.05	4.81218	3.55535	3.29584	2.48491	中央国有企业	大型	C36	0.217871	0.017041	0.022031	0.236407	0.00694128	0.0485855	0.0519516	0.071486	0.289066	0	2.19722	0.333333	0	0.501659	0.535168	0.558509	0.0185214	0.0667964	0.676882	1.90507	1	2.70805	3.09104	0.00683597	0.52926	0	0.0342561	0.00130934
2204	2016	1.09861	-0.87844	0.0496	0.0994525	-0.81925	大连重工	2	55.71	辽宁	大连重工	专用设备制造业	35	6.75	5.78074	4.52179	4.31749	3.98898	地方国有企业	大型	C35	0.600624	0.000544	0.001395	0.383767	-0.0103955	0.327051	0.234994	0.189739	-0.099972	0	2.19722	0.444444	0	0.557065	0.681169	0.698323	0.11735	0.222782	1.91195	1.12365	1	2.19722	3.17805	-0.325537	0.687516	0	0.144204	0.0125596
2204	2017	1.09861	-0.739133	0.0683	0.113047	-0.787804	大连重工	3.5	55.71	辽宁	大连重工	专用设备制造业	35	6.81	4.74493	3.4012	3.63759	2.56495	地方国有企业	大型	C35	0.569883	0.00118	0.002849	0.40647	0.00742614	0.334589	0.170842	0.184649	0.000265	0	1.94591	0.428571	0	0.557065	0.679075	0.718624	0.116166	0.219023	1.83364	1.11525	1	2.30259	3.21888	-0.0449104	0.685281	0	0.161183	0.013068
2204	2018	1.09861	-0.710519	0.0604	0.133812	-0.703407	大连重工	4.75	55.71	辽宁	大连重工	专用设备制造业	35	6.87	4.85203	4.18965	2.3979	2.70805	地方国有企业	大型	C35	0.577517	0.00015	0.000353	0.427269	0.00206797	0.313154	0.225545	0.167366	0.02133	0	2.07944	0.5	0	0.557065	0.701605	0.746	0.116166	0.259467	2.71073	0.946422	1	2.3979	3.2581	-0.12478	0.687615	0	0.0942888	0.0118753
2204	2019	1.09861	-1.01249	0.0714	0.134497	-0.785689	大连重工	5	55.71	辽宁	大连重工	专用设备制造业	35	6.93	5.30827	4.15888	3.78419	3.68888	地方国有企业	大型	C35	0.6062	0.002231	0.005473	0.446844	0.0478216	0.283015	0.216192	0.145167	0.097224	0	2.07944	0.5	0	0.557065	0.683907	0.724982	0.116166	0.227697	2.70589	0.975764	1	2.48491	3.29584	0.0795489	0.668206	0	0.0876471	0.00849813
2204	2020	1.94591	-0.776695	0.0606	0.141826	-0.909685	大连重工	5.25	55.71	辽宁	大连重工	专用设备制造业	35	6.99	5.53339	4.33073	3.17805	4.17439	地方国有企业	大型	C35	0.614435	0.002908	0.007462	0.484165	0.0486361	0.179592	0.211514	0.136178	0.131964	0	1.94591	0.571429	0	0.557065	0.662342	0.675774	0.116166	0.188985	2.18179	1.07277	1	2.56495	3.3322	0.392314	0.664793	0	0.0795141	0.00523153
2204	2021	2.07944	-0.944674	0.0703	0.141207	-0.826553	大连重工	5	55.71	辽宁	大连重工	专用设备制造业	35	7.05	5.0626	3.7612	3.04452	3.63759	地方国有企业	大型	C35	0.672065	0.005318	0.014788	0.492537	0.074257	0.152457	0.263	0.121505	0.116012	0	2.07944	0.5	0	0.557065	0.676324	0.700507	0.0867325	0.214085	2.5429	1.0976	1	2.63906	3.3673	-0.328883	0.687268	0	0.074743	0.00615918
2205	2016	0	-0.74011	0.0524	0.194968	-0.63619	国统股份	4	30.21	新疆	国统股份	非金属矿物制品业	30	4.1	6.00881	5.16479	3.52636	3.78419	中央国有企业	中型	C30	0.550707	0.002325	0.004621	0.314314	0.132263	0.261191	0.0707694	0.187495	0.528645	0	1.94591	0.428571	0	0.302078	0.41912	0.456332	0.155241	0.387456	0.605902	2.20114	1	2.19722	2.77259	-0.290006	0.428227	0	0.10809	0.0450586
2205	2017	0	-0.284032	0.0459	0.179354	-0.693995	国统股份	4	30.21	新疆	国统股份	非金属矿物制品业	30	4.21	5.39816	4.45435	3.49651	3.13549	中央国有企业	中型	C30	0.55395	0.007546	0.016861	0.337748	0.0205813	0.212464	0.0623365	0.20936	0.313574	0	1.94591	0.428571	0	0.302078	0.397851	0.430218	0.155241	0.317047	1.22879	1.36776	1	2.30259	2.83321	-0.197773	0.372186	0	0.117201	0.0232206
2205	2018	0	-0.526993	0.0455	0.183684	-0.581761	国统股份	4.25	30.21	新疆	国统股份	非金属矿物制品业	30	4.32	5.03044	3.97029	2.07944	3.13549	中央国有企业	中型	C30	0.672298	0.001021	0.002756	0.27195	-0.0274494	0.158593	0.0509368	0.170975	6.1e-05	0	1.94591	0.428571	0	0.302078	0.386371	0.418769	0.155241	0.279044	2.41064	1.08712	1	2.3979	2.89037	-0.303413	0.371831	0	0.109713	0.0210113
2205	2019	0.693147	-0.333925	0.0429	0.185625	-0.765974	国统股份	5	30.21	新疆	国统股份	非金属矿物制品业	30	4.43	4.56435	3.09104	2.07944	3.13549	中央国有企业	中型	C30	0.714503	0.00402	0.013149	0.245719	0.03043	0.094819	0.0429574	0.148755	0.063842	0	2.07944	0.375	0	0.302078	0.403729	0.430953	0.155241	0.336506	2.13425	1.18305	1	2.48491	2.94444	-0.0256758	0.379383	0	0.115461	0.0344404
2205	2020	0	-0.728728	0.0423	0.197751	-0.980727	国统股份	5	30.21	新疆	国统股份	非金属矿物制品业	30	4.55	5.14166	4.00733	2.77259	3.2581	中央国有企业	中型	C30	0.72716	0.005424	0.019444	0.236763	0.0497289	0.0970727	0.0417064	0.143699	0.038086	0	2.19722	0.333333	0	0.302078	0.401216	0.435845	0.155241	0.328187	2.75902	1.08961	1	2.56495	2.99573	0.486138	0.370044	0	0.111383	0.0237501
2205	2021	0	-0.638121	0.0376	0.240075	-0.990707	国统股份	5	30.21	新疆	国统股份	非金属矿物制品业	30	4.67	4.55388	3.3322	2.63906	2.48491	中央国有企业	中型	C30	0.738781	0.003774	0.01414	0.294479	-0.0192077	0.14849	0.0344596	0.123502	0.320311	0	2.19722	0.333333	0	0.302078	0.37743	0.41047	0.0950842	0.249446	2.90827	1.11553	1	2.63906	3.04452	-0.392379	0.318683	0	0.0921062	0.0201236
2217	2016	2.83321	-0.675246	0.0293	0.135122	-0.243252	合力泰	3.25	21.68	山东	合力泰	计算机、通信和其他电子设备制造业	39	7.94	5.68358	4.65396	3.97029	3.80666	地方国有企业	大型	C39	0.470761	0.06677	0.120189	0.905887	0.0135259	0.175044	0.163846	0.126283	1.39137	0	2.19722	0.333333	1	0.216791	0.456267	0.56755	0.580855	1.10464	0.667504	1.31784	0	2.19722	2.63906	-0.292029	0.310009	0.23585	0.0590037	0.00315174
2217	2017	2.83321	-1.18993	0.0303	0.162196	-0.486775	合力泰	2.75	19.72	山东	合力泰	计算机、通信和其他电子设备制造业	39	8.08	6.03548	4.81218	4.21951	4.30407	地方国有企业	大型	C39	0.526715	0.060975	0.122402	0.790308	0.0239302	0.204038	0.130051	0.141426	0.275737	0	2.3979	0.363636	1	0.197154	0.403882	0.502703	0.580855	1.04856	0.679101	1.56309	0	2.30259	2.70805	-0.300978	0.214719	0.201063	0.0629781	0.0102639
2217	2018	2.48491	-1.05477	0.0374	0.158645	-0.632648	合力泰	2.75	15.06	山东	合力泰	计算机、通信和其他电子设备制造业	39	8.23	6.2691	4.93447	4.62497	4.31749	地方国有企业	大型	C39	0.593274	0.051813	0.118898	0.694522	-0.0131723	0.283892	0.168888	0.158164	0.118685	0	2.3979	0.363636	0	0.150573	0.460288	0.535841	0.985804	2.05691	1.88105	1.10284	1	2.3979	2.77259	-3.51667e-05	0.399192	0.149843	0.0385721	0.00455045
2217	2019	2.89037	-0.719639	0.0471	0.172103	-0.72089	合力泰	3	15.69	福建	合力泰	计算机、通信和其他电子设备制造业	39	10.26	5.8693	4.54329	3.8712	4.47734	地方国有企业	大型	C39	0.604935	0.032901	0.082201	0.603773	0.0274319	0.251305	0.16353	0.147706	0.10208	0	2.3979	0.363636	0	0.156862	0.448487	0.490881	0.877347	1.85912	1.98177	1.09707	1	2.48491	2.83321	0.350475	0.349721	0.139031	0.0344518	0.00273489
2217	2020	3.3322	-0.743077	0.053	0.157503	-0.965424	合力泰	1.25	21.13	福建	合力泰	计算机、通信和其他电子设备制造业	39	10.65	6.22654	4.45435	5.09375	4.5326	地方国有企业	大型	C39	0.65619	-0.095344	-0.257002	0.530644	-0.014982	0.208296	0.213899	0.161574	-0.079284	1	2.3979	0.363636	1	0.211251	0.427291	0.460612	0.526094	1.02267	2.37705	1.0768	1	2.56495	2.89037	-0.0808032	0.353543	0.00141268	0.0417493	0.00143921
2217	2021	2.70805	-0.733162	0.0656	0.158842	-0.823015	合力泰	1.75	21.13	福建	合力泰	计算机、通信和其他电子设备制造业	39	11.07	5.31812	3.55535	3.17805	4.02535	地方国有企业	大型	C39	0.641603	0.003697	0.010533	0.543971	0.0471865	0.166385	0.228461	0.146922	-0.053652	0	2.3979	0.363636	0	0.211251	0.421168	0.458626	0.526094	0.993685	2.29387	1.01266	1	2.63906	2.94444	-0.360308	0.347148	0.00163649	0.0418436	0.0251562
2222	2016	0	-0.620379	0.0946	0.147023	1.90084	福晶科技	4.75	25.53	福建	福晶科技	计算机、通信和其他电子设备制造业	39	9.15	5.59099	4.44265	3.3673	4.04305	中央国有企业	大型	C39	0.100316	0.099621	0.110446	0.42333	0.134501	0.0759566	0.155761	0.42994	0.463559	0	2.19722	0.333333	0	0.255335	0.313414	0.344238	0.0732885	0.227462	0.131507	7.57955	1	2.19722	2.77259	-0.0166429	0.327835	0.0188932	0.240869	0.0024987
2222	2017	0	-0.917682	0.0847	0.136271	1.31862	福晶科技	5	25.48	福建	福晶科技	计算机、通信和其他电子设备制造业	39	9.5	4.81218	3.98898	2.56495	2.94444	中央国有企业	大型	C39	0.114426	0.170418	0.191035	0.549103	0.16486	0.111509	0.129116	0.412315	0.472319	0	1.94591	0.428571	0	0.25478	0.338473	0.376769	0.131961	0.328491	0.114306	7.80948	1	2.30259	2.83321	-0.31288	0.433561	0.014269	0.214209	0.00269291
2222	2018	0	-0.726039	0.0953	0.144859	1.68329	福晶科技	5.25	25.35	福建	福晶科技	计算机、通信和其他电子设备制造业	39	9.87	2.99573	1.60944	1.60944	1.38629	中央国有企业	大型	C39	0.0990354	0.162759	0.18212	0.521191	0.126514	0.136844	0.154041	0.400291	0.082867	0	2.19722	0.333333	0	0.253463	0.321222	0.350499	0.106118	0.267333	0.238365	4.25903	1	2.3979	2.89037	-0.353411	0.351177	0.014269	0.128726	0.00425589
2222	2019	0	-0.638554	0.108	0.157677	2.1695	福晶科技	5	25.1	福建	福晶科技	计算机、通信和其他电子设备制造业	39	10.26	4.36945	3.09104	2.3979	2.77259	中央国有企业	大型	C39	0.0751781	0.131994	0.144509	0.482821	0.0981748	0.125935	0.154126	0.365036	0.019997	0	2.19722	0.333333	0	0.250984	0.28303	0.297371	0.0522715	0.127681	0.206152	4.88396	1	2.48491	2.94444	0.161312	0.276853	0.014269	0.131852	0.00309963
2222	2020	0	-0.682751	0.1027	0.155494	2.4658	福晶科技	5	25.1	福建	福晶科技	计算机、通信和其他电子设备制造业	39	10.65	4.56435	3.4012	2.56495	3.04452	中央国有企业	大型	C39	0.0747386	0.130854	0.141456	0.480473	0.129827	0.117008	0.154967	0.32212	0.090413	0	2.07944	0.375	0	0.250984	0.285396	0.310808	0.0522715	0.137108	0.202713	4.96493	1	2.56495	2.99573	0.26807	0.276052	0.0108007	0.134325	0.00195093
2222	2021	1.38629	-0.714737	0.0888	0.155992	2.28166	福晶科技	5.25	23.35	福建	福晶科技	计算机、通信和其他电子设备制造业	39	11.07	4.44265	3.17805	2.19722	2.77259	中央国有企业	大型	C39	0.0870913	0.153441	0.16703	0.535756	0.112784	0.133222	0.139419	0.271531	0.260304	0	2.19722	0.333333	0	0.233465	0.274693	0.292429	0.0743605	0.176592	0.234028	5.93916	1	2.63906	3.04452	0.0754599	0.258105	0.00594942	0.127554	0.00397299
2226	2016	2.89037	-0.431611	0.0334	0.115103	-0.176609	江南化工	2.25	28.85	安徽	江南化工	化学原料及化学制品制造业	26	7.09	5.51343	4.23411	3.04452	4.09434	中央国有企业	大型	C26	0.187203	0.017517	0.02199	0.277172	0.0381455	0.0858385	0.0216335	0.171348	-0.004459	0	2.19722	0.333333	0	0.288518	0.504486	0.573592	0.412592	0.748543	0.652625		0	2.19722	2.48491	0.0177057	0.575488	7.67032e-05	0.258274	0.0227675
2226	2017	2.48491	-0.520756	0.023	0.119293	0.73463	江南化工	3.25	28.85	安徽	江南化工	化学原料及化学制品制造业	26	7.26	5.68017	4.12713	4.18965	3.49651	中央国有企业	大型	C26	0.206544	0.023456	0.029207	0.322797	0.0582411	0.0822031	0.0220758	0.173732	0.223315	0	2.07944	0.375	0	0.288518	0.504486	0.566743	0.412592	0.748543	0.894481	1.3245	0	2.30259	2.56495	-0.338231	0.555597	7.67032e-05	0.205914	0.00988747
2226	2018	2.07944	-1.25862	0.0134	0.095765	0.0427879	江南化工	1.75	36.82	安徽	江南化工	化学原料及化学制品制造业	26	7.44	6.09357	4.11087	4.49981	4.69135	中央国有企业	大型	C26	0.482312	0.022428	0.044266	0.236013	0.0625687	0.0963411	0.0114595	0.469163	0.744453	0	2.19722	0.333333	0	0.36816	0.567876	0.639273	0.235916	0.542471	1.89407	1.0075	0	2.3979	2.63906	0.238863	0.525657	2.40196e-07	0.125698	0.0142412
2226	2019	2.3979	-0.827669	0.0118	0.0984671	-0.372143	江南化工	2.5	36.82	安徽	江南化工	化学原料及化学制品制造业	26	7.62	4.48864	3.29584	2.48491	2.77259	中央国有企业	大型	C26	0.451694	0.042928	0.080524	0.299684	0.0585661	0.130083	0.0120711	0.507386	0.259226	0	2.19722	0.333333	0	0.36816	0.567876	0.637061	0.235916	0.542471	1.78329	1.00956	0	2.48491	2.70805	-0.186521	0.53136	2.40196e-07	0.114801	0.0160728
2226	2020	1.94591	-0.862718	0.0161	0.0884102	-0.622484	江南化工	3	21.82	安徽	江南化工	化学原料及化学制品制造业	26	7.8	5.49717	4.15888	3.55535	3.91202	中央国有企业	大型	C26	0.439652	0.043814	0.079027	0.316312	0.069808	0.151121	0.0152229	0.487137	0.078609	0	2.19722	0.333333	0	0.21816	0.531031	0.61887	0.687569	1.43414	1.46736	1.09295	1	2.56495	2.77259	-0.0479701	0.509921	2.83415e-05	0.115687	0.014798
2226	2021	1.60944	-0.732986	0.0237	0.140735	-0.144502	江南化工	3.75	19.7	安徽	江南化工	化学原料及化学制品制造业	26	7.99	4.89035	3.55535	2.3979	3.4012	中央国有企业	大型	C26	0.375504	0.080842	0.133358	0.436243	0.0422177	0.177816	0.025749	0.407843	0.653865	0	2.19722	0.333333	0	0.197012	0.51298	0.646236	0.730941	1.6038	1.78394	1.20596	1	2.63906	2.83321	0.065795	0.483835	1.87084e-05	0.101823	0.0168037
2237	2016	0	-0.767415	0.0309	0.109897	-0.741011	恒邦股份	1.25	35.87	山东	恒邦股份	有色金属冶炼及压延加工业	32	7.94	5.59842	4.44265	2.30259	4.12713	地方国有企业	大型	C32	0.711783	0.016287	0.054449	1.30795	0.0195547	0.00110347	0.385705	0.268311	0.15932	0	2.07944	0.375	0	0.358748	0.484218	0.529892	0.191058	0.349744	1.26891	1.44814	0	2.19722	3.13549	0.175685	0.455834	0.086007	0.0215972	0.00748961
2237	2017	1.09861	-0.72964	0.035	0.110451	-0.724284	恒邦股份	1.25	35.87	山东	恒邦股份	有色金属冶炼及压延加工业	32	8.08	4.68213	3.61092	2.30259	2.89037	地方国有企业	大型	C32	0.673904	0.027222	0.088701	1.48946	0.0537775	0.000869655	0.373902	0.27687	0.190637	0	2.19722	0.333333	0	0.358748	0.516744	0.571041	0.191058	0.440409	1.33737	1.38722	0	2.30259	3.17805	-0.670684	0.493472	0.086007	0.0217324	0.0047768
2237	2018	1.38629	-0.666338	0.0314	0.133071	-0.592845	恒邦股份	2.5	35.87	山东	恒邦股份	有色金属冶炼及压延加工业	32	8.23	5.00395	3.89182	3.04452	2.94444	地方国有企业	大型	C32	0.707569	0.027641	0.087852	1.49544	0.0775515	0.00463286	0.35711	0.290122	0.085927	0	2.19722	0.333333	0	0.358748	0.484218	0.545759	0.191058	0.349744	1.95565	1.20479	0	2.3979	3.21888	0.213688	0.434143	0.086007	0.0232808	0.00756902
2237	2019	1.09861	-0.651577	0.025	0.129694	-0.793732	恒邦股份	3	29.99	山东	恒邦股份	有色金属冶炼及压延加工业	32	8.38	6.06379	4.8828	4.11087	3.85015	地方国有企业	大型	C32	0.711911	0.018701	0.064448	1.83744	0.0319822	0.00468095	0.459581	0.279997	0.345981	0	2.19722	0.333333	0	0.2999	0.495989	0.535685	0.35105	0.653848	1.26277	1.47132	1	2.48491	3.2581	0.496697	0.503191	0	0.0170491	0.025175
2237	2020	1.38629	-0.906484	0.0264	0.135979	-0.84375	恒邦股份	3.75	44.48	山东	恒邦股份	有色金属冶炼及压延加工业	32	8.53	5.9162	4.60517	3.43399	4.18965	地方国有企业	大型	C32	0.581756	0.021438	0.060134	2.11897	0.0108177	0.00264751	0.486706	0.239541	0.263422	0	2.19722	0.333333	0	0.444806	0.558738	0.593663	0.145594	0.256139	1.19952	1.32944	1	2.56495	3.29584	-0.279833	0.456024	0	0.0133751	0.0271199
2237	2021	1.38629	-1.16358	0.0262	0.136087	-0.678731	恒邦股份	3	44.48	山东	恒邦股份	有色金属冶炼及压延加工业	32	8.69	4.97673	3.78419	2.70805	2.89037	地方国有企业	大型	C32	0.59956	0.02287	0.055919	2.21892	0.0243967	0.00109895	0.452262	0.208402	0.147831	0	2.19722	0.333333	0	0.444806	0.542668	0.57105	0.132528	0.220011	1.3017	1.23069	1	2.63906	3.3322	-0.421059	0.405896	0	0.0155141	0.0434135
2243	2016	0	-0.344358	0.0498	0.133779	0.296827	力合科创	3	51.52	广东	通产丽星	橡胶和塑料制品业	29	9.86	4.92725	3.7612	2.83321	2.77259	地方国有企业	大型	C29	0.15697	0.01919	0.022669	0.592529	0.110112	0.153105	0.0870926	0.496254	0.034926	0	2.19722	0.333333	0	0.51515	0.612443	0.654286	0.0859321	0.188863	0.363583	2.90737	1	2.19722	2.30259	-0.17679	0.651645	0	0.116087	0.00399123
2243	2017	0	-0.301959	0.0472	0.141459	-0.208069	力合科创	4	51.52	广东	通产丽星	橡胶和塑料制品业	29	10.2	3.49651	2.63906	1.38629	0.693147	地方国有企业	大型	C29	0.183916	0.027795	0.033521	0.658173	0.0316237	0.221502	0.0934518	0.463512	0.158752	0	2.19722	0.333333	0	0.51515	0.596894	0.610493	0.0859321	0.15868	0.65524	1.71008	1	2.30259	2.3979	-0.322137	0.596912	0	0.104104	0.00361612
2243	2018	1.38629	-0.387801	0.0531	0.131949	-0.164741	力合科创	4	51.52	广东	通产丽星	橡胶和塑料制品业	29	10.56	5.67675	4.34381	3.3673	3.95124	地方国有企业	大型	C29	0.182428	0.046597	0.057135	0.699385	0.0389588	0.24393	0.104639	0.447988	0.118285	0	2.19722	0.333333	0	0.51515	0.575014	0.611699	0.0540181	0.116207	0.394008	2.72045	1	2.3979	2.48491	0.448389	0.580323	0	0.0543358	0.00524045
2243	2019	0	-0.11983	0.043	0.119248	0.457825	力合科创	4	35.79	广东	通产丽星	橡胶和塑料制品业	29	10.92	5.29832	4.27667	2.30259	3.2581	地方国有企业	大型	C29	0.331486	0.069764	0.102554	0.268475	0.0643424	0.0778147	0.10916	0.142941	0.569909	0	2.19722	0.333333	0	0.3579	0.727111	0.848064	0.45106	1.0316	0.493832	1.42507	1	2.48491	2.56495	0.574696	0.536654	0	0.117705	0.00597399
2243	2020	1.38629	-1.06659	0.0486	0.135833	0.112914	力合科创	4.5	34.43	广东	力合科创	橡胶和塑料制品业	29	11.3	5.39816	4.11087	3.73767	3.46574	地方国有企业	大型	C29	0.342538	0.065367	0.098675	0.227548	-0.0118436	0.0637084	0.16714	0.116353	0.01592	0	2.19722	0.333333	0	0.344302	0.699484	0.818509	0.45106	1.0316	0.795597	1.24617	1	2.56495	2.63906	-0.728099	0.562137	0	0.117038	0.00292914
2243	2021	2.07944	-0.447676	0.0433	0.146319	-0.24064	力合科创	4.25	34.43	广东	力合科创	橡胶和塑料制品业	29	11.69	4.36945	2.83321	2.83321	2.77259	地方国有企业	大型	C29	0.425264	0.064787	0.106055	0.24886	-0.0785599	0.0820656	0.24802	0.113732	0.377707	0	2.19722	0.333333	0	0.344302	0.662416	0.761976	0.45106	0.923939	1.02504	1.21364	1	2.63906	2.70805	-0.182415	0.540967	3.56847e-05	0.0969944	0.00767912
2246	2016	0	-0.441614	0.0362	0.0448352	-0.286483	北化股份	5	16.15	四川	北化股份	化学原料及化学制品制造业	26	7.08	4.90527	3.8712	2.3979	3.29584	中央国有企业	大型	C26	0.350099	0.064521	0.094062	0.962455	0.0046948	0.151864	0.144687	0.278118	0.457542	0	2.19722	0.333333	0	0.161546	0.515081	0.557599	0.759417	2.18845	0.600634	2.01501	1	2.19722	2.70805	-0.175332	0.53148	0	0.122979	0.00402278
2246	2017	0	-0.591091	0.0329	0.128528	0.248811	北化股份	5	19.33	四川	北化股份	化学原料及化学制品制造业	26	7.26	5.20949	4.11087	3.21888	3.29584	中央国有企业	大型	C26	0.283309	0.033886	0.049399	0.677254	0.0590452	0.123647	0.128194	0.270565	-0.004584	0	2.19722	0.333333	0	0.193318	0.596559	0.617625	0.674127	2.08589	0.546952	1.89673	1	2.30259	2.77259	0.81754	0.516512	0	0.118616	0.00339313
2246	2018	1.09861	-0.205439	0.0358	0.126696	-0.201882	北化股份	5.5	18.06	四川	北化股份	化学原料及化学制品制造业	26	7.45	4.30407	3.21888	2.70805	1.79176	中央国有企业	大型	C26	0.273176	0.035022	0.048517	0.665647	0.0368812	0.163064	0.122378	0.256746	0.08245	0	2.3979	0.363636	0	0.180568	0.576583	0.661846	0.735294	2.19316	0.997512	1.20771	1	2.3979	2.83321	-0.960608	0.542876	0	0.0889609	0.00409051
2246	2019	0	-0.378159	0.039	0.104184	-0.0985426	北化股份	5	18.06	四川	北化股份	化学原料及化学制品制造业	26	7.65	4.39445	3.04452	2.94444	2.89037	中央国有企业	大型	C26	0.302742	0.035746	0.050243	0.652729	0.0966689	0.0883854	0.135994	0.230251	0.041239	0	2.3979	0.363636	0	0.180568	0.526584	0.622302	0.511928	1.91626	0.949455	1.2917	1	2.48491	2.89037	0.024545	0.555294	0	0.0855595	0.00359024
2246	2020	1.38629	-0.155738	0.0399	0.107651	-0.155609	北化股份	5	18.06	四川	北化股份	化学原料及化学制品制造业	26	7.85	4.84419	3.17805	3.29584	3.3322	中央国有企业	大型	C26	0.325479	0.020081	0.029294	0.580452	0.100263	0.0602261	0.116854	0.201275	-0.041553	0	2.48491	0.333333	0	0.180568	0.537598	0.611859	0.901469	1.97726	1.04528	1.28216	1	2.56495	2.94444	0.1763	0.602586	0	0.100358	0.00608518
2246	2021	1.09861	-0.40561	0.0419	0.115779	-0.0518643	北化股份	5	18.06	四川	北化股份	化学原料及化学制品制造业	26	8.05	3.63759	2.63906	1.38629	1.38629	中央国有企业	大型	C26	0.359187	0.021989	0.033468	0.602143	0.0516044	0.0640895	0.108811	0.175511	0.116559	0	2.48491	0.333333	0	0.180568	0.505675	0.582382	0.785669	1.80047	1.12822	1.5938	1	2.63906	2.99573	-0.291863	0.582502	0	0.0877042	0.00432469
2254	2016	0	-0.612843	0.0345	0.161127	0.509282	泰和新材	4	35.5	山东	泰和新材	化学纤维制造业	28	7.94	5.14749	4.17439	2.83321	2.94444	地方国有企业	大型	C28	0.168818	0.024773	0.029936	0.613152	0.125375	0.0515422	0.0944624	0.383903	-0.011057	0	2.19722	0.333333	0	0.355036	0.404556	0.449527	0.0422153	0.139479	0.344191	3.07338	1	2.19722	3.17805	-0.181874	0.38717	0.000516357	0.0639775	0.000924356
2254	2017	0	-0.683346	0.0336	0.150945	1.47139	泰和新材	3.5	35.5	山东	泰和新材	化学纤维制造业	28	8.08	5.35659	3.7612	3.63759	3.80666	地方国有企业	大型	C28	0.164134	0.040918	0.04909	0.59602	0.117365	0.0421637	0.0928743	0.33417	-0.016388	0	2.19722	0.333333	0	0.355036	0.421134	0.463927	0.0676911	0.186173	0.368349	2.87846	1	2.30259	3.21888	-0.0102202	0.414825	1.43656e-05	0.0636007	0.000685063
2254	2018	0	-0.887649	0.0363	0.104283	-0.476051	泰和新材	4.5	35.5	山东	泰和新材	化学纤维制造业	28	8.23	5.1358	4.11087	3.43399	2.63906	地方国有企业	大型	C28	0.352456	0.046739	0.064517	0.677442	0.0259281	0.0229212	0.143987	0.395685	0.397181	0	2.19722	0.333333	1	0.355036	0.401802	0.448789	0.0384707	0.131722	0.573104	2.09733	1	2.3979	3.2581	-0.105357	0.406957	1.43656e-05	0.0330069	0.00052595
2254	2019	0	-1.24155	0.0262	0.142042	0.373539	泰和新材	4.75	35.5	山东	泰和新材	化学纤维制造业	28	8.38	4.99043	3.78419	3.4012	2.48491	地方国有企业	大型	C28	0.367598	0.05298	0.082846	0.627644	0.0674002	0.0167391	0.0985999	0.345743	0.170076	0	2.19722	0.333333	0	0.355036	0.417764	0.461376	0.0828645	0.176681	0.674465	1.85025	1	2.48491	3.29584	0.0314354	0.391503	1.43656e-05	0.0321306	0.000767969
2254	2020	0	-0.770455	0.0477	0.113523	0.605007	泰和新材	5	18.56	山东	泰和新材	化学纤维制造业	28	8.53	5.4848	4.30407	3.73767	3.3673	地方国有企业	大型	C28	0.373352	0.053723	0.084659	0.456517	0.0884139	0.0111421	0.0711405	0.290681	-0.039654	0	2.3979	0.363636	0	0.185559	0.4194	0.46958	0.941354	1.2602	0.595694	1.6056	1	2.56495	3.3322	0.122558	0.230928	9.13567e-05	0.0425323	0.00558911
2254	2021	1.09861	-1.09906	0.0439	0.120117	0.227821	泰和新材	5.75	18.56	山东	泰和新材	化学纤维制造业	28	8.69	5.29832	4.34381	3.13549	2.19722	地方国有企业	大型	C28	0.439586	0.156736	0.266036	0.613134	0.103905	0.0154981	0.0909649	0.26713	0.804062	0	2.3979	0.363636	0	0.185559	0.41763	0.472414	0.941354	1.25066	0.777112	1.67956	1	2.63906	3.3673	0.270024	0.198279	9.64707e-05	0.0340492	0.00113321
2258	2016	0	-0.97712	0.0356	0.0961598	-0.474102	利尔化学	4	27.36	四川	利尔化学	化学原料及化学制品制造业	26	7.08	5.53339	4.61512	2.70805	4.07754	中央国有企业	大型	C26	0.263237	0.078799	0.116188	0.698841	0.0593183	0.125783	0.132236	0.424367	0.331234	0	2.19722	0.333333	0	0.27363	0.615005	0.668283	0.761499	1.24758	0.478131	2.35372	1	2.19722	2.30259	-0.0516419	0.718098	0.000312068	0.077242	0.000437812
2258	2017	0	-1.06373	0.0358	0.0889055	-0.57478	利尔化学	4.75	27.36	四川	利尔化学	化学原料及化学制品制造业	26	7.26	5.49717	4.2485	3.17805	4.21951	中央国有企业	大型	C26	0.38275	0.114966	0.172607	0.808167	0.0804039	0.14403	0.125335	0.398138	0.555538	0	2.19722	0.333333	0	0.27363	0.574832	0.620383	0.578804	1.10076	0.531444	2.26234	1	2.30259	2.3979	-0.0682483	0.665174	0.00166983	0.0814822	0.00103263
2258	2018	0	-1.08219	0.0411	0.105706	-0.434346	利尔化学	5	27.36	四川	利尔化学	化学原料及化学制品制造业	26	7.45	5.72685	4.8752	3.2581	3.43399	中央国有企业	大型	C26	0.439243	0.117509	0.201291	0.726387	0.052951	0.120672	0.117947	0.375863	0.305986	0	2.19722	0.333333	0	0.27363	0.537187	0.582431	0.553465	0.963188	0.953932	1.48621	1	2.3979	2.48491	-0.0256057	0.647709	0.00363684	0.0608724	0.00068972
2258	2019	0	-0.895469	0.0531	0.0956736	-0.617388	利尔化学	1.75	27.36	四川	利尔化学	化学原料及化学制品制造业	26	7.65	5.39363	4.30407	2.56495	3.82864	中央国有企业	大型	C26	0.468263	0.054602	0.100149	0.588138	0.0777327	0.0979251	0.126028	0.299778	0.033963	0	2.19722	0.333333	1	0.273628	0.562711	0.612885	0.537317	1.05648	1.0239	1.44308	1	2.48491	2.56495	0.0247416	0.654191	0.00534247	0.0506744	0.00105011
2258	2020	0	-0.667717	0.04	0.108843	-0.671674	利尔化学	3	27.36	四川	利尔化学	化学原料及化学制品制造业	26	7.85	5.71703	4.66344	3.17805	4.38203	中央国有企业	大型	C26	0.443552	0.083558	0.153383	0.619168	0.106225	0.106345	0.126238	0.409154	0.193308	0	2.19722	0.333333	1	0.273626	0.565686	0.629087	0.477669	1.06737	0.772224	1.73508	1	2.56495	2.63906	0.15478	0.660027	0.00484646	0.0459473	0.000746733
2258	2021	0	-0.983491	0.0405	0.093793	-0.523475	利尔化学	3.25	25.81	四川	利尔化学	化学原料及化学制品制造业	26	8.05	5.29832	4.15888	3.21888	3.29584	中央国有企业	大型	C26	0.430762	0.124378	0.220744	0.694744	0.128734	0.123868	0.14621	0.365533	0.30702	0	2.19722	0.333333	0	0.258143	0.505024	0.568548	0.411794	0.956373	0.933633	2.16151	1	2.63906	2.70805	0.0774784	0.580396	0.00437599	0.0462054	0.0010368
2263	2016	2.99573	-1.2457	0.0216	0.151882	-0.46696	大东南	2.25	23.14	浙江	大东南	橡胶和塑料制品业	29	9.97	5.94542	4.46591	4.63473	4.27667	地方国有企业	中型	C29	0.297207	-0.046997	-0.066301	0.232281	0.0269159	0.0379273	0.0430385	0.409875	0.058474	1	1.94591	0.428571	1	0.231368	0.318627	0.34618	0.213904	0.377144	0.499793	2.25924	0	2.19722	2.83321	-0.185766	0.323309	1.02217e-05	0.117446	0.0005159
2263	2017	1.38629	-0.240714	0.0239	0.188164	-0.175215	大东南	2	28.09	浙江	大东南	橡胶和塑料制品业	29	10.29	5.96615	4.69135	3.95124	4.60517	地方国有企业	中型	C29	0.33137	-0.148615	-0.229761	0.287861	0.0138228	0.0469872	0.0567182	0.522767	0.102928	1	1.94591	0.428571	1	0.280858	0.308216	0.329064	0.0311762	0.0974087	0.632326	1.91282	0	2.30259	2.89037	-0.460143	0.308013	1.02217e-05	0.0753472	0.00268194
2263	2020	0.693147	-0.598521	0.0195	0.155124	2.12732	大东南	2.5	27.91	浙江	大东南	橡胶和塑料制品业	29	11.31	5.3799	4.44265	3.78419	3.8712	地方国有企业	中型	C29	0.114356	0.067748	0.076378	0.577813	0.121343	0.0286962	0.0616821	0.557365	-0.083027	0	1.94591	0.428571	1	0.279051	0.304797	0.322423	0.036056	0.0922627	0.537449	1.97499	1	2.56495	3.04452	0.202045	0.292151	1.27771e-05	0.0417052	0.000263895
2263	2021	0.693147	-0.834699	0.0226	0.155891	3.02046	大东南	3.75	27.91	浙江	大东南	橡胶和塑料制品业	29	11.67	4.59512	3.43399	2.99573	3.09104	地方国有企业	中型	C29	0.105761	0.085699	0.096277	0.589619	0.0606388	0.0321583	0.0766096	0.470041	0.109076	0	1.94591	0.428571	1	0.279051	0.308955	0.329095	0.0351912	0.107163	0.586121	2.58566	1	2.63906	3.09104	0.294587	0.301574	1.06476e-05	0.0448383	0.000173264
2265	2016	0	-0.279979	0.0394	0.121077	-0.721038	西仪股份	3	48.2	云南	西仪股份	汽车制造业	36	4.55	5.05625	3.49651	3.2581	3.46574	中央国有企业	大型	C36	0.371283	0.009066	0.014353	0.674583	0.0331418	0.18279	0.253099	0.289399	0.143933	0	2.19722	0.333333	0	0.482009	0.693266	0.699826	0.361834	0.438284	0.141919	7.41757	1	2.19722	2.48491	0.29972	0.69501	0	0.097596	0.00541946
2265	2017	0	-0.929282	0.0416	0.122492	-0.448496	西仪股份	3.25	40.89	云南	西仪股份	汽车制造业	36	4.57	3.8712	3.13549	1.94591	1.79176	中央国有企业	大型	C36	0.33603	0.016662	0.025569	0.801602	0.0928117	0.135783	0.199667	0.275473	0.719024	0	2.19722	0.333333	0	0.408949	0.636974	0.660934	0.389605	0.557588	0.305769	3.38114	1	2.30259	2.56495	0.0764817	0.648759	0	0.129527	0.00330751
2265	2018	0	-0.916185	0.0443	0.1225	-0.33214	西仪股份	4.25	40.89	云南	西仪股份	汽车制造业	36	4.59	4.77912	3.73767	1.79176	2.83321	中央国有企业	大型	C36	0.348787	-0.048157	-0.073214	0.536039	0.0663141	0.145398	0.155237	0.344389	-0.151911	1	2.19722	0.333333	0	0.408949	0.630761	0.652805	0.389605	0.542395	0.485125	2.34198	1	2.3979	2.63906	-0.349344	0.639216	0	0.148659	0.00541937
2265	2019	0	-1.19918	0.039	0.122159	-0.538037	西仪股份	1.5	39.43	云南	西仪股份	汽车制造业	36	4.61	4.97673	3.2581	2.63906	3.68888	中央国有企业	大型	C36	0.354393	0.004968	0.007663	0.524166	0.0877656	0.171156	0.0992197	0.423468	-0.026079	0	2.19722	0.333333	0	0.394284	0.616097	0.633872	0.404089	0.562572	0.520957	2.21591	1	2.48491	2.70805	0.0744563	0.61632	0	0.115567	0.00511385
2265	2020	0	-0.861763	0.0509	0.137031	-0.825036	西仪股份	2.5	39.43	云南	西仪股份	汽车制造业	36	4.63	3.98898	1.79176	1.79176	2.89037	中央国有企业	大型	C36	0.349578	-0.042839	-0.066118	0.456395	0.0515542	0.132202	0.124965	0.451777	-0.144231	1	2.19722	0.333333	0	0.394284	0.621355	0.666076	0.404089	0.575907	0.5792	2.03105	1	2.56495	2.77259	-0.254775	0.639902	0	0.121711	0.00176601
2265	2021	0.693147	-0.556117	0.0557	0.0977392	-0.75018	西仪股份	2.75	39.43	云南	西仪股份	汽车制造业	36	4.65	5.04343	3.73767	2.3979	3.55535	中央国有企业	大型	C36	0.339489	0.004553	0.006946	0.586194	0.0619759	0.148149	0.134996	0.464222	0.227501	0	2.19722	0.333333	0	0.394284	0.602125	0.619329	0.404089	0.527135	0.573298	6.40025	1	2.63906	2.83321	0.0552702	0.602099	0	0.100931	0.00196653
2276	2016	2.48491	-0.443018	0.0344	0.143368	-0.463232	万马股份	4.75	39.83	浙江	万马股份	电气机械及器材制造业	38	9.97	6.14847	5.26786	3.91202	4.65396	地方国有企业	大型	C38	0.387094	0.041466	0.067922	1.26632	0.0556853	0.404602	0.102203	0.124771	-0.068277	0	2.19722	0.333333	0	0.398331	0.428729	0.440633	0.0312112	0.0763134	0.356489	3.18545	0	2.07944	3.04452	-0.360851	0.415928	0.00226123	0.0569533	0.0189594
2276	2017	2.56495	-0.319658	0.0379	0.154207	-0.498973	万马股份	5	30.41	浙江	万马股份	电气机械及器材制造业	38	10.29	5.6058	4.51086	3.68888	3.89182	地方国有企业	大型	C38	0.433951	0.01809	0.030892	1.2271	-0.133519	0.365711	0.118528	0.107023	0.161308	0	2.19722	0.333333	0	0.304123	0.40741	0.433135	0.201483	0.339622	0.789076	1.63458	0	2.19722	3.09104	-0.311012	0.365093	0.00179843	0.060067	0.022431
2276	2018	2.70805	-0.350257	0.0375	0.156588	-0.526274	万马股份	4	25.41	浙江	万马股份	电气机械及器材制造业	38	10.62	4.68213	3.97029	2.77259	2.30259	地方国有企业	大型	C38	0.450775	0.016014	0.028727	1.21496	0.0869541	0.38286	0.118867	0.129824	0.179666	0	2.19722	0.333333	0	0.254123	0.387306	0.420775	0.241127	0.524089	1.40716	1.1612	0	2.30259	3.13549	-0.124877	0.301647	0.00136095	0.0235819	0.0214005
2276	2019	2.30259	-0.523837	0.0374	0.168932	-0.580176	万马股份	3	25.41	浙江	万马股份	电气机械及器材制造业	38	10.96	4.8828	3.93183	2.89037	2.99573	地方国有企业	大型	C38	0.436836	0.031173	0.056034	1.30446	0.114791	0.369422	0.0883398	0.136859	0.115056	0	2.19722	0.333333	0	0.254123	0.398695	0.417986	0.241127	0.568906	0.882972	1.56848	0	2.3979	3.17805	0.234183	0.282718	0.000675768	0.0248121	0.0176884
2276	2020	1.94591	-0.335755	0.0372	0.172072	-0.679946	万马股份	3	25.01	浙江	万马股份	电气机械及器材制造业	38	11.31	5.45959	4.40672	3.68888	3.3322	地方国有企业	大型	C38	0.457394	0.028364	0.051347	1.16962	0.0843624	0.322082	0.0939886	0.139973	-0.043469	0	2.19722	0.333333	0	0.2501	0.383285	0.393994	0.461021	0.532527	1.0159	1.44164	1	2.48491	3.21888	0.243405	0.380537	9.65727e-05	0.0265987	0.0145419
2276	2021	2.3979	-0.184534	0.0371	0.175212	-0.587274	万马股份	3.75	25.01	浙江	万马股份	电气机械及器材制造业	38	11.67	5.09987	3.91202	3.52636	2.3979	地方国有企业	大型	C38	0.601203	0.027699	0.060282	1.29207	0.0795907	0.302374	0.0871896	0.119291	0.369638	0	2.19722	0.333333	0	0.2501	0.392762	0.407138	0.381039	0.57042	1.39085	1.41802	1	2.56495	3.2581	-0.29329	0.400004	9.65727e-05	0.0251779	0.0139317
2281	2016	1.60944	-0.440083	0.085	0.169515	-0.364399	光迅科技	4.75	45.43	湖北	光迅科技	计算机、通信和其他电子设备制造业	39	7.47	6.19441	5.51343	3.61092	4.07754	中央国有企业	大型	C39	0.395116	0.060684	0.098316	0.899213	0.0375623	0.145595	0.275436	0.144276	0.292752	0	2.3979	0.363636	0	0.454344	0.567966	0.6136	0.131273	0.250079	0.292704	3.72915	1	2.07944	2.56495	-0.0861747	0.70626	0	0.110381	0.00300951
2281	2017	1.60944	-0.534586	0.0894	0.174835	-0.391965	光迅科技	4.25	45.44	湖北	光迅科技	计算机、通信和其他电子设备制造业	39	7.78	5.72031	4.83628	3.91202	3.7612	中央国有企业	大型	C39	0.386007	0.065587	0.107591	0.912463	0.054453	0.226036	0.237898	0.138181	0.121662	0	2.3979	0.363636	0	0.454362	0.542955	0.578098	0.111711	0.194983	0.279212	3.90952	1	2.19722	2.63906	-0.126783	0.59136	0.00360319	0.099926	0.00532567
2281	2018	1.09861	-0.525694	0.093	0.214153	-0.429347	光迅科技	4	44.2	湖北	光迅科技	计算机、通信和其他电子设备制造业	39	8.11	5.8522	4.89784	4.18965	3.97029	中央国有企业	大型	C39	0.433165	0.055091	0.093614	0.876716	0.0466047	0.264743	0.23332	0.172312	0.082578	0	2.3979	0.363636	0	0.441981	0.527467	0.557444	0.100052	0.193416	0.349594	3.2045	1	2.30259	2.70805	0.0567534	0.642455	0.00473592	0.0224403	0.00584799
2281	2019	0	-0.5715	0.1008	0.228363	-0.276829	光迅科技	4.5	43.05	湖北	光迅科技	计算机、通信和其他电子设备制造业	39	8.45	5.44242	4.54329	3.4012	3.95124	中央国有企业	大型	C39	0.373282	0.049231	0.082139	0.801843	0.0367945	0.261082	0.216148	0.144117	0.08295	0	2.3979	0.363636	0	0.430525	0.507112	0.543689	0.0891544	0.177892	0.35872	3.00627	1	2.3979	2.77259	-0.00660333	0.601908	0.00322762	0.0220306	0.00679322
2281	2020	2.07944	-0.804837	0.1076	0.228926	-0.338418	光迅科技	5.75	41.77	湖北	光迅科技	计算机、通信和其他电子设备制造业	39	8.8	5.01064	4.12713	2.48491	3.68888	中央国有企业	大型	C39	0.414209	0.057312	0.094803	0.765942	0.107426	0.191505	0.229007	0.128804	0.132655	0	2.3979	0.363636	0	0.41768	0.518676	0.543438	0.0984669	0.241802	0.422126	2.67944	1	2.48491	2.83321	0.0211995	0.610659	0.00391511	0.0214074	0.00415933
2281	2021	1.60944	-0.731634	0.1153	0.248983	-0.120707	光迅科技	6	41.68	湖北	光迅科技	计算机、通信和其他电子设备制造业	39	9.17	4.5326	3.3673	2.48491	2.77259	中央国有企业	大型	C39	0.416637	0.062748	0.107351	0.719399	0.0710236	0.168749	0.232198	0.126792	0.072822	0	2.3979	0.363636	0	0.41675	0.479826	0.490662	0.0891544	0.151352	0.467685	2.07759	1	2.56495	2.89037	-0.182177	0.522622	0.00333262	0.0207278	0.00187363
2282	2016	1.94591	-0.400666	0.0555	0.141593	0.0295959	博深股份	2	13.83	河北	博深工具	通用设备制造业	34	6.42	4.5326	2.94444	1.94591	3.46574	地方国有企业	大型	C34	0.221763	0.012086	0.015769	0.416238	0.097015	0.193478	0.140089	0.241853	-0.010167	0	2.19722	0.333333	0	0.138344	0.541452	0.618014	0.95229	2.84511	0.220746		0	2.07944	2.94444	-0.693584	0.047317	0.576082	0.142567	0.00945066
2282	2017	1.60944	-0.494539	0.0377	0.124645	-0.330126	博深股份	3	11.32	河北	博深工具	通用设备制造业	34	6.56	4.97673	3.52636	2.99573	3.29584	地方国有企业	大型	C34	0.253378	0.030191	0.039923	0.349917	0.0162603	0.140068	0.119103	0.153267	0.37687	0	2.19722	0.333333	0	0.113222	0.46414	0.617079	0.95229	2.96137	0.404319	1.79614	0	2.19722	2.99573	1.28971	0.0245366	0.466925	0.125939	0.00651426
2282	2018	1.60944	-0.873582	0.0317	0.10546	-0.318404	博深股份	2.75	11.72	河北	博深工具	通用设备制造业	34	6.69	4.79579	3.80666	2.3979	2.3979	地方国有企业	大型	C34	0.193515	0.034488	0.044312	0.421848	0.0265955	0.117381	0.137279	0.207471	0.78044	0	2.48491	0.333333	0	0.117232	0.474362	0.621991	0.941797	2.94415	0.722386	1.28167	0	2.30259	3.04452	-1.34906	0.0392663	0.563616	0.0595191	0.0043572
2282	2019	1.09861	-0.365955	0.0332	0.115643	-0.413829	博深股份	2.75	11.72	河北	博深股份	通用设备制造业	34	6.84	4.11087	2.89037	2.48491	2.3979	地方国有企业	大型	C34	0.182321	0.026839	0.033046	0.433974	0.0581165	0.107668	0.130777	0.212494	0.108325	0	2.19722	0.333333	0	0.117232	0.474366	0.622018	0.941797	2.90667	0.747016	1.25173	0	2.3979	3.09104	-0.164847	0.0492417	0.314488	0.0645491	0.00343996
2282	2020	0.693147	-0.275045	0.0374	0.0924839	-0.711935	博深股份	3	10.46	河北	博深股份	通用设备制造业	34	6.98	4.30407	2.56495	3.09104	2.70805	地方国有企业	大型	C34	0.215212	0.042967	0.05376	0.414472	0.0599503	0.0901944	0.113024	0.195352	0.106248	0	2.19722	0.333333	0	0.104552	0.445672	0.647728	0.941797	2.83333	0.733505	1.36822	0	2.48491	3.13549	-0.0200043	8.19289e-05	0.319931	0.0598135	0.00116812
2282	2021	0	-0.09181	0.0398	0.110033	0.234221	博深股份	3.5	9.43	河北	博深股份	通用设备制造业	34	7.13	4.09434	3.04452	2.30259	2.30259	地方国有企业	大型	C34	0.122595	0.062292	0.074735	0.429392	0.0351743	0.0877165	0.128423	0.1651	0.225241	0	2.19722	0.333333	0	0.094342	0.425156	0.643433	0.977708	2.8242	0.813982	1.30077	0	2.56495	3.17805	-0.0477048	0.193846	0.27344	0.0591452	0.00987515
2297	2016	0.693147	-0.913591	0.0638	0.173347	0.095676	博云新材	3	15.38	湖南	博云新材	非金属矿物制品业	30	7.07	5.56834	3.68888	2.94444	4.47734	地方国有企业	中型	C30	0.307227	0.00447	0.006852	0.248945	0.0362081	0.0879525	0.133701	0.189967	0.612542	0	2.19722	0.333333	0	0.153766	0.425928	0.477479	0.729448	1.76998	0.387096		0	2.07944	2.77259	-0.573688	0.342432	0.00348387	0.127797	0.00540327
2297	2017	0	-0.784075	0.061	0.15428	-0.263606	博云新材	4	15.38	湖南	博云新材	非金属矿物制品业	30	7.33	6.19032	3.89182	4.29046	4.91998	地方国有企业	中型	C30	0.299715	-0.028329	-0.040678	0.23465	0.00929258	0.0919179	0.154267	0.193932	0.057486	1	2.19722	0.333333	0	0.153766	0.418502	0.458871	0.729448	1.72168	0.424061		0	2.19722	2.83321	0.227401	0.331201	0.00346265	0.160306	0.00239754
2297	2018	0	-0.763289	0.0821	0.1459	-0.260123	博云新材	4.25	15.38	湖南	博云新材	非金属矿物制品业	30	7.6	5.09987	3.68888	2.63906	3.46574	地方国有企业	中型	C30	0.286126	0.012457	0.01762	0.229146	0.0359513	0.0506472	0.155333	0.21867	-0.064826	0	2.19722	0.333333	0	0.153766	0.412623	0.448001	0.729448	1.68345	0.780168	1.47908	0	2.30259	2.89037	-0.240206	0.322989	0.00344143	0.15504	0.0646201
2297	2019	0	-0.474196	0.1612	0.168131	-0.481195	博云新材	3.25	15.38	湖南	博云新材	非金属矿物制品业	30	7.88	5.03044	3.49651	2.07944	3.93183	地方国有企业	中型	C30	0.265193	-0.081537	-0.112687	0.171143	-0.0201166	0.0846933	0.165193	0.273038	-0.31406	1	2.19722	0.333333	0	0.153766	0.399234	0.428559	0.729448	1.59637	0.625202	1.86219	1	2.3979	2.94444	0.0258395	0.372535	0.00234941	0.113593	0.0240019
2297	2020	0	-1.10545	0.1379	0.17867	-0.240155	博云新材	2.25	15.38	湖南	博云新材	非金属矿物制品业	30	8.16	4.97673	3.71357	2.77259	3.17805	地方国有企业	中型	C30	0.309153	0.016051	0.022545	0.175133	0.0375346	0.0729601	0.156842	0.243401	-0.012288	0	2.19722	0.333333	0	0.153766	0.377002	0.428246	0.617894	1.45179	0.572156	2.05693	1	2.48491	2.99573	0.173585	0.358449	0	0.127086	0.0179102
2297	2021	0	-1.03057	0.087	0.149164	0.595372	博云新材	2.75	12.65	湖南	博云新材	非金属矿物制品业	30	8.46	4.85203	3.3673	3.04452	2.89037	地方国有企业	中型	C30	0.205106	0.009317	0.012436	0.205237	0.0280987	0.0434813	0.153344	0.233312	0.386583	0	2.19722	0.333333	0	0.126455	0.327976	0.379107	0.54339	1.59362	0.729703	2.17291	1	2.56495	3.04452	0.25446	0.252721	0	0.115319	0.000564199
2302	2016	0	-0.215821	0.0167	0.166918	-0.605732	西部建设	3.5	36.18	新疆	西部建设	非金属矿物制品业	30	4.1	5.02388	4.5326	2.70805	2.94444	中央国有企业	大型	C30	0.671744	0.024039	0.071217	0.863442	0.0652537	0.465913	0.0170162	0.167395	0.11992	0	2.19722	0.333333	0	0.361775	0.724085	0.787048	0.415455	1.00148	1.84245	1.19408	1	2.07944	2.77259	-0.450185	0.774118	0	0.0426849	0.00456183
2302	2017	0.693147	-0.179013	0.018	0.184031	-0.385021	西部建设	2.5	31.43	新疆	西部建设	非金属矿物制品业	30	4.21	6.17587	5.53733	3.29584	3.55535	中央国有企业	大型	C30	0.631751	0.008799	0.025085	0.92172	0.0325373	0.433368	0.0151042	0.128999	0.294053	0	2.19722	0.333333	0	0.314279	0.61161	0.704562	0.391068	0.946073	0.824008	1.69123	1	2.19722	2.83321	0.600596	0.774448	0	0.0391351	0.00584451
2302	2018	2.30259	-0.293949	0.0174	0.189118	-0.526071	西部建设	3	31.43	新疆	西部建设	非金属矿物制品业	30	4.32	5.88888	5.1299	2.70805	3.80666	中央国有企业	大型	C30	0.647067	0.017791	0.049383	0.991246	-0.0501304	0.394002	0.0177435	0.116181	0.263347	0	2.19722	0.333333	0	0.314279	0.60936	0.686702	0.391068	0.938914	1.7749	1.20659	1	2.30259	2.89037	-0.507307	0.689647	0	0.0209742	0.00772118
2302	2019	2.48491	-0.426248	0.0195	0.183169	-0.558163	西部建设	2.75	31.43	新疆	西部建设	非金属矿物制品业	30	4.43	4.56435	4.04305	2.3979	2.77259	中央国有企业	大型	C30	0.588895	0.034733	0.09049	1.08408	0.0920001	0.404802	0.0153383	0.0921075	0.214736	0	2.07944	0.375	0	0.314279	0.607791	0.663327	0.391068	0.933922	1.57414	1.22002	1	2.3979	2.94444	0.0587938	0.678357	0	0.0221506	0.00577455
2302	2020	2.48491	-0.555098	0.0261	0.196509	-0.758369	西部建设	3	31.43	新疆	西部建设	非金属矿物制品业	30	4.55	4.7185	4.09434	2.56495	2.30259	中央国有企业	大型	C30	0.578057	0.040892	0.098135	1.01249	0.0265639	0.421957	0.0133972	0.0869894	0.023004	0	2.07944	0.375	0	0.314279	0.607791	0.657356	0.391068	0.933922	2.15037	1.04309	1	2.48491	2.99573	-0.0244397	0.667705	0	0.0210904	0.00346764
2302	2021	2.56495	-0.719922	0.0249	0.198021	-0.724863	西部建设	3	31.43	新疆	西部建设	非金属矿物制品业	30	4.67	4.02535	3.52636	1.60944	1.79176	中央国有企业	大型	C30	0.618304	0.036429	0.091186	0.999989	0.0134514	0.454437	0.0119412	0.0655592	0.149565	0	2.19722	0.333333	0	0.314279	0.607791	0.656417	0.391068	0.933922	2.70851	0.955972	1	2.56495	3.04452	-0.185884	0.66546	0	0.0179779	0.00441987
2304	2016	3.82864	-1.20193	0.0021	0.0256698	-0.682948	洋河股份	5.75	34.16	江苏	洋河股份	酒、饮料和精制茶制造业	15	9.26	7.38709	6.82111	5.37064	5.96615	地方国有企业	大型	C15	0.329014	0.159774	0.23704	0.472944	0.190832	0.000278945	0.314955	0.205392	0.070436	0	2.3979	0.363636	0	0.341648	0.696444	0.757492	0.323782	1.03848	0.364723	2.70493	1	2.07944	2.70805	-0.053024	0.734605	0.0122416	0.0920925	0.00284856
2304	2017	2.83321	-1.39786	0.0019	0.0250195	-0.694407	洋河股份	6	34.16	江苏	洋河股份	酒、饮料和精制茶制造业	15	9.46	7.76896	6.84694	6.53959	6.18415	地方国有企业	大型	C15	0.318166	0.161311	0.238378	0.485435	0.159118	0.000363951	0.29732	0.190705	0.159158	0	2.30259	0.4	0	0.341648	0.737548	0.784412	0.627628	1.15879	0.249609	3.74029	1	2.19722	2.77259	0.0174724	0.805178	0.00798253	0.076923	0.00131963
2304	2018	2.3979	-1.32244	0.0014	0.027725	-0.4932	洋河股份	6	34.16	江苏	洋河股份	酒、饮料和精制茶制造业	15	9.67	7.57405	6.38182	5.84932	6.54247	地方国有企业	大型	C15	0.321591	0.174858	0.257142	0.520562	0.182729	0.000511984	0.280288	0.158052	0.212967	0	2.3979	0.363636	0	0.341648	0.758665	0.794615	0.627628	1.2206	0.347226	2.82391	1	2.30259	2.83321	0.0173557	0.826045	0.00758106	0.0705414	0.000966597
2304	2019	2.19722	-1.33792	0.0072	0.0270936	-0.62168	洋河股份	6.25	34.16	江苏	洋河股份	酒、饮料和精制茶制造业	15	9.88	7.50384	6.47235	5.73334	6.34212	地方国有企业	大型	C15	0.317341	0.143393	0.210682	0.448976	0.12717	0.000490808	0.270007	0.135751	-0.04277	0	2.3979	0.363636	0	0.341648	0.771671	0.808988	0.627628	1.25867	0.321009	3.01599	1	2.3979	2.89037	0.0340548	0.82586	0.00758106	0.0802756	0.000701928
2304	2020	2.30259	-1.2314	0.0128	0.0375065	-0.539467	洋河股份	6	34.16	江苏	洋河股份	酒、饮料和精制茶制造业	15	10.1	7.68662	6.76504	5.73657	6.44889	地方国有企业	大型	C15	0.28583	0.13948	0.199693	0.393231	0.0738643	0.000640217	0.275733	0.127779	-0.08758	0	2.3979	0.363636	0	0.341648	0.704021	0.76994	0.572181	1.06066	0.151465	5.87422	1	2.48491	2.94444	0.0166009	0.806958	0.00380493	0.0819428	0.000562856
2304	2021	2.07944	-1.30763	0.0107	0.0345762	-0.176603	洋河股份	6	34.16	江苏	洋河股份	酒、饮料和精制茶制造业	15	10.32	7.83162	6.72743	5.93754	6.56103	地方国有企业	大型	C15	0.37342	0.1235	0.185614	0.416721	0.225936	0.000584661	0.247838	0.092575	0.20137	0	2.30259	0.4	0	0.341648	0.687159	0.756194	0.514695	1.01131	0.190642	3.52389	1	2.56495	2.99573	0.0347138	0.8141	0.00378502	0.072192	0.000169915
2312	2016	3.8712	-0.758168	0.0534	0.0663296	-0.246587	川发龙蟒	4.5	25.54	四川	三泰控股	计算机、通信和其他电子设备制造业	39	7.08	6.16961	4.45435	4.40672	4.79579	地方国有企业	大型	C39	0.353508	-0.144251	-0.346707	0.178475	-0.0668051	0.0540802	0.000726541	0.276656	-0.271219	1	2.07944	0.375	1	0.255422	0.307238	0.328643	0.0753335	0.202864	0.395832	2.37722	0	2.07944	2.99573	-0.217476	0.0526378	0.267829	0.163139	0.00905898
2312	2018	3.13549	-0.835565	0.0026	0.000766165	4.6903	川发龙蟒	4	25.54	四川	三泰控股	计算机、通信和其他电子设备制造业	39	7.45	5.45104	4.06044	3.58352	4.31749	地方国有企业	大型	C39	0.0811992	-0.059433	-0.065284	0.195916	-0.0124836	0.0242421		0.0519163	-0.110045	1	2.19722	0.333333	0	0.255422	0.307238	0.327172	0.0753335	0.202864	0.823199	1.21207	0	2.30259	3.09104	0.0188667	0.0337337	0.00267725	0.165895	0.016338
2312	2019	2.70805	-0.933229	0.0008	0.00325102	-0.701226	川发龙蟒	3.5	25.54	四川	三泰控股	化学原料及化学制品制造业	26	7.65	5.97381	4.48864	3.3673	4.59512	地方国有企业	大型	C26	0.59146	0.01485	0.026125	0.336854	0.00781455	0.0291875	0.0882094	0.296935	1.66204	0	1.79176	0.5	1	0.255422	0.351169	0.370516	0.239538	0.374858	1.34096	1.33614	0	2.3979	3.13549	-0.0157007	0.00800821	0.00326691	0.0564328	0.0194273
2312	2020	1.09861	-0.605743	0.0085	0.153898	-0.970897	川发龙蟒	4.25	16.83	四川	三泰控股	化学原料及化学制品制造业	26	7.85	6.00881	4.65396	3.80666	4.79579	地方国有企业	大型	C26	0.476948	0.088389	0.190383	0.685217	0.0859522	0.0230941	0.0709812	0.311695	1.71426	0	1.94591	0.428571	1	0.168345	0.348023	0.37957	0.823249	1.06732	0.928841	1.53196	0	2.48491	3.17805	-0.0246699	0.0338501	0.0123696	0.0465225	0.0217381
2312	2021	1.09861	-0.963836	0.0148	0.160848	-0.55255	川发龙蟒	4	21.88	四川	川发龙蟒	化学原料及化学制品制造业	26	8.05	5.273	3.95124	3.61092	3.66356	地方国有企业	大型	C26	0.277035	0.120787	0.189967	0.789722	0.0217342	0.0237482	0.113103	0.313703	0.282795	0	2.19722	0.333333	0	0.218844	0.444962	0.467356	0.81606	1.03324	1.20225	2.2817	1	2.56495	3.21888	0.326406	0.0365562	0.00964	0.0509507	0.00317133
2332	2016	0	-1.23354	0.0348	0.0591243	-0.563704	仙琚制药	4	21.55	浙江	仙琚制药	医药制造业	27	9.97	4.80402	3.68888	2.94444	3.49651	地方国有企业	大型	C27	0.382167	0.041479	0.06671	0.709304	0.043059	0.111736	0.102768	0.248746	0.009468	0	2.19722	0.333333	1	0.215549	0.393138	0.490184	0.336395	0.823892	0.46059	2.15832	1	1.94591	2.83321	-0.331079	0.554449	0.0177957	0.106619	0.0101843
2332	2017	0	-1.25539	0.0309	0.0726475	-0.30922	仙琚制药	4	21.55	浙江	仙琚制药	医药制造业	27	10.29	4.91998	3.63759	2.48491	3.80666	地方国有企业	大型	C27	0.535317	0.052562	0.099546	0.651615	0.0326152	0.119261	0.101179	0.187794	0.139322	0	2.19722	0.333333	1	0.215549	0.367589	0.459898	0.254285	0.705362	0.685944	1.78122	1	2.07944	2.89037	-0.200355	0.418743	0.0160354	0.0950313	0.00445843
2332	2018	0	-1.19427	0.0394	0.0770056	-0.248864	仙琚制药	4	21.55	浙江	仙琚制药	医药制造业	27	10.62	4.52179	3.09104	3.04452	2.99573	地方国有企业	大型	C27	0.50208	0.065301	0.135538	0.684779	0.0355056	0.131712	0.121481	0.206705	0.269653	0	2.19722	0.333333	1	0.215549	0.348571	0.444503	0.231965	0.617131	0.969178	1.52676	1	2.19722	2.94444	0.0121858	0.491804	0.0160354	0.0712101	0.00573203
2332	2019	0	-0.972684	0.0551	0.126216	-0.362586	仙琚制药	3.25	21.55	浙江	仙琚制药	医药制造业	27	10.96	5.32301	4.07754	3.29584	3.89182	地方国有企业	大型	C27	0.474859	0.07854	0.153401	0.658266	0.089247	0.122374	0.115348	0.249038	0.023964	0	2.19722	0.333333	1	0.215549	0.299437	0.358486	0.109486	0.389183	0.644071	2.0138	1	2.30259	2.99573	0.112383	0.438634	0.0160354	0.0765803	0.00529573
2332	2020	0	-1.13942	0.0519	0.132703	-0.189642	仙琚制药	3.5	21.55	浙江	仙琚制药	医药制造业	27	11.31	4.7185	3.68888	2.56495	3.04452	地方国有企业	大型	C27	0.329893	0.083553	0.138464	0.634764	0.115415	0.100499	0.106119	0.244945	0.083679	0	2.19722	0.333333	1	0.215549	0.327608	0.416445	0.156201	0.519877	0.517429	2.1553	1	2.3979	3.04452	0.188395	0.536049	0.0148522	0.061763	0.00266035
2332	2021	1.38629	-0.991701	0.0561	0.155239	-0.00353425	仙琚制药	3.75	21.55	浙江	仙琚制药	医药制造业	27	11.67	4.51086	2.83321	2.99573	2.70805	地方国有企业	大型	C27	0.264504	0.091123	0.129708	0.63963	0.10057	0.0840992	0.132149	0.240388	0.079196	0	2.19722	0.333333	1	0.215549	0.295057	0.367483	0.119759	0.368863	0.508726	2.17393	1	2.48491	3.09104	-0.293366	0.481583	0.0149533	0.0645997	0.00262659
2349	2016	0	-0.665583	0.0707	0.187878	1.1339	精华制药	4	34.09	江苏	精华制药	医药制造业	27	9.26	5.79606	5.0814	3.43399	4.15888	地方国有企业	大型	C27	0.0900504	0.06888	0.076474	0.350034	0.135863	0.0553768	0.115671	0.19833	0.129628	0	2.07944	0.375	0	0.340942	0.708759	0.751001	0.471054	1.07883	0.298797	2.72848	1	1.94591	2.30259	-0.184153	0.656373	0.0272671	0.154118	0.00416792
2349	2017	0	-0.909046	0.0617	0.186334	0.455934	精华制药	3.5	34.09	江苏	精华制药	医药制造业	27	9.46	4.85203	3.82864	1.79176	3.3322	地方国有企业	大型	C27	0.183387	0.065947	0.076903	0.388394	0.0234214	0.0907701	0.128391	0.194386	0.271624	0	2.19722	0.333333	0	0.340942	0.708759	0.754043	0.471054	1.07883	0.505416	1.82502	1	2.07944	2.3979	-0.0623904	0.667272	0.0244454	0.117383	0.00314075
2349	2018	0	-0.575786	0.0307	0.19988	-0.191315	精华制药	1.25	34.29	江苏	精华制药	医药制造业	27	9.67	6.00389	4.7362	2.83321	5.22036	地方国有企业	大型	C27	0.20745	0.078319	0.097376	0.407965	0.0245404	0.133961	0.131024	0.220165	0.208566	0	2.19722	0.333333	0	0.342927	0.70835	0.750171	0.471054	1.0656	0.709942	1.60466	1	2.19722	2.48491	-0.173786	0.517405	0.0230921	0.0855484	0.00987388
2349	2019	1.79176	-0.646509	0.0432	0.179995	-0.292604	精华制药	2.5	34.29	江苏	精华制药	医药制造业	27	9.88	5.45532	4.09434	2.3979	4.07754	地方国有企业	大型	C27	0.269818	-0.165383	-0.216577	0.365047	0.0970246	0.0935111	0.117749	0.26237	-0.145653	1	2.19722	0.333333	0	0.342927	0.657247	0.710458	0.471054	0.91658	0.785604	1.53332	1	2.30259	2.56495	0.00862892	0.47112	0.0196421	0.102741	0.00671974
2349	2020	1.79176	-0.523578	0.0428	0.204683	0.140097	精华制药	3	34.29	江苏	精华制药	医药制造业	27	10.1	5.42495	4.33073	3.09104	3.93183	地方国有企业	大型	C27	0.212067	0.00916	0.012051	0.420297	0.103997	0.0746006	0.0975209	0.296853	0.107106	0	1.94591	0.428571	0	0.342927	0.624206	0.652914	0.413822	0.82023	0.770693	1.50032	1	2.3979	2.63906	0.22072	0.47162	0.00562218	0.0977604	0.00711253
2349	2021	0.693147	-0.670663	0.0504	0.157062	0.23317	精华制药	3.75	34.29	江苏	精华制药	医药制造业	27	10.32	5.29832	4.56435	0.693147	3.4012	地方国有企业	大型	C27	0.196536	0.044053	0.05536	0.427397	0.0955477	0.0668164	0.101036	0.345131	0.059714	0	1.94591	0.428571	0	0.342927	0.5845	0.60763	0.300075	0.704444	0.780966	3.13464	1	2.48491	2.70805	-0.0133118	0.563906	0.00462529	0.101347	0.00533993
2371	2016	1.38629	-1.02307	0.4672	0.334553	-0.362633	北方华创	4	38.9	北京	北方华创	计算机、通信和其他电子设备制造业	39	9.14	6.19236	5.45532	4.44265	3.80666	地方国有企业	大型	C39	0.485725	0.023418	0.048389	0.275415	-0.0307938	0.106058	0.180114	0.211508	0.898731	0	2.3979	0.363636	0	0.389026	0.60753	0.684516	0.237338	0.561669	0.536889	1.48139	1	1.94591	2.77259	0.420805	0.322069	0.000418987	0.557232	0.00313886
2371	2017	1.60944	-0.895392	0.3313	0.318424	-0.535859	北方华创	4.5	38.9	北京	北方华创	专用设备制造业	35	9.42	4.06044	3.29584	2.94444	2.07944	地方国有企业	大型	C35	0.572719	0.022795	0.048913	0.302707	0.00388203	0.0902243	0.249531	0.177856	0.370091	0	2.3979	0.363636	0	0.389026	0.600996	0.674158	0.237338	0.544874	0.429163	2.45477	1	2.07944	2.83321	-0.12537	0.662266	0	0.357821	0.00532267
2371	2018	0	-0.901896	0.2628	0.312469	-0.570015	北方华创	4.25	38.9	北京	北方华创	专用设备制造业	35	9.7	4.27667	3.73767	2.63906	2.63906	地方国有企业	大型	C35	0.624914	0.031173	0.078224	0.366328	-0.00204446	0.0843124	0.3015	0.188278	0.495332	0	2.3979	0.363636	0	0.389026	0.6005	0.662214	0.237338	0.543599	0.578313	2.06237	1	2.19722	2.89037	0.144303	0.706585	0.000314403	0.151449	0.0037212
2371	2019	1.09861	-1.04632	0.2803	0.262172	-0.35089	北方华创	4.75	36.31	北京	北方华创	专用设备制造业	35	10	4.27667	3.73767	2.19722	2.83321	地方国有企业	大型	C35	0.555856	0.031147	0.075044	0.341951	-0.0685467	0.0681773	0.264698	0.144571	0.220967	0	2.3979	0.363636	0	0.363145	0.618814	0.665326	0.291749	0.704041	0.318104	3.51929	1	2.30259	2.94444	-0.208046	0.759142		0.137543	0.0091855
2371	2020	1.09861	-0.744398	0.2656	0.257036	-0.790951	北方华创	5	35.89	北京	北方华创	专用设备制造业	35	10.3	4.39445	3.58352	2.56495	2.94444	地方国有企业	大型	C35	0.59403	0.040386	0.095533	0.387552	0.0790694	0.0816887	0.281609	0.118132	0.492256	0	2.3979	0.363636	0	0.358891	0.615871	0.685395	0.291749	0.716039	0.19576	5.36366	1	2.3979	2.99573	-0.101675	0.765704	0.00143012	0.140559	0.00114694
2371	2021	1.38629	-1.08552	0.2987	0.2723	-0.229578	北方华创	5	33.89	北京	北方华创	专用设备制造业	35	10.61	4.95583	4.02535	2.30259	3.21888	地方国有企业	大型	C35	0.446186	0.049138	0.098178	0.398723	-0.025016	0.0611557	0.258727	0.0780193	0.598978	0	2.3979	0.363636	0	0.3389	0.572991	0.614687	0.280355	0.690738	0.347026	5.66282	1	2.48491	3.04452	-0.120531	0.795213	0.00135051	0.123232	0.00122765
2383	2016	4.18965	-0.338673	0.1443	0.340899	-0.0184921	合众思壮	3.25	39.46	北京	合众思壮	计算机、通信和其他电子设备制造业	39	9.14	5.93489	5.1358	4.15888	4.33073	地方国有企业	大型	C39	0.270369	0.026491	0.036168	0.316581	-0.0177507	0.122459	0.0906797	0.113255	0.545808	0	1.94591	0.428571	1	0.394551	0.504776	0.567917	0.0878488	0.279368	0.405337	1.91553	0	1.94591	2.30259	-0.157999	0.218738	0.394551	0.25668	0.0128368
2383	2017	4.99043	-0.319415	0.1023	0.401947	-0.456927	合众思壮	3	38.94	北京	合众思壮	计算机、通信和其他电子设备制造业	39	9.42	5.86647	4.89035	4.23411	3.71357	地方国有企业	大型	C39	0.546599	0.036926	0.066441	0.345822	-0.101722	0.158596	0.0890555	0.0510712	0.954829	0	1.94591	0.428571	1	0.389404	0.509148	0.575986	0.0851767	0.307506	0.559659	1.84809	0	2.07944	2.3979	-0.227372	0.151929	0.390188	0.191773	0.00994992
2383	2018	4.91998	-0.422806	0.1315	0.434632	-0.536241	合众思壮	3	38.82	北京	合众思壮	计算机、通信和其他电子设备制造业	39	9.7	5.64191	4.7185	3.55535	3.4012	地方国有企业	大型	C39	0.590634	0.021176	0.049276	0.255777	-0.0264327	0.11846	0.0658736	0.0480292	0.005371	0	1.94591	0.428571	1	0.388192	0.509462	0.556597	0.0872311	0.312397	1.09551	1.32843	0	2.19722	2.48491	-0.161636	0.112969	0.388973	0.163819	0.0077362
2383	2019	4.51086	-0.679	0.1595	0.49341	-0.825602	合众思壮	3.75	29.11	北京	合众思壮	计算机、通信和其他电子设备制造业	39	10	5.8861	4.65396	4.35671	3.89182	地方国有企业	大型	C39	0.656472	-0.116761	-0.308526	0.170136	-0.0565515	0.142343	0.0602024	0.0580301	-0.326557	1	1.94591	0.428571	1	0.291144	0.470228	0.498534	0.445593	0.615105	1.23124	1.32866	1	2.30259	2.56495	0.163349	0.196412	0.292248	0.263437	0.00972058
2383	2020	4.35671	-0.390752	0.148	0.495431	-0.996503	合众思壮	3	23.85	北京	合众思壮	计算机、通信和其他电子设备制造业	39	10.3	5.44674	4.33073	3.2581	3.68888	地方国有企业	大型	C39	0.754521	-0.139002	-0.465697	0.213712	-0.00781723	0.17752	0.0936549	0.0620989	0.091242	1	1.94591	0.428571	1	0.238456	0.474779	0.497887	0.839631	0.991055	1.39475	1.3653	1	2.3979	2.63906	0.010746	0.262973	0.240712	0.261247	0.0121558
2383	2021	4.15888	-0.658935	0.1152	0.476703	-0.561812	合众思壮	2.25	23.97	北京	合众思壮	计算机、通信和其他电子设备制造业	39	10.61	5.14166	3.7612	3.13549	3.49651	地方国有企业	大型	C39	0.66432	-0.016529	-0.058574	0.343981	-0.00234092	0.104445	0.133648	0.0323207	0.246892	1	2.19722	0.333333	0	0.239736	0.485627	0.510156	0.839631	1.02567	0.957082	1.60553	1	2.48491	2.70805	-0.0315997	0.248175	0.241253	0.201946	0.0261858
2386	2016	0	-0.418555	0.0104	0.11882	-0.594599	天原股份	4	17.52	四川	天原集团	化学原料及化学制品制造业	26	7.08	6.07993	5.00395	3.73767	4.43082	地方国有企业	大型	C26	0.690656	0.002224	0.007024	0.902733	0.0341931	0.012197	0.0324064	0.438307	0.16798	0	2.3979	0.363636	0	0.175184	0.402352	0.438439	0.635728	1.29674	2.3458	1.11693	1	1.94591	3.13549	-0.194657	0.434431	0.000155122	0.0288627	0.01134
2386	2017	0.693147	-0.951534	0.009	0.12802	-0.649073	天原股份	4.25	17.52	四川	天原集团	化学原料及化学制品制造业	26	7.26	7.6834	6.21261	5.62402	6.16542	地方国有企业	大型	C26	0.677385	0.004585	0.014519	1.10647	0.0436014	0.0104188	0.0389896	0.439087	0.222664	0	2.3979	0.363636	0	0.175184	0.382389	0.412657	0.635728	1.18278	2.38094	1.09738	1	2.07944	3.17805	0.212821	0.393878	0.000155122	0.0263585	0.0140251
2386	2018	1.60944	-0.769577	0.0097	0.116002	-0.443621	天原股份	4	16.88	四川	天原集团	化学原料及化学制品制造业	26	7.45	5.64545	4.60517	3.91202	3.71357	地方国有企业	大型	C26	0.633695	0.009035	0.026195	1.32373	0.0492654	0.011871	0.0379723	0.370197	0.185639	0	2.3979	0.363636	0	0.16885	0.413123	0.490894	0.567344	1.44669	3.34652	0.941955	1	2.19722	3.21888	-0.363021	0.413738	0.000133433	0.0244388	0.0237575
2386	2019	1.09861	-0.34455	0.0079	0.120869	-0.670008	天原股份	5.5	16.88	四川	天原集团	化学原料及化学制品制造业	26	7.65	5.49306	4.46591	3.95124	3.49651	地方国有企业	大型	C26	0.631896	0.001683	0.004584	1.66491	0.0447934	0.0133399	0.0465299	0.389032	0.274788	0	2.3979	0.363636	0	0.16885	0.413123	0.489028	0.567344	1.44669	3.01504	0.96357	1	2.30259	3.2581	0.080731	0.443149	0.000133433	0.0193305	0.0218107
2386	2020	1.38629	-0.572634	0.0085	0.117839	-0.728572	天原股份	5.5	16.88	四川	天原股份	化学原料及化学制品制造业	26	7.85	5.86363	4.64439	3.93183	4.09434	地方国有企业	大型	C26	0.644146	0.007503	0.020739	1.51777	0.053465	0.010811	0.0425985	0.39711	-0.063071	0	2.3979	0.363636	0	0.16885	0.398776	0.44584	0.50813	1.36172	3.19638	0.957016	1	2.3979	3.29584	0.0506725	0.418185	0.000398926	0.0209116	0.031077
2386	2021	1.60944	-0.515023	0.013	0.125867	-0.658718	天原股份	5.75	16.88	四川	天原股份	化学原料及化学制品制造业	26	8.05	5.02388	4.12713	2.89037	3.04452	地方国有企业	大型	C26	0.631937	0.042344	0.116913	1.22833	0.0685849	0.0170754	0.0501183	0.411216	-0.130334	0	2.30259	0.4	0	0.16885	0.289279	0.326774	0.351296	0.713231	3.44546	1.25701	1	2.48491	3.3322	0.762219	0.154666	0.000345979	0.0305893	0.0238562
2389	2016	2.30259	-1.19731	0.0363	0.116844	-0.387992	航天彩虹	5	21.08	浙江	南洋科技	计算机、通信和其他电子设备制造业	39	9.97	5.71373	4.34381	3.82864	3.93183	中央国有企业	大型	C39	0.117225	0.036854	0.040926	0.316291	0.025812	0.0984525	0.0568869	0.265387	0.314502	0	2.19722	0.333333	1	0.210765	0.508365	0.555575	0.805283	1.412	0.243506	3.40098	0	1.94591	2.3979	-0.681481	0.307471	0.170567	0.0922724	0.00224965
2389	2017	1.09861	-0.800184	0.0619	0.229757	-0.382857	航天彩虹	5	21.8	浙江	南洋科技	计算机、通信和其他电子设备制造业	39	10.29	4.62497	3.58352	2.63906	2.30259	中央国有企业	大型	C39	0.186967	0.04206	0.051636	0.310647	0.0208701	0.135156	0.0587506	0.220587	0.191938	0	2.19722	0.333333	1	0.217997	0.577228	0.641591	0.723537	1.64787	0.376568	2.04464	1	2.07944	2.48491	-0.290181	0.332495	0.12765	0.123176	0.00221234
2389	2018	1.38629	-0.481969	0.062	0.246108	-0.229149	航天彩虹	4.5	21.83	浙江	航天彩虹	计算机、通信和其他电子设备制造业	39	10.62	5.00395	3.71357	3.3673	2.63906	中央国有企业	大型	C39	0.197735	0.034078	0.042201	0.351397	-0.00513	0.184754	0.0632309	0.237017	0.879299	0	2.19722	0.333333	0	0.218252	0.57446	0.634299	0.723537	1.63209	0.687189	1.40466	1	2.19722	2.56495	-0.262724	0.304791	0.127312	0.0743782	0.00458382
2389	2019	1.38629	-0.41921	0.0593	0.240144	-0.294916	航天彩虹	4.25	21.83	浙江	航天彩虹	计算机、通信和其他电子设备制造业	39	10.96	4.04305	3.13549	2.56495	2.48491	中央国有企业	大型	C39	0.194248	0.03181	0.039563	0.385366	0.0394442	0.201086	0.0680657	0.238091	0.140371	0	2.19722	0.333333	1	0.218252	0.533539	0.587998	0.723537	1.4446	0.776396	1.30415	1	2.30259	2.63906	0.0311855	0.322442	0.0955186	0.0706335	0.0126894
2389	2020	0.693147	-0.667177	0.0664	0.245797	-0.565232	航天彩虹	4.75	21.83	浙江	航天彩虹	计算机、通信和其他电子设备制造业	39	11.31	4.80402	2.63906	3.29584	3.49651	中央国有企业	大型	C39	0.230081	0.035298	0.044843	0.35248	0.0466417	0.196541	0.06788	0.23269	-0.036176	0	2.19722	0.333333	0	0.218252	0.485667	0.554149	0.723537	1.22526	0.279842	2.86566	1	2.3979	2.70805	0.69581	0.842652	0.0720359	0.072715	0.0225598
2389	2021	0	-0.721681	0.1047	0.273638	0.577242	航天彩虹	5	20.89	浙江	航天彩虹	计算机、通信和其他电子设备制造业	39	11.67	4.63473	3.2581	2.48491	3.2581	中央国有企业	大型	C39	0.17093	0.026339	0.032897	0.318195	0.00402198	0.199937	0.0782015	0.174506	-0.02493	0	2.19722	0.333333	0	0.208924	0.467856	0.539952	0.723537	1.23936	0.302382	2.8647	1	2.48491	2.77259	-0.358312	0.554558	0.051735	0.0786946	0.00522239
2393	2016	0	-0.492136	0.0758	0.166671	1.39481	力生制药	3.5	51.36	天津	力生制药	医药制造业	27	9.78	4.95583	3.8712	3.21888	2.94444	地方国有企业	大型	C27	0.135006	0.033532	0.038631	0.245636	0.0498017	0.0187293	0.0694713	0.305842	0.093021	0	2.19722	0.333333	0	0.513609	0.554985	0.568768	0.0481024	0.0805593	0.462583	2.29277	1	1.94591	2.77259	-0.0965186	0.547447	0.0035996	0.183885	0.00143552
2393	2017	0	-0.88878	0.0993	0.174325	1.88789	力生制药	3.25	51.36	天津	力生制药	医药制造业	27	10.29	4.58497	3.61092	2.89037	2.3979	地方国有企业	大型	C27	0.163583	0.032595	0.038333	0.287239	0.0486813	0.0262855	0.0723234	0.304848	0.215598	0	2.19722	0.333333	0	0.513609	0.553624	0.566168	0.0481024	0.0779095	0.644334	1.713	1	2.07944	2.83321	-0.23316	0.549603	0	0.211061	0.00111043
2393	2018	0.693147	-1.13122	0.0627	0.206478	1.67766	力生制药	3	51.36	天津	力生制药	医药制造业	27	10.83	4.61512	3.61092	2.3979	2.94444	地方国有企业	大型	C27	0.179936	0.048683	0.058797	0.395726	0.0415314	0.0456011	0.0721161	0.284077	0.460616	0	2.07944	0.375	0	0.513609	0.556225	0.568312	0.0481024	0.0829736	0.997186	1.18276	1	2.19722	2.89037	-0.0672491	0.54761	0	0.0777236	0.00187964
2393	2019	0	-1.12016	0.0764	0.243229	1.91562	力生制药	3.75	51.36	天津	力生制药	医药制造业	27	11.4	4.54329	3.63759	2.30259	2.30259	地方国有企业	大型	C27	0.162318	0.040944	0.04932	0.351533	0.0508897	0.0342355	0.05281	0.201075	0.074267	0	1.94591	0.428571	0	0.513609	0.556835	0.569521	0.0481024	0.0841613	1.0574	1.10804	1	2.30259	2.94444	0.0381163	0.547303	0	0.0789614	0.000720221
2393	2020	0	-0.968157	0.0672	0.231614	2.21434	力生制药	4	51.36	天津	力生制药	医药制造业	27	12	5.27811	3.43399	3.43399	4.06044	地方国有企业	大型	C27	0.143381	0.001674	0.001976	0.221632	0.0152066	0.0273093	0.0474256	0.198881	-0.29372	0	2.19722	0.333333	0	0.513609	0.551095	0.565891	0.0411203	0.0729855	1.34996	0.884146	1	2.3979	2.99573	0.00136723	0.542044	0	0.110624	0.000752599
2393	2021	0	-0.833223	0.0953	0.247512	2.18923	力生制药	4	51.36	天津	力生制药	医药制造业	27	12.63	4.63473	3.43399	2.70805	2.56495	地方国有企业	大型	C27	0.150344	0.023911	0.02803	0.213831	0.037823	0.0276082	0.0440722	0.187963	-0.042861	0	2.19722	0.333333	0	0.513609	0.533829	0.549082	0.0161662	0.0425086	1.39532	0.909909	1	2.48491	3.04452	-0.0219659	0.523854	0	0.0969027	0.00143182
2396	2016	3.95124	-0.773206	0.1387	0.463458	0.0850029	星网锐捷	3.5	28	福建	星网锐捷	计算机、通信和其他电子设备制造业	39	9.15	5.54126	4.79579	3.46574	3.46574	地方国有企业	大型	C39	0.356386	0.10049	0.157568	1.02539	0.094527	0.174246	0.180001	0.0789088	0.259305	0	2.48491	0.333333	0	0.279964	0.500704	0.543453	0.306373	0.788459	0.541381		1	1.94591	3.04452	-0.187903	0.581471	0	0.168332	0.0107425
2396	2017	4.00733	-0.706501	0.1293	0.47848	-0.224938	星网锐捷	3.75	25.88	福建	星网锐捷	计算机、通信和其他电子设备制造业	39	9.5	5.48064	4.54329	3.29584	3.85015	地方国有企业	大型	C39	0.417782	0.108929	0.178227	1.26421	0.0430527	0.236289	0.211644	0.0752269	0.354711	0	2.3979	0.363636	0	0.258764	0.443797	0.510557	0.229779	0.715065	0.511387	2.25746	1	2.07944	3.09104	-0.213444	0.523176	0	0.156303	0.0196142
2396	2018	4.06044	-0.652571	0.1173	0.487213	-0.182078	星网锐捷	4.5	26.88	福建	星网锐捷	计算机、通信和其他电子设备制造业	39	9.87	4.93447	4.23411	2.94444	3.2581	地方国有企业	大型	C39	0.39073	0.118325	0.198429	1.35896	0.0849165	0.247514	0.220384	0.0806916	0.185128	0	2.3979	0.363636	0	0.268794	0.459234	0.546378	0.219293	0.708498	0.696839	1.76325	1	2.19722	3.13549	0.0495009	0.571232	0	0.0250969	0.00707184
2396	2019	4.2485	-0.618724	0.1333	0.516608	-0.1866	星网锐捷	4.5	26.88	福建	星网锐捷	计算机、通信和其他电子设备制造业	39	10.26	5.23644	4.20469	3.4012	3.2581	地方国有企业	大型	C39	0.367828	0.111957	0.180219	1.26497	0.0997378	0.239341	0.215642	0.0724166	0.014696	0	2.3979	0.363636	0	0.268794	0.405773	0.456005	0.164398	0.509606	0.368857	2.99857	1	2.30259	3.17805	0.179257	0.507152	0	0.0300825	0.00713693
2396	2020	3.7612	-0.486971	0.1324	0.501771	-0.566699	星网锐捷	4	26.5	福建	星网锐捷	计算机、通信和其他电子设备制造业	39	10.65	5.31812	4.51086	2.83321	3.3322	地方国有企业	大型	C39	0.439785	0.074115	0.124804	1.2592	0.0849122	0.193405	0.266618	0.0839474	0.112076	0	2.3979	0.363636	0	0.26497	0.385525	0.420296	0.138397	0.454976	0.647981	1.98304	1	2.3979	3.21888	-0.0995018	0.433761	0	0.0344451	0.00864056
2396	2021	4.02535	-0.60079	0.132	0.500903	-0.628958	星网锐捷	4.75	26.5	福建	星网锐捷	计算机、通信和其他电子设备制造业	39	11.07	4.57471	3.46574	2.3979	2.83321	地方国有企业	大型	C39	0.491837	0.080886	0.152318	1.36589	0.0404466	0.158053	0.363119	0.0721505	0.314865	0	2.19722	0.333333	0	0.26497	0.378945	0.406251	0.135466	0.430143	0.826958	1.72783	1	2.48491	3.2581	-0.0499504	0.427855	0	0.0353271	0.00688304
2415	2016	3.91202	-0.509726	0.0762	0.5069	0.197809	海康威视	5.5	39.91	浙江	海康威视	计算机、通信和其他电子设备制造业	39	9.97	7.62754	6.84907	5.95842	5.69373	中央国有企业	大型	C39	0.407662	0.206818	0.331592	0.891042	0.150311	0.271966	0.0925315	0.0690327	0.263248	0	2.19722	0.444444	0	0.399132	0.667142	0.724143	0.40828	0.671482	0.284497	3.24358	1	1.94591	2.77259	-0.139527	0.67732	0.180952	0.0973174	0.012787
2415	2017	4.48864	-0.441522	0.0762	0.538302	0.0795662	海康威视	6	39.59	浙江	海康威视	计算机、通信和其他电子设备制造业	39	10.29	7.75833	6.8222	6.10702	6.13773	中央国有企业	大型	C39	0.406563	0.201842	0.340488	0.901975	0.142971	0.285145	0.0957968	0.0586381	0.312663	0	2.19722	0.444444	0	0.395896	0.721867	0.790595	0.379089	0.823375	0.143282	6.02184	1	2.07944	2.83321	0.0265001	0.763638	0.168135	0.100355	0.011318
2415	2018	4.80402	-0.468339	0.0899	0.504236	0.270061	海康威视	6	39.6	浙江	海康威视	计算机、通信和其他电子设备制造业	39	10.62	7.71557	6.79122	6.00389	6.15698	中央国有企业	大型	C39	0.401992	0.197847	0.331981	0.866316	0.143563	0.261788	0.0901813	0.0800578	0.189275	0	2.19722	0.444444	0	0.395965	0.688712	0.75126	0.343501	0.739325	0.267084	3.69843	1	2.19722	2.89037	-0.00875083	0.768567	0.159735	0.0276102	0.00924241
2415	2019	5.0626	-0.555098	0.0951	0.511182	0.200055	海康威视	6	38.88	浙江	海康威视	计算机、通信和其他电子设备制造业	39	10.96	8.18563	7.01481	6.35784	6.91473	中央国有企业	大型	C39	0.396576	0.17955	0.298797	0.830512	0.103078	0.282756	0.149526	0.0768494	0.156931	0	2.19722	0.444444	0	0.388753	0.653809	0.714253	0.345471	0.681811	0.246304	3.98437	1	2.30259	2.94444	0.0343481	0.734424	0.155365	0.0316081	0.00736812
2415	2020	4.91998	-0.544098	0.1004	0.522677	0.0102058	海康威视	6	38.88	浙江	海康威视	计算机、通信和其他电子设备制造业	39	11.31	7.87702	6.83087	6.08904	6.49375	中央国有企业	大型	C39	0.385809	0.166748	0.273696	0.774151	0.181374	0.24779	0.129399	0.0662446	0.101379	0	2.19722	0.444444	0	0.388819	0.608636	0.685927	0.279838	0.565345	0.195702	4.89513	1	2.3979	2.99573	0.00518659	0.789775	0.129861	0.0281877	0.00585269
2415	2021	5.2832	-0.462945	0.1013	0.520622	0.0221207	海康威视	6	36.46	浙江	海康威视	计算机、通信和其他电子设备制造业	39	11.67	7.32515	6.24804	5.51745	5.72031	中央国有企业	大型	C39	0.370385	0.181867	0.292151	0.845632	0.122357	0.252009	0.173053	0.0644646	0.282136	0	2.19722	0.444444	0	0.364605	0.562703	0.641515	0.282765	0.543322	0.229156	4.9792	1	2.48491	3.04452	-0.0399429	0.661214	0.0178935	0.0261883	0.0034624
2429	2016	1.09861	-0.23977	0.0339	0.168055	-0.754437	兆驰股份	4	54.5	广东	兆驰股份	计算机、通信和其他电子设备制造业	39	9.86	5.80212	4.31749	3.66356	4.49981	地方国有企业	大型	C39	0.368738	0.032596	0.056231	0.687515	0.0517865	0.214269	0.0903664	0.0900685	0.226624	0	2.07944	0.375	0	0.544973	0.680386	0.709691	0.181534	0.248477	0.681732	1.73303	0	1.94591	2.30259	-0.124856	0.663204	0.00902425	0.047274	0.00534529
2429	2017	2.07944	-0.18294	0.0304	0.124297	-0.189928	兆驰股份	4.5	54.5	广东	兆驰股份	计算机、通信和其他电子设备制造业	39	10.2	5.10595	3.98898	3.29584	3.43399	地方国有企业	大型	C39	0.502719	0.041822	0.075457	0.707485	-0.0688988	0.164998	0.110887	0.067877	0.367955	0	2.07944	0.375	0	0.545001	0.679943	0.703585	0.181534	0.2476	1.0255	1.41937	0	2.07944	2.3979	-0.0314379	0.642341	0.00902425	0.0316352	0.00720084
2429	2018	1.94591	-0.804407	0.0302	0.144654	-0.291443	兆驰股份	4	54.5	广东	兆驰股份	计算机、通信和其他电子设备制造业	39	10.56	5.29832	3.80666	3.46574	3.91202	地方国有企业	大型	C39	0.536044	0.0235	0.049001	0.728649	0.0479568		0.0714121	0.0674833	0.258312	0	2.07944	0.375	0	0.545001	0.68001	0.703696	0.181534	0.247722	2.17526	0.996278	0	2.19722	2.48491	-0.0954361	0.641912	0.00902425	0.0155423	0.00597502
2429	2019	2.83321	-0.949487	0.0415	0.167537	-0.588961	兆驰股份	3.5	54.5	广东	兆驰股份	计算机、通信和其他电子设备制造业	39	10.92	5.75257	4.72739	3.82864	4.12713	地方国有企业	大型	C39	0.555931	0.057095	0.125977	0.654106	-0.0673845	0.164472	0.0969875	0.0922601	0.033513	0	2.07944	0.375	0	0.545001	0.679977	0.706249	0.181534	0.247662	1.39415	1.27136	0	2.30259	2.56495	0.107122	0.692736	0.00902425	0.0143866	0.0063145
2429	2021	2.30259	-0.890393	0.0289	0.124401	-0.817778	兆驰股份	3.75	39.49	广东	兆驰股份	计算机、通信和其他电子设备制造业	39	11.69	5.6058	4.29046	3.82864	3.61092	地方国有企业	大型	C39	0.493642	0.015495	0.032704	0.864443	0.0822709	0.211991	0.0978274	0.203873	0.116509	0	2.07944	0.375	0	0.394868	0.603093	0.640847	0.201394	0.527328	0.91182	1.35093	0	2.48491	2.70805	-0.206875	0.635523	0.00902425	0.010484	0.00363222
2430	2016	1.09861	-1.29073	0.0254	0.191634	-0.790444	杭氧股份	4	61.49	浙江	杭氧股份	专用设备制造业	35	9.97	5.18739	3.52636	2.94444	3.8712	地方国有企业	大型	C35	0.6234	-0.028593	-0.071679	0.503397	0.0427797	0.184091	0.0800045	0.461989	-0.167552	1	2.19722	0.333333	0	0.614915	0.767462	0.77477	0.214989	0.248078	1.37789	1.34001	1	1.94591	2.70805	-0.121048	0.774592	0.00323299	0.100232	0.00217298
2430	2017	0.693147	-0.223635	0.0213	0.192162	-0.59436	杭氧股份	4	54.4	浙江	杭氧股份	专用设备制造业	35	10.29	5.17615	3.98898	3.17805	3.3322	地方国有企业	大型	C35	0.548074	0.036375	0.087363	0.614372	0.0767562	0.151359	0.0883108	0.379396	0.304853	0	2.19722	0.333333	0	0.54401	0.742514	0.788665	0.207069	0.36489	0.822915	1.65657	1	2.07944	2.77259	0.10566	0.846698	0.00209085	0.0810087	0.00223043
2430	2018	0.693147	-0.57704	0.0267	0.225747	-0.436772	杭氧股份	4.75	54.4	浙江	杭氧股份	专用设备制造业	35	10.62	4.93447	3.93183	2.83321	2.56495	地方国有企业	大型	C35	0.496552	0.070842	0.14821	0.704333	0.11298	0.145803	0.108574	0.36553	0.224653	0	2.19722	0.333333	0	0.54401	0.712596	0.765464	0.199068	0.309895	1.2581	1.28693	1	2.19722	2.83321	-0.149678	0.788103	0.00156814	0.0569223	0.00193412
2430	2019	0	-1.1038	0.0343	0.218625	-0.67302	杭氧股份	6	54.4	浙江	杭氧股份	专用设备制造业	35	10.96	5.1358	4.02535	3.29584	3.13549	地方国有企业	大型	C35	0.484755	0.05852	0.114853	0.699859	0.121672	0.138888	0.135356	0.378499	0.036171	0	2.19722	0.333333	0	0.54401	0.692463	0.74203	0.182522	0.272887	0.928046	1.55388	1	2.30259	2.89037	0.034993	0.778815	0.0011761	0.0540457	0.00251675
2430	2020	0	-0.87553	0.0305	0.206701	-0.880564	杭氧股份	5	54.4	浙江	杭氧股份	专用设备制造业	35	11.31	5.35186	3.52636	3.73767	3.55535	地方国有企业	大型	C35	0.526703	0.068439	0.138996	0.756719	0.0649477	0.0827996	0.136632	0.294592	0.223984	0	2.19722	0.333333	0	0.54401	0.699795	0.749262	0.14576	0.286364	0.514442	2.46926	1	2.3979	2.94444	0.0179707	0.825075	0.000882076	0.053482	0.00250415
2430	2021	0.693147	-0.953904	0.0301	0.21428	-0.773272	杭氧股份	5.5	54.4	浙江	杭氧股份	专用设备制造业	35	11.67	5.35186	3.80666	3.55535	3.3673	地方国有企业	大型	C35	0.510487	0.083617	0.173539	0.779317	0.0786201	0.0955929	0.15157	0.328086	0.185323	0	2.19722	0.333333	0	0.54401	0.697351	0.744266	0.107368	0.281872	0.571885	2.31338	1	2.48491	2.99573	-0.0310185	0.801122	0.000441038	0.0564639	0.00159683
2449	2016	1.09861	-0.859932	0.0421	0.0867596	-0.570452	国星光电	4.25	12.9	广东	国星光电	计算机、通信和其他电子设备制造业	39	9.86	5.73334	4.8828	3.09104	4.12713	地方国有企业	大型	C39	0.485358	0.034862	0.059833	0.480404	0.101847	0.107254	0.119507	0.31633	0.315422	0	2.3979	0.363636	0	0.128951	0.313768	0.380227	0.580046	1.43323	0.898392	1.41722	1	1.94591	3.46574	-0.120489	0.11955	0.0276848	0.0870531	0.0121782
2449	2017	1.09861	-0.853444	0.0462	0.117309	-0.595296	国星光电	4	12.9	广东	国星光电	计算机、通信和其他电子设备制造业	39	10.2	5.04986	4.15888	3.80666	3.04452	地方国有企业	大型	C39	0.494003	0.058034	0.11377	0.581374	0.101736	0.0970058	0.138118	0.335717	0.435895	0	2.3979	0.363636	0	0.128951	0.283386	0.37903	0.580046	1.19763	0.760941	1.69256	1	2.07944	3.49651	-0.254519	0.39745	0.0202442	0.0771524	0.000769602
2449	2018	0	-0.696228	0.0455	0.117415	-0.430921	国星光电	4.75	12.9	广东	国星光电	计算机、通信和其他电子设备制造业	39	10.56	5.273	4.20469	3.68888	2.89037	地方国有企业	大型	C39	0.434513	0.070077	0.130899	0.585983	0.0903438	0.101146	0.127742	0.36812	0.044404	0	2.3979	0.363636	0	0.128951	0.309942	0.398277	0.580046	1.40356	0.951485	1.47689	1	2.19722	3.52636	-0.213378	0.45311	0.0231239	0.0312291	0.000971015
2449	2019	0.693147	-0.576085	0.036	0.122907	-0.624905	国星光电	4.75	12.9	广东	国星光电	计算机、通信和其他电子设备制造业	39	10.92	5.18178	4.07754	3.3673	3.52636	地方国有企业	大型	C39	0.45005	0.061238	0.110701	0.63296	0.102846	0.108944	0.144663	0.358354	0.121955	0	2.30259	0.4	0	0.128951	0.256137	0.303925	0.580046	0.986313	0.838455	1.63157	1	2.30259	3.55535	0.124619	0.361603	0.0231239	0.0341201	0.00515348
2449	2020	2.07944	-1.01275	0.0409	0.13126	-0.762729	国星光电	4.5	12.9	广东	国星光电	计算机、通信和其他电子设备制造业	39	11.3	5.57215	4.84419	3.04452	3.68888	地方国有企业	大型	C39	0.379216	0.014011	0.024043	0.528207	0.0775511	0.0996252	0.158895	0.379968	-0.198037	0	2.19722	0.333333	0	0.128951	0.238765	0.275256	0.580046	0.851595	0.907284	1.47633	1	2.3979	3.55535	0.4357	0.240638	0.0130144	0.0334963	0.00259477
2449	2021	2.89037	-0.627031	0.0626	0.145839	-0.605671	国星光电	4	12.9	广东	国星光电	计算机、通信和其他电子设备制造业	39	11.69	5.22036	4.41884	3.2581	2.83321	地方国有企业	大型	C39	0.403437	0.033579	0.055217	0.634343	0.10502	0.0883152	0.144176	0.324542	0.166421	0	2.19722	0.333333	0	0.128951	0.243694	0.284128	0.580046	0.889819	0.995067	1.46099	1	2.48491	3.61092	-0.424656	0.255903	0.00320671	0.0326034	0.00054978
2461	2016	0.693147	-0.668706	0.0364	0.16254	-0.855342	珠江啤酒	5	52.03	广东	珠江啤酒	酒、饮料和精制茶制造业	15	9.86	6.07535	5.03695	4.20469	4.96981	地方国有企业	大型	C15	0.459453	0.019445	0.036347	0.540923	0.154548	0.0245127	0.0889571	0.536852	0.007399	0	2.07944	0.375	0	0.520304	0.795122	0.80556	0.492368	0.528187	0.80709	1.69847	1	1.94591	2.70805	-0.136532	0.806997	0	0.111794	0.00112798
2461	2017	1.94591	-0.823764	0.0351	0.159613	-0.62098	珠江啤酒	5	31.98	广东	珠江啤酒	酒、饮料和精制茶制造业	15	10.2	5.77144	4.56435	4.33073	4.45435	地方国有企业	大型	C15	0.293008	0.022103	0.034239	0.420061	0.0437621	0.00703958	0.0506915	0.303094	0.062268	0	1.94591	0.428571	1	0.319781	0.866767	0.88314	0.937822	1.7105	0.865671	1.27545	1	2.07944	2.77259	-0.0151618	0.807789	0	0.11563	0.000388446
2461	2018	2.07944	-0.897198	0.0354	0.15669	0.438555	珠江啤酒	5	31.98	广东	珠江啤酒	酒、饮料和精制茶制造业	15	10.56	6.0845	4.99043	4.64439	4.77068	地方国有企业	大型	C15	0.322099	0.032274	0.046646	0.343806	0.0352663	0.00112947	0.0410568	0.26708	0.073251	0	2.07944	0.375	1	0.319781	0.866767	0.877315	0.937822	1.7105	1.25203	1.07425	1	2.19722	2.83321	-0.0212298	0.811389	1.1747e-06	0.0955658	0.00563448
2461	2019	1.94591	-0.973419	0.0396	0.154104	0.839048	珠江啤酒	5.75	31.98	广东	珠江啤酒	酒、饮料和精制茶制造业	15	10.92	6.14204	5.21494	4.29046	4.70048	地方国有企业	大型	C15	0.281994	0.042281	0.06059	0.350512	0.0630596	0.00200907	0.0445068	0.258022	0.05058	0	2.07944	0.375	1	0.319781	0.868579	0.884626	0.937822	1.71617	0.760654	1.36671	1	2.30259	2.89037	0.017599	0.831868	1.1747e-06	0.0822578	0.00491701
2461	2020	1.38629	-0.7403	0.0416	0.161474	1.46368	珠江啤酒	5.25	31.98	广东	珠江啤酒	酒、饮料和精制茶制造业	15	11.3	6.4677	5.51343	4.23411	5.1985	地方国有企业	大型	C15	0.309414	0.046803	0.066505	0.339551	0.0529433	0.00196264	0.160592	0.225244	0.00133	0	2.19722	0.333333	0	0.319781	0.856219	0.871674	0.937822	1.67752	0.549773	2.12834	1	2.3979	2.94444	-0.0100942	0.881532	0	0.084377	0.000249315
2461	2021	0.693147	-0.745048	0.0401	0.152265	1.60154	珠江啤酒	5.25	31.98	广东	珠江啤酒	酒、饮料和精制茶制造业	15	11.69	6.16961	5.22036	3.97029	4.83628	地方国有企业	大型	C15	0.308759	0.047305	0.068467	0.342147	0.0447538	0.00134989	0.122751	0.210262	0.06792	0	2.19722	0.333333	0	0.319781	0.851722	0.859991	0.937822	1.66345	0.571327	1.79874	1	2.48491	2.99573	-0.0284426	0.875125	0	0.0782086	0.000278869
2465	2016	1.79176	-0.453459	0.1275	0.255951	-0.289975	海格通信	5	21.22	广东	海格通信	计算机、通信和其他电子设备制造业	39	9.86	6.32794	5.47646	4.46591	4.26268	地方国有企业	大型	C39	0.339573	0.058433	0.085846	0.395933	-0.0301668	0.22436	0.155308	0.117532	0.082004	0	2.07944	0.375	1	0.212175	0.307771	0.370995	0.138393	0.450553	0.436441	2.40085	1	1.94591	2.30259	-0.406053	0.344426	0.0454315	0.208527	0.0121204
2465	2017	2.63906	-0.609237	0.1928	0.248469	-0.202339	海格通信	5.75	21.76	广东	海格通信	计算机、通信和其他电子设备制造业	39	10.2	5.53339	4.52179	3.89182	3.71357	地方国有企业	大型	C39	0.275228	0.029992	0.043222	0.294756	0.0148654	0.202199	0.156364	0.114885	-0.186141	0	2.19722	0.333333	0	0.217573	0.31776	0.384932	0.125505	0.460475	0.534825	1.9312	1	2.07944	2.3979	-0.0749917	0.338029	0.068484	0.295963	0.00868111
2465	2018	2.70805	-0.664986	0.1616	0.33359	0.00235389	海格通信	5.25	25.24	广东	海格通信	计算机、通信和其他电子设备制造业	39	10.56	6.09357	5.0876	3.98898	4.02535	地方国有企业	大型	C39	0.232091	0.038242	0.051259	0.348486	0.0545897	0.209653	0.138329	0.1033	0.214114	0	2.19722	0.333333	0	0.252402	0.348825	0.405722	0.108208	0.382022	0.640345	1.71834	1	2.19722	2.48491	0.0576872	0.407698	0.0295931	0.0746462	0.00718928
2465	2019	2.83321	-0.753995	0.1479	0.329107	0.0623042	海格通信	4.5	26.02	广东	海格通信	计算机、通信和其他电子设备制造业	39	10.92	5.65249	4.69135	3.95124	3.4012	地方国有企业	大型	C39	0.232038	0.04542	0.059138	0.374413	0.0180821	0.192038	0.129286	0.100238	0.132024	0	2.19722	0.333333	0	0.260151	0.360317	0.425505	0.122911	0.38503	0.523766	2.05324	1	2.30259	2.56495	0.0300695	0.453252	0.0296139	0.0605162	0.0117398
2465	2020	2.94444	-0.757316	0.1351	0.297231	-0.260136	海格通信	4.75	26.02	广东	海格通信	计算机、通信和其他电子设备制造业	39	11.3	5.68358	4.51086	4.15888	3.2581	地方国有企业	大型	C39	0.252967	0.042975	0.056761	0.3779	0.102945	0.182364	0.132917	0.0911655	0.111774	0	2.19722	0.333333	0	0.26025	0.337774	0.385225	0.0856245	0.297883	0.562216	2.00872	1	2.3979	2.63906	0.176814	0.418911	0.0227753	0.0510631	0.00641617
2465	2021	2.99573	-0.901168	0.1459	0.297699	-0.103312	海格通信	4.25	26.02	广东	海格通信	计算机、通信和其他电子设备制造业	39	11.69	5.18178	3.93183	3.3673	2.99573	地方国有企业	大型	C39	0.264198	0.048134	0.064935	0.379948	0.0424906	0.183208	0.129239	0.0838627	0.068738	0	2.19722	0.333333	0	0.26025	0.328098	0.357258	0.122133	0.260703	0.592372	1.94984	1	2.48491	2.70805	-0.19	0.369081	0.0227753	0.0554595	0.0072743
2480	2016	0	-0.527496	0.0394	0.215067	-0.515655	新筑股份	2	23.27	四川	新筑股份	通用设备制造业	34	7.08	5.90263	4.41884	3.3673	4.57471	地方国有企业	大型	C34	0.4913	0.003608	0.007348	0.306364	0.0403827	0.191551	0.100949	0.310459	0.441846	0	2.19722	0.333333	0	0.23269	0.359452	0.463151	0.214878	0.544768	0.655436	1.98591	0	1.94591	2.77259	-0.424019	0.521572	0.00752939	0.148355	0.0534267
2480	2017	0	-0.49472	0.0628	0.204096	-0.450373	新筑股份	3	22.98	四川	新筑股份	通用设备制造业	34	7.26	4.80402	3.3673	3.21888	2.99573	地方国有企业	大型	C34	0.561303	0.00359	0.007622	0.319655	-0.0277109	0.208216	0.120074	0.270385	0.092578	0	2.19722	0.333333	0	0.229768	0.356523	0.442414	0.214878	0.551665	1.18719	1.3958	0	2.07944	2.83321	-0.0875193	0.503959	0.00972224	0.145819	0.0555551
2480	2018	0	-0.773262	0.1336	0.241461	-0.423974	新筑股份	3.75	15.95	四川	新筑股份	通用设备制造业	34	7.45	5.56452	4.29046	3.8712	3.4012	地方国有企业	大型	C34	0.649284	0.004441	0.0114	0.309737	0.0164813	0.230375	0.10723	0.203809	0.180684	0	2.19722	0.333333	0	0.159503	0.332617	0.431085	0.436053	1.08533	2.21	1.0992	1	2.19722	2.89037	-0.0312629	0.461479	0.00880527	0.103794	0.0545247
2480	2019	0	-0.824916	0.1128	0.24042	-0.739408	新筑股份	5	16.06	四川	新筑股份	通用设备制造业	34	7.65	5.19296	3.61092	3.2581	3.52636	地方国有企业	大型	C34	0.696418	-0.023173	-0.071021	0.272068	0.00288732	0.18521	0.193793	0.203049	0.018651	1	2.07944	0.375	0	0.160627	0.331751	0.389868	0.436053	1.06535	2.95098	1.03469	1	2.30259	2.94444	0.0484436	0.399612	0.00825635	0.108975	0.00497386
2480	2020	0.693147	-0.465103	0.0573	0.262227	-0.639608	新筑股份	4.25	15.9	四川	新筑股份	通用设备制造业	34	7.85	5.68358	4.00733	3.29584	4.36945	地方国有企业	大型	C34	0.624572	0.008698	0.025665	0.313159	0.0759929	0.049682	0.0748144	0.176342	0.172945	0	2.19722	0.333333	0	0.159046	0.423857	0.491823	0.854847	1.665	2.05946	1.0921	1	2.3979	2.99573	0.423558	0.390147	0.00453255	0.0907801	0.00419157
2480	2021	0.693147	-0.449632	0.1448	0.260229	-0.745929	新筑股份	4.75	15.9	四川	新筑股份	通用设备制造业	34	8.05	5.30827	3.61092	3.2581	3.80666	地方国有企业	大型	C34	0.604239	-0.042231	-0.109779	0.184979	-0.0721616	0.106708	0.0775319	0.218489	-0.466716	1	2.19722	0.333333	0	0.159046	0.406052	0.437663	0.854847	1.55305	1.72438	1.41209	1	2.48491	3.04452	-0.291779	0.321504	0.00250725	0.152327	0.00504899
2481	2016	1.09861	-0.499717	0.0356	0.170334	-0.532153	双塔食品	2.75	32.94	山东	双塔食品	食品制造业	14	7.94	5.9162	4.70048	3.61092	4.15888	地方国有企业	中型	C14	0.41392	0.011716	0.01956	0.427983	0.0902644	0.0508516	0.0635921	0.220194	0.484351	0	2.19722	0.333333	0	0.329399	0.54016	0.594462	0.402156	0.639835	0.387275	2.79064	1	1.94591	3.21888	0.437605	0.514717	0.137484	0.0227804	0.0013153
2481	2017	0.693147	-0.373113	0.0321	0.173247	-0.581133	双塔食品	2	34.45	山东	双塔食品	食品制造业	14	8.08	4.35671	3.09104	2.19722	2.3979	地方国有企业	中型	C14	0.402749	0.008167	0.013805	0.47168	0.0102083	0.0457671	0.153811	0.230868	0.120822	0	2.19722	0.333333	0	0.34451	0.552506	0.616601	0.402204	0.603744	0.669487	1.79975	1	2.07944	3.2581	-0.464945	0.536257	0.143281	0.0175162	0.00335586
[truncated: 1,972 more rows]
[truncated: 8 more columns]
